# Supplementary material for: Identification of novel proteins and mechanistic pathways associated with early-onset hypertension by deep proteomic mapping of resistance arteries
Source: J Biol Chem. 2021 Dec 18;298(1):101512. doi: 10.1016/j.jbc.2021.101512 (PMC8760518; doi:10.1016/j.jbc.2021.101512)
Supplement: Supplemental Table S1 [file mmc1.xlsx]

## Sheet: SupplemanteryTable1_MesentericA
[1] 20200915_Expl3_nLC3_PRI_P0001_R0003_DIA_WKY-8.raw.PG.Quantity	[2] 20200915_Expl3_nLC3_PRI_P0001_R0003_DIA_WKY-7.raw.PG.Quantity	[3] 20200915_Expl3_nLC3_PRI_P0001_R0003_DIA_WKY-6.raw.PG.Quantity	[4] 20200915_Expl3_nLC3_PRI_P0001_R0003_DIA_WKY-4.raw.PG.Quantity	[5] 20200915_Expl3_nLC3_PRI_P0001_R0003_DIA_WKY-3.raw.PG.Quantity	[6] 20200915_Expl3_nLC3_PRI_P0001_R0003_DIA_WKY-2.raw.PG.Quantity	[7] 20200915_Expl3_nLC3_PRI_P0001_R0003_DIA_WKY-1.raw.PG.Quantity	[8] 20200915_Expl3_nLC3_PRI_P0001_R0003_DIA_SHR-8.raw.PG.Quantity	[9] 20200915_Expl3_nLC3_PRI_P0001_R0003_DIA_SHR-7.raw.PG.Quantity	[10] 20200915_Expl3_nLC3_PRI_P0001_R0003_DIA_SHR-6.raw.PG.Quantity	[11] 20200915_Expl3_nLC3_PRI_P0001_R0003_DIA_SHR-4.raw.PG.Quantity	[12] 20200915_Expl3_nLC3_PRI_P0001_R0003_DIA_SHR-3.raw.PG.Quantity	[13] 20200915_Expl3_nLC3_PRI_P0001_R0003_DIA_SHR-2.raw.PG.Quantity	[14] 20200915_Expl3_nLC3_PRI_P0001_R0003_DIA_SHR-1.raw.PG.Quantity	[15] 20200817_EXPL3_nLC3_PRI_P0001_R0004_S0001_DIA8.raw.PG.Quantity	[16] 20200817_EXPL3_nLC3_PRI_P0001_R0004_S0001_DIA7.raw.PG.Quantity	[17] 20200817_EXPL3_nLC3_PRI_P0001_R0004_S0001_DIA6.raw.PG.Quantity	[18] 20200817_EXPL3_nLC3_PRI_P0001_R0004_S0001_DIA5.raw.PG.Quantity	[19] 20200817_EXPL3_nLC3_PRI_P0001_R0004_S0001_DIA4.raw.PG.Quantity	[20] 20200817_EXPL3_nLC3_PRI_P0001_R0004_S0001_DIA3.raw.PG.Quantity	[21] 20200817_EXPL3_nLC3_PRI_P0001_R0004_S0001_DIA2_20200914082634.raw.PG.Quantity	[22] 20200817_EXPL3_nLC3_PRI_P0001_R0004_S0001_DIA1_20200913165543.raw.PG.Quantity	C: Student's T-test Significant SHR 6w_WKY 6w	C: Student's T-test significant	N: UniquePeptides	N: Student's T-test p-value SHR 6w_WKY 6w	N: Student's T-test q-value SHR 6w_WKY 6w	N: Student's T-test Difference SHR 6w_WKY 6w	N: Student's T-test Test statistic SHR 6w_WKY 6w	T: PG.MolecularWeight	T: PG.ProteinGroups	T: PG.Genes	T: PG.ProteinDescriptions	T: ENSG	T: ENSP	T: ENST	T: Gene name	T: UniProt names
17.2177	17.2999	17.3316	17.4431	17.3597	17.4696	17.5533	17.2241	17.5624	17.4117	17.3826	17.4796	17.6145	17.5178	17.8227	17.8134	17.797	17.7618	17.9236	17.9655	17.9161	17.9733	+	SHR 6w_WKY 6w	6	0.00031307	0.039	-0.145873	-7.39871	34513.12;34869.56	A0A0A0MXU4;B0BNG0	Emc2	Isoform of B0BNG0, ER membrane protein complex subunit 2;ER membrane protein complex subunit 2	ENSRNOG00000005123	ENSRNOP00000006890	ENSRNOT00000006890	Emc2	A0A0A0MXU4_RAT;EMC2_RAT
18.0772	18.527	18.7028	18.3393	18.1087	18.5744	18.4327	19.5754	19.6599	19.581	19.3384	19.5711	19.4413	19.6255	19.617	19.346	19.6343	19.5748	17.9153	18.0199	18.3365	18.1073	+	SHR 6w_WKY 6w	24	1.30379e-05	0.0312	1.44826	12.952	43018.9	A0A0G2JSP8	Ckm	Isoform of P00564, Creatine kinase
21.4949	19.8423	20.6667	20.0105	19.7589	19.9133	20.0452	18.2176	18.0587	18.4562	18.3141	17.5615	17.2675	16.8552	17.5519	17.5914	17.5441	17.115	18.8704	18.3828	18.5333	18.6218	+	SHR 6w_WKY 6w	23	0.000273484	0.036	-1.15145	-7.58311	51708.75;52945.02;54871.33	A0A0G2JVP4;F1LM30;F1LPW0	ENSRNOG00000034190	Isoform of F1LPW0, Immunoglobulin heavy constant mu;Isoform of F1LPW0, Immunoglobulin heavy constant mu;Immunoglobulin heavy constant mu	ENSRNOG00000034190	ENSRNOP00000046692;ENSRNOP00000053688	ENSRNOT00000048378;ENSRNOT00000056845		F1LM30_RAT;F1LPW0_RAT
16.1131	16.2153	16.1478	16.5611	16.7187	16.578	16.459	15.8399	15.795	15.907	16.1485	16.0392	16.1644	16.2215	17.8585	17.6482	17.6505	17.6921	18.1604	18.2422	18.2134	18.4166	+	SHR 6w_WKY 6w	28	0.000330511	0.0376552	-0.545823	-7.32582	60635.84;60867.06	A0A0G2JYL4;D3ZGT6	P4ha2	Isoform of D3ZGT6, Procollagen-proline 4-dioxygenase;Procollagen-proline 4-dioxygenase	ENSRNOG00000033663	ENSRNOP00000048172	ENSRNOT00000042144	P4ha2	D3ZGT6_RAT
19.8384	17.2074	17.2886	17.2531	18.9608	17.2566	17.3393	17.0831	18.9461	16.8762	17.0017	19.2398	17.0132	17.1055	17.337	17.3099	17.2482	17.3002	17.6541	17.5333	17.6198	17.7623	+	SHR 6w_WKY 6w	5	0.000514648	0.0367273	-0.343556	-6.75207	16209.8	A0A0G2JZZ4	Selenom	Sep15_SelM domain-containing protein
18.5968	18.6356	18.547	18.5908	18.2607	18.4663	18.2362	18.3165	18.2487	18.1257	18.1054	17.9098	17.8897	18.1282	17.9065	17.9101	17.9676	17.9956	18.279	18.2782	18.1487	18.1892	+	SHR 6w_WKY 6w	24	0.000398361	0.0335789	-0.278834	-7.07926	54091.43;55437.9	A0A0G2K0I3;Q80Z29	Nampt	Isoform of Q80Z29, Nicotinamide phosphoribosyltransferase;Nicotinamide phosphoribosyltransferase	ENSRNOG00000009754	ENSRNOP00000013043	ENSRNOT00000013043	Nampt	NAMPT_RAT
18.5571	19.3748	19.6338	19.2381	18.8233	18.9369	19.0978	18.6345	18.5728	18.428	18.7434	18.3183	18.4683	18.5781	18.4183	18.7471	18.4051	18.4016	19.7481	19.7747	20.1378	19.3749	+	SHR 6w_WKY 6w	2	0.000381475	0.0327778	-1.26588	-7.13584	21719.2	A0A0G2K1L8	Basp1	Isoform of Q05175, Brain acid soluble protein 1
18.5584	18.2127	18.4881	18.28	18.3975	18.3796	18.2464	18.3453	18.662	18.5526	18.4402	18.6659	18.6109	18.5118	18.7093	18.5207	18.6449	18.5682	18.2719	18.1591	18.3015	18.237	+	SHR 6w_WKY 6w	39	0.000385995	0.0318919	0.368386	7.12042	112677	A0A0G2K261	Iars2	Isoleucyl-tRNA synthetase
18.4944	18.0712	18.2712	18.1294	18.2141	18.4305	18.4294	18.5759	18.8791	19.0111	18.8548	18.87	18.9183	18.9935	18.654	18.7396	18.8523	18.7776	18.0634	18.0984	18.1575	18.3344	+	SHR 6w_WKY 6w	14	0.000187455	0.0293333	0.592479	8.11889	32145.7	A0A0G2K478	Dguok	Isoform of D3ZDE4, dNK domain-containing protein
19.3122	19.1805	19.4105	19.0942	19.111	19.1146	19.2566	19.5308	19.7564	19.7844	19.4934	19.8105	19.6224	19.5557	19.3409	19.3068	19.3479	19.1272	18.8237	18.6963	18.7749	18.9518	+	SHR 6w_WKY 6w	27	0.000755628	0.0492549	0.469055	6.28409	80275.5	A2VD12	Pbxip1	Pre-B-cell leukemia transcription factor-interacting protein 1	ENSRNOG00000020673	ENSRNOP00000028058	ENSRNOT00000028057	Pbxip1	PBIP1_RAT
15.9327	16.0789	16.245	16.0006	15.8514	15.6531	16.2214	17.1114	17.2083	17.1798	17.2192	17.3081	17.17	17.0289	17.6377	17.693	17.8151	17.6762	16.0527	16.2338	16.08	16.4561	+	SHR 6w_WKY 6w	17	5.57875e-06	0.116	1.49985	14.9777	43892.28;42824.04;42852.09;42852.09-2;42852.09-3	D3ZDH8;D3ZT07;Q9JJM9;Q9JJM9-2;Q9JJM9-3	Sept5;Sept5;Septin5;Septin5;Septin5	Isoform of Q9JJM9, Septin-5;Isoform of Q9JJM9, Septin-5;Septin-5;Isoform of Q9JJM9, Isoform 2 of Septin-5;Isoform of Q9JJM9, Isoform 3 of Septin-5	ENSRNOG00000029912	ENSRNOP00000039995;ENSRNOP00000042895	ENSRNOT00000041168;ENSRNOT00000051680	2005-09-01	D3ZDH8_RAT;D3ZT07_RAT;SEPT5_RAT
17.7963	17.3243	17.8334	16.1223	16.5552	16.1272	15.6318	16.7421	14.0289	17.3885	16.071	17.0153	15.8863	15.6653	15.4182	15.3368	15.1423	15.3338	15.9914	15.9228	15.8442	16.0082	+	SHR 6w_WKY 6w	2	9.70962e-05	0.0346667	-0.633887	-9.12988	91659.3	D3ZFP4	Mcm3	DNA helicase	ENSRNOG00000012543	ENSRNOP00000017081	ENSRNOT00000017081	Mcm3	D3ZFP4_RAT
17.3044	17.7138	17.9142	17.7684	18.0328	17.2564	16.9434	16.8226	16.6079	16.8234	17.4296	17.1947	16.846	16.6905	17.6427	17.675	17.5105	17.5606	17.9644	18.0892	18.0343	18.1292	+	SHR 6w_WKY 6w	26	0.000118751	0.0305882	-0.457072	-8.80944	83613.21;83612.23	D3ZQ74;Q63321	Plod1	Isoform of Q63321, Procollagen-lysine 5-dioxygenase;Procollagen-lysine,2-oxoglutarate 5-dioxygenase 1	ENSRNOG00000007763	ENSRNOP00000010433	ENSRNOT00000010433	Plod1	D3ZQ74_RAT;PLOD1_RAT
16.2863	16.307	16.38	16.2551	16.1931	16.5339	16.3901	15.8959	15.4971	16.1685	15.5143	15.6157	15.4698	15.7641	15.2638	15.5478	15.4203	15.4866	16.2425	16.138	16.3809	16.1417	+	SHR 6w_WKY 6w	6	7.66285e-05	0.028	-0.796137	-9.51982	13644.71;10863.3	D4A1G1;P35745	Acyp2	Isoform of P35745, Acylphosphatase;Acylphosphatase-2	ENSRNOG00000042419	ENSRNOP00000061028	ENSRNOT00000067998	Acyp2	ACYP2_RAT;D4A1G1_RAT
15.6122	15.5194	15.7051	15.6901	15.748	15.7821	15.5386	16.07	16.1658	16.1184	16.2134	16.0822	16.154	16.0606	16.7487	16.7027	16.6084	16.6058	16.4153	16.4354	16.3736	16.3292	+	SHR 6w_WKY 6w	22	0.000617538	0.0425833	0.27805	6.5267	149198.57;149170.64	F1LP76;Q8VHU4	Elp1	Isoform of Q8VHU4, Elongator complex protein 1;Elongator complex protein 1	ENSRNOG00000016725	ENSRNOP00000022836	ENSRNOT00000022836	Ikbkap	ELP1_RAT;F1LP76_RAT
18.4759	18.1891	18.319	18.2206	18.2294	18.0608	18.3686	18.2596	18.4089	18.4665	18.3485	18.4261	18.439	18.4037	17.9893	17.8954	17.8871	17.8764	17.4954	17.4471	17.5287	17.4497	+	SHR 6w_WKY 6w	32	1.14195e-05	0.052	0.431876	13.2502	101413.9;101439.94	F1LRY5;Q64380	Sardh	Isoform of Q64380, RCG45398;Sarcosine dehydrogenase, mitochondrial	ENSRNOG00000006916	ENSRNOP00000009555	ENSRNOT00000009555	Sardh	F1LRY5_RAT;SARDH_RAT
22.1868	20.311	21.0225	20.4712	19.9437	20.5823	20.9215	18.8684	19.0472	19.0944	18.6289	19.1388	17.8673	18.2196	17.2978	17.5484	17.9338	17.4728	18.6494	18.4837	18.435	18.4551	+	SHR 6w_WKY 6w	20	0.000582142	0.0405957	-0.942592	-6.59903	24914.8	F1LTN6	ENSRNOG00000049829	Uncharacterized protein	ENSRNOG00000038248	ENSRNOP00000029319	ENSRNOT00000031991		F1LTN6_RAT
19.6227	19.5888	20.1398	19.71	19.4281	19.3773	19.3799	18.8079	19.4199	19.0009	19.2128	18.3007	18.4436	18.6436	18.4976	18.3506	18.8465	18.8527	19.836	19.4915	19.687	19.738	+	SHR 6w_WKY 6w	73	0.000359734	0.036875	-1.05125	-7.21309	308979	F1M957	Vwf	Isoform of Q62935, von Willebrand factor	ENSRNOG00000019689	ENSRNOP00000026643	ENSRNOT00000026643	Vwf	F1M957_RAT
16.8741	16.6828	16.9183	16.7049	16.6163	16.7381	16.7586	16.9601	17.1708	17.0633	17.1329	16.9743	17.0717	17.1042	16.8035	16.8426	16.8967	16.9159	16.6055	16.489	16.5691	16.4303	+	SHR 6w_WKY 6w	6	0.000348841	0.0366452	0.341224	7.25383	19735.61;19693.53	F1M9G8;Q8K3P7	Hint3	Isoform of Q8K3P7, HIT domain-containing protein;Histidine triad nucleotide-binding protein 3	ENSRNOG00000014190	ENSRNOP00000019047	ENSRNOT00000019047	Hint3	F1M9G8_RAT;HINT3_RAT
17.0214	17.4525	17.3551	17.3822	17.1735	17.3898	17.2571	17.3587	17.5325	17.7174	17.4372	17.8087	17.4572	17.6613	17.6392	17.5539	17.6197	17.6231	17.3609	17.3154	17.4005	17.4256	+	SHR 6w_WKY 6w	13	0.000264224	0.03552	0.233356	7.6307	41273.2	G3V617	Mapk14	Isoform of P70618, Mitogen-activated protein kinase 14	ENSRNOG00000000513	ENSRNOP00000000618	ENSRNOT00000000618	Mapk14	G3V617_RAT
17.8	17.6218	17.5519	17.5416	17.4075	17.2165	17.3765	16.581	16.3037	16.3057	16.3229	16.2654	16.1818	16.2026	16.1895	15.8582	15.9878	16.0797	17.1744	17.1454	17.0122	17.1296	+	SHR 6w_WKY 6w	14	9.02392e-06	0.058	-1.08662	-13.796	58603.7	G3V709	Naprt	Isoform of Q6XQN1, Nicotinate phosphoribosyltransferase	ENSRNOG00000007939	ENSRNOP00000010637	ENSRNOT00000010637	Naprt1	G3V709_RAT
16.2028	15.5055	15.7203	14.8404	15.634	14.9438	14.7236	15.1826	15.8525	15.2298	14.8487	14.9087	15.4516	15.2566	15.4025	15.3188	15.3025	15.3452	15.5686	15.5009	15.5476	15.5473	+	SHR 6w_WKY 6w	6	0.000270647	0.0373846	-0.198854	-7.59749	42502.58;39435.81	G3V7B5;Q63468	Prpsap1	Isoform of Q63468, Pribosyltran_N domain-containing protein;Phosphoribosyl pyrophosphate synthase-associated protein 1	ENSRNOG00000010083	ENSRNOP00000013573	ENSRNOT00000013573	Prpsap1	G3V7B5_RAT;KPRA_RAT
17.6062	17.1935	17.6327	17.4178	17.4696	17.541	17.6556	17.0101	17.3111	17.3702	17.2761	17.261	17.4037	17.1459	18.0006	18.1107	18.0918	18.0031	18.3274	18.4459	18.3058	18.4961	+	SHR 6w_WKY 6w	60	0.000744665	0.04936	-0.342238	-6.30142	273595	G3V824	Igf2r	Fibronectin type-II domain-containing protein	ENSRNOG00000014997	ENSRNOP00000021840	ENSRNOT00000021840	Igf2r	G3V824_RAT
17.4072	17.3487	17.5969	16.8109	17.4116	16.8092	17.1212	16.3453	16.7188	17.1055	17.026	16.8234	17.0747	16.891	16.9723	16.8874	16.9251	16.8677	17.1884	17.2824	17.2737	17.208	+	SHR 6w_WKY 6w	6	6.17448e-05	0.0218462	-0.325024	-9.88842	62761.81;62678.74	G3V9E5;P15589	Sts	Isoform of P15589, Sulfatase domain-containing protein;Steryl-sulfatase	ENSRNOG00000032487	ENSRNOP00000043915	ENSRNOT00000051897	Sts	G3V9E5_RAT;STS_RAT
14.4276	14.2434	14.1425	14.68	14.6026	15.0274	14.2513	14.5704	14.4549	14.2952	14.8956	14.7032	14.5866	14.7298	15.0789	15.1694	15.0375	14.879	15.6192	15.5504	15.4259	15.5842	+	SHR 6w_WKY 6w	2	0.00048679	0.0359048	-0.503733	-6.82211	57850.92;57836.89	M0R7I0;Q6P6T9	LOC100359600;Kpna2	Importin subunit alpha	ENSRNOG00000015329;ENSRNOG00000030058	ENSRNOP00000020795;ENSRNOP00000065409	ENSRNOT00000020795;ENSRNOT00000040329	Kpna2;LOC100359600	M0R7I0_RAT;Q6P6T9_RAT
19.8923	20.04	20.2018	19.8837	20.2479	19.8163	20.1142	20.3384	20.4441	20.4795	20.8364	20.4268	20.4683	20.3773	20.2049	19.914	20.061	19.8824	19.2561	19.1786	19.4427	19.2322	+	SHR 6w_WKY 6w	24	0.000222667	0.0316522	0.738193	7.87087	32086.6	O35115	Fhl2	Four and a half LIM domains protein 2	ENSRNOG00000016866	ENSRNOP00000023014	ENSRNOT00000023014	Fhl2	FHL2_RAT
18.1869	18.1136	18.3006	18.1702	18.0473	18.1572	18.1789	18.4086	18.373	18.3261	18.2328	18.3461	18.3824	18.3307	18.5836	18.513	18.6002	18.5393	18.2784	18.2858	18.3456	18.3008	+	SHR 6w_WKY 6w	12	5.07481e-05	0.0258182	0.256353	10.2342	29850.7	O70257	Stx7	Syntaxin-7	ENSRNOG00000015670	ENSRNOP00000021318	ENSRNOT00000021318	Stx7	STX7_RAT
23.7268	22.1071	22.739	22.3085	21.8281	22.5633	21.9192	20.7801	19.8123	21.2086	20.1243	20.0463	19.3588	19.4199	19.7178	19.3335	18.9146	19.096	21.4118	21.0991	20.7744	21.107	+	SHR 6w_WKY 6w	46	0.000149901	0.0288889	-1.83258	-8.45098	46277.2	P05544	Serpina3l	Serine protease inhibitor A3L				Serpina3l	SPA3L_RAT
22.9249	22.8276	22.738	22.824	22.6845	22.9224	23.0621	23.6802	23.561	23.5695	23.5749	23.791	23.5619	23.7964	23.6832	23.8271	23.7482	23.8576	23.0237	22.9531	22.8691	23.1698	+	SHR 6w_WKY 6w	65	4.75697e-05	0.0284	0.775115	10.3507	42725.3	P07335	Ckb	Creatine kinase B-type	ENSRNOG00000010872	ENSRNOP00000015122	ENSRNOT00000015122	Ckb	KCRB_RAT
19.6959	19.5408	19.7526	19.4213	19.4667	19.6879	19.8127	19.3009	19.6313	19.3564	19.2796	19.2209	19.3234	19.3437	18.7974	18.8537	18.8655	18.7634	19.1979	19.1378	19.3384	19.1366	+	SHR 6w_WKY 6w	34	0.00036478	0.0347059	-0.38264	-7.19469	52581.6	P07687	Ephx1	Epoxide hydrolase 1	ENSRNOG00000003515	ENSRNOP00000004780	ENSRNOT00000004780	Ephx1	HYEP_RAT
19.4982	19.0381	19.3838	19.1383	19.3432	19.1958	19.1115	19.469	19.7452	19.6925	19.4561	19.3699	19.1186	19.352	19.1184	18.8299	18.9213	18.9113	18.164	18.0127	18.2792	18.4219	+	SHR 6w_WKY 6w	11	0.000482961	0.0367805	0.725767	6.83209	51808.5	P16296	F9	Coagulation factor IX				F9	FA9_RAT
16.0823	16.3949	14.5061	14.2926	15.7756	15.322	15.4866	16.2624	16.4938	16.0427	16.2828	16.0114	15.918	16.0744	14.4593	13.967	14.6287	14.7385	16.1647	17.0341	16.5132	17.1772	+	SHR 6w_WKY 6w	3	0.000226223	0.0303333	-2.2739	-7.84837	57410.08;57410.08-2;51414.46;50440.66	P16573;P16573-2;Q9JHL6;Q9JHL7	Ceacam1	Carcinoembryonic antigen-related cell adhesion molecule 1;Isoform of P16573, Isoform 2 of Carcinoembryonic antigen-related cell adhesion molecule 1;Isoform of P16573, Carcinoembryonic antigen-related cell adhesion molecule 1;Isoform of P16573, Carcinoembryonic antigen-related cell adhesion molecule 1	ENSRNOG00000020578	ENSRNOP00000027933;ENSRNOP00000031260	ENSRNOT00000027933;ENSRNOT00000029487	Ceacam1	CEAM1_RAT;Q9JHL6_RAT;Q9JHL7_RAT
22.3662	19.915	20.5849	20.2181	19.7332	20.0779	21.0879	18.5909	18.6654	18.5007	18.59	19.2516	17.7639	18.2471	16.906	16.7891	16.9401	16.9261	18.2565	17.7552	17.5673	18.0714	+	SHR 6w_WKY 6w	25	0.000659246	0.0474286	-1.02228	-6.44735	35185.9	P20760	Igg-2a	Ig gamma-2A chain C region				Igg-2a	IGG2A_RAT
16.964	16.9272	16.8936	16.7605	17.5483	16.5861	16.7039	15.835	15.8316	15.7551	15.6583	15.4199	15.8078	15.8459	16.0147	16.4575	16.3471	16.1621	17.7041	17.559	17.2354	17.5318	+	SHR 6w_WKY 6w	14	9.95466e-05	0.0325	-1.26226	-9.08966	43833.2	P21775	Acaa1a	3-ketoacyl-CoA thiolase A, peroxisomal				Acaa1a	THIKA_RAT
18.9251	18.8909	19.4571	19.0256	19.2104	18.8896	18.2791	19.2763	19.6378	19.3899	19.4831	19.2546	19.1496	19.3711	19.4548	19.6259	19.4448	19.435	18.965	18.958	18.8869	18.6307	+	SHR 6w_WKY 6w	16	0.000441652	0.034359	0.629977	6.94597	33406.7	P24329	Tst	Thiosulfate sulfurtransferase	ENSRNOG00000000186	ENSRNOP00000039338	ENSRNOT00000050511	Tst	THTR_RAT
17.4647	17.4516	17.6528	17.1146	17.1074	17.1013	17.2576	17.5454	17.4049	17.1965	17.3673	16.9457	16.7996	17.1465	16.6456	16.7356	16.3888	16.5194	17.1736	17.022	17.1592	17.1282	+	SHR 6w_WKY 6w	5	0.000576587	0.0414783	-0.548435	-6.61084	14515.25;14515.25-2	P37377;P37377-2	Snca	Alpha-synuclein;Isoform of P37377, Isoform Syn2 of Alpha-synuclein	ENSRNOG00000008656	ENSRNOP00000030609;ENSRNOP00000040281	ENSRNOT00000039247;ENSRNOT00000042485	Snca	SYUA_RAT
17.1752	17.1607	17.2626	17.2444	17.4256	17.3154	17.2494	16.4048	16.1571	15.9515	16.308	16.339	16.1542	15.701	16.3147	16.4161	16.5476	16.5866	17.5522	17.4162	17.4914	17.3514	+	SHR 6w_WKY 6w	16	1.30217e-05	0.039	-0.986553	-12.9547	83300.5	P48450	Lss	Lanosterol synthase				Lss	ERG7_RAT
22.5135	21.7662	21.3191	22.0529	21.9209	22.1557	22.3961	22.8273	22.7171	22.9463	22.8121	23.0476	23.5652	23.1942	20.987	20.6902	21.0446	20.7424	19.8062	19.6918	19.8628	20.2115	+	SHR 6w_WKY 6w	47	0.000481418	0.0377	0.973006	6.83614	47412.8	P70490	Mfge8	Lactadherin	ENSRNOG00000017510	ENSRNOP00000024253	ENSRNOT00000024253	Mfge8	MFGM_RAT
19.1847	18.8951	19.1453	19.194	19.276	19.2156	19.2308	17.7723	18.4675	17.9626	17.9902	17.9566	18.0988	18.0881	18.0114	18.4656	18.2148	18.273	19.1627	19.257	18.9596	19.1255	+	SHR 6w_WKY 6w	40	0.000219985	0.0330909	-0.884966	-7.88812	99071.6	P97675	Enpp3	Ectonucleotide pyrophosphatase/phosphodiesterase family member 3	ENSRNOG00000013791	ENSRNOP00000018695	ENSRNOT00000018695	Enpp3	ENPP3_RAT
15.8413	15.9809	16.1341	15.9215	15.7811	15.8586	15.531	16.9707	17.0524	17.1287	16.9174	16.8484	16.6275	16.8465	16.9585	16.6768	16.5485	16.4636	15.7452	15.1274	15.4875	15.3779	+	SHR 6w_WKY 6w	12	0.000331485	0.0364	1.22735	7.32188	27468.3	Q01579	Gstt1	Glutathione S-transferase theta-1	ENSRNOG00000049771	ENSRNOP00000001669	ENSRNOT00000001669	Gstt1	GSTT1_RAT
19.4019	19.6127	20.0537	19.7164	19.5717	19.6103	19.711	19.0873	19.3017	19.0443	19.3309	18.8244	18.9119	19.0153	19.2188	19.8357	19.5042	19.6197	20.6453	20.6556	20.6507	20.5705	+	SHR 6w_WKY 6w	20	0.000160464	0.0286	-1.08592	-8.34862	21790.3	Q05175	Basp1	Brain acid soluble protein 1				Basp1	BASP1_RAT
16.496	16.6187	17.2136	16.373	16.3792	16.549	16.3717	16.3452	16.4189	16.4176	16.3953	16.4444	16.4733	16.3834	17.1652	17.0489	17.1546	17.2187	17.4582	17.5303	17.3991	17.5509	+	SHR 6w_WKY 6w	22	0.000497351	0.0350698	-0.33775	-6.79503	69657	Q3KRC3	Srpra	SRP54 domain-containing protein	ENSRNOG00000010543	ENSRNOP00000015177	ENSRNOT00000015177	Srpr	Q3KRC3_RAT
17.3707	16.8927	16.7618	17.1649	17.1895	17.0329	17.0226	17.7211	17.7619	17.8	17.8759	17.7134	17.8609	17.9409	18.3638	18.263	18.4611	18.4624	17.6737	17.6866	17.6857	17.7951	+	SHR 6w_WKY 6w	21	1.81526e-05	0.0285714	0.677297	12.2346	58701.3	Q566E5	Poglut3	Protein O-glucosyltransferase 3	ENSRNOG00000007177	ENSRNOP00000009497	ENSRNOT00000009497	Kdelc2	KDEL2_RAT
18.7298	18.5911	18.5653	18.5812	18.5446	18.6723	18.8029	18.8437	18.9454	18.8649	18.8964	18.8388	18.8046	18.8226	19.1749	19.214	19.1796	19.1492	18.9243	18.7522	18.8605	18.967	+	SHR 6w_WKY 6w	13	0.000780657	0.0490769	0.30341	6.24559	22245.2	Q5PQN0	Ncald	Neurocalcin-delta	ENSRNOG00000042978	ENSRNOP00000062447	ENSRNOT00000064513	Ncald	NCALD_RAT
19.1579	19.1714	19.4884	19.1546	19.2101	19.296	19.3817	18.8782	19.3736	19.1193	19.1172	18.9682	19.1894	19.1035	19.0668	19.2803	19.1595	19.258	19.6428	19.7107	19.6073	19.51	+	SHR 6w_WKY 6w	37	0.000574149	0.0424	-0.426526	-6.61606	27911.5	Q6AY58	Bcap31	B-cell receptor-associated protein	ENSRNOG00000019053	ENSRNOP00000025813	ENSRNOT00000025813	Bcap31	Q6AY58_RAT
19.3591	19.3301	19.427	19.2658	19.2128	19.3783	19.1496	19.5655	19.5225	19.5867	19.4279	19.5475	19.4321	19.5282	19.9375	19.867	19.8581	19.8798	19.6581	19.6515	19.6323	19.6609	+	SHR 6w_WKY 6w	20	1.7009e-05	0.0333333	0.234889	12.3726	40765.7	Q6DGG0	Ppid	Peptidyl-prolyl cis-trans isomerase D	ENSRNOG00000027408	ENSRNOP00000035797	ENSRNOT00000037890	Ppid	PPID_RAT
16.4639	16.3886	16.9527	16.4608	16.6072	16.5965	16.4388	15.8562	16.5937	16.2894	15.7479	16.043	16.3399	16.3113	16.3278	16.5054	16.1991	16.3814	16.8754	16.904	16.7978	16.9877	+	SHR 6w_WKY 6w	6	0.000361051	0.0357576	-0.537811	-7.20826	77750.4	Q6MGA3	Tap2	Isoform of P36372, Antigen peptide transporter 2	ENSRNOG00000000455;ENSRNOG00000046031	ENSRNOP00000000527;ENSRNOP00000067594	ENSRNOT00000000527;ENSRNOT00000074261	Tap2	Q6MGA3_RAT
18.6806	18.5531	18.9381	18.6934	18.6646	18.8582	18.8614	19.2955	19.5131	19.0063	19.3893	19.5523	19.484	19.627	19.1636	19.0984	18.795	19.2076	18.4544	18.2965	18.3348	18.2824	+	SHR 6w_WKY 6w	23	0.000371545	0.0337143	0.724122	7.17048	36093.54;36093.54-2	Q7TQ94;Q7TQ94-2	Nit1	Deaminated glutathione amidase;Isoform of Q7TQ94, Isoform 2 of Deaminated glutathione amidase				Nit1	NIT1_RAT
16.815	16.6678	16.7639	16.7466	16.8497	16.91	16.7413	16.8336	16.8905	17.0199	17.0386	16.9919	16.9377	16.9765	17.1562	17.1994	17.1419	17.1329	16.9093	16.959	17.0028	16.9425	+	SHR 6w_WKY 6w	14	0.000158723	0.0301053	0.204195	8.36494	51723.2	Q99MI7	Uba3	NEDD8-activating enzyme E1 catalytic subunit				Uba3	UBA3_RAT
12.8609	16.7566	17.0147	17.0309	17.1666	17.2736	12.925	12.7625	16.5741	11.964	16.7598	13.1749	12.311	12.5016	16.8257	16.9239	16.9743	16.9706	17.4154	17.5252	17.3843	17.5548	+	SHR 6w_WKY 6w	6	5.38874e-05	0.0236667	-0.546311	-10.1273	171575	Q9JI04	Col5a3	Fibrillar collagen NC1 domain-containing protein	ENSRNOG00000020525	ENSRNOP00000027897	ENSRNOT00000027897	Col5a3	Q9JI04_RAT
18.1646	18.1611	18.4627	18.0602	18.4702	18.4582	18.3507	19.5106	19.7638	19.6679	19.5347	19.5789	19.5046	19.6722	19.5033	19.4445	19.4838	19.3724	18.6464	18.4843	18.554	18.7939	+	SHR 6w_WKY 6w	54	2.71949e-05	0.0355	0.831361	11.4087	47499.4	Q9Z1E1	Flot1	Flotillin-1	ENSRNOG00000000826	ENSRNOP00000001098	ENSRNOT00000001098	Flot1	FLOT1_RAT
18.3454	18.2666	18.4543	18.4139	18.5295	18.4783	18.6397	19.7797	20.0795	19.8383	19.6812	19.9408	19.9234	19.8598	19.5966	19.7699	19.867	19.655	18.6956	18.8069	18.7822	18.9675	+	SHR 6w_WKY 6w	55	3.37932e-05	0.0315556	0.909084	10.9864	47038	Q9Z2S9	Flot2	Flotillin-2	ENSRNOG00000009681	ENSRNOP00000014104;ENSRNOP00000014118	ENSRNOT00000014104;ENSRNOT00000014118	Flot2	FLOT2_RAT
