# Supplementary material for: Identification of novel proteins and mechanistic pathways associated with early-onset hypertension by deep proteomic mapping of resistance arteries
Source: J Biol Chem. 2021 Dec 18;298(1):101512. doi: 10.1016/j.jbc.2021.101512 (PMC8760518; doi:10.1016/j.jbc.2021.101512)
Supplement: Supplemental Table S3 [file mmc3.xlsx]

## Sheet: SupplemanteryTable3_MesentericA
[1] 20200915_Expl3_nLC3_PRI_P0001_R0003_DIA_WKY-8.raw.PG.Quantity	[2] 20200915_Expl3_nLC3_PRI_P0001_R0003_DIA_WKY-7.raw.PG.Quantity	[3] 20200915_Expl3_nLC3_PRI_P0001_R0003_DIA_WKY-6.raw.PG.Quantity	[4] 20200915_Expl3_nLC3_PRI_P0001_R0003_DIA_WKY-4.raw.PG.Quantity	[5] 20200915_Expl3_nLC3_PRI_P0001_R0003_DIA_WKY-3.raw.PG.Quantity	[6] 20200915_Expl3_nLC3_PRI_P0001_R0003_DIA_WKY-2.raw.PG.Quantity	[7] 20200915_Expl3_nLC3_PRI_P0001_R0003_DIA_WKY-1.raw.PG.Quantity	[8] 20200915_Expl3_nLC3_PRI_P0001_R0003_DIA_SHR-8.raw.PG.Quantity	[9] 20200915_Expl3_nLC3_PRI_P0001_R0003_DIA_SHR-7.raw.PG.Quantity	[10] 20200915_Expl3_nLC3_PRI_P0001_R0003_DIA_SHR-6.raw.PG.Quantity	[11] 20200915_Expl3_nLC3_PRI_P0001_R0003_DIA_SHR-4.raw.PG.Quantity	[12] 20200915_Expl3_nLC3_PRI_P0001_R0003_DIA_SHR-3.raw.PG.Quantity	[13] 20200915_Expl3_nLC3_PRI_P0001_R0003_DIA_SHR-2.raw.PG.Quantity	[14] 20200915_Expl3_nLC3_PRI_P0001_R0003_DIA_SHR-1.raw.PG.Quantity	[15] 20200817_EXPL3_nLC3_PRI_P0001_R0004_S0001_DIA8.raw.PG.Quantity	[16] 20200817_EXPL3_nLC3_PRI_P0001_R0004_S0001_DIA7.raw.PG.Quantity	[17] 20200817_EXPL3_nLC3_PRI_P0001_R0004_S0001_DIA6.raw.PG.Quantity	[18] 20200817_EXPL3_nLC3_PRI_P0001_R0004_S0001_DIA5.raw.PG.Quantity	[19] 20200817_EXPL3_nLC3_PRI_P0001_R0004_S0001_DIA4.raw.PG.Quantity	[20] 20200817_EXPL3_nLC3_PRI_P0001_R0004_S0001_DIA3.raw.PG.Quantity	[21] 20200817_EXPL3_nLC3_PRI_P0001_R0004_S0001_DIA2_20200914082634.raw.PG.Quantity	[22] 20200817_EXPL3_nLC3_PRI_P0001_R0004_S0001_DIA1_20200913165543.raw.PG.Quantity	C: Student's T-test Significant SHR 12w_WKY 12w	C: Student's T-test significant	C: C: Number	C: C: Number SUM	N: UniquePeptides	N: Student's T-test p-value SHR 12w_WKY 12w	N: Student's T-test q-value SHR 12w_WKY 12w	N: Student's T-test Difference SHR 12w_WKY 12w	N: Student's T-test Test statistic SHR 12w_WKY 12w	T: PG.MolecularWeight	T: PG.ProteinGroups	T: PG.Genes	T: PG.ProteinDescriptions	T: ENSG	T: ENSP	T: ENST	T: Gene name	T: UniProt names
15.8071	15.9384	15.8869	15.6411	15.7728	15.7819	15.8658	15.7626	15.71	15.5755	15.6264	15.6462	15.5181	15.5644	16.6522	16.7687	16.7527	16.3934	16.6804	16.3999	16.6666	16.3609	+	SHR 12w_WKY 12w	P	N P	18	0.00264071	0.0240862	-0.184411	-3.77643	109240.56;109254.59	A0A0A0MY07;Q9R085	Usp15	Isoform of Q9R085, Ubiquitin carboxyl-terminal hydrolase;Ubiquitin carboxyl-terminal hydrolase 15	ENSRNOG00000023202	ENSRNOP00000034485	ENSRNOT00000031191	Usp15	A0A0A0MY07_RAT;UBP15_RAT
17.549	17.4746	17.5045	17.4797	17.8176	17.3085	17.5601	18.2067	18.2836	18.394	18.2327	18.2949	18.0403	18.2975	17.7702	17.4425	17.4228	17.4398	16.6709	16.4779	16.5396	17.3096	+	SHR 12w_WKY 12w		P	23	2.96302e-07	0.00025	0.722266	10.1766	59976.27;59960.32	A0A0G2JSI0;Q9EQ76	Fmo3	Isoform of Q9EQ76, Dimethylaniline monooxygenase [N-oxide-forming];Dimethylaniline monooxygenase [N-oxide-forming] 3				Fmo3	FMO3_RAT
20.6342	20.2584	20.3465	20.3655	20.3722	20.6322	20.7203	19.9581	20.1418	20.1345	20.0788	20.1687	20.1254	20.3684	20.298	20.4453	20.3437	20.3581	20.9037	20.636	20.492	20.878	+	SHR 12w_WKY 12w	P	N P	36	0.00154891	0.0177931	-0.336201	-4.07169	54050.1;53652.72	A0A0G2JSI1;Q9JLJ3	Aldh9a1	Isoform of Q9JLJ3, Aldedh domain-containing protein;4-trimethylaminobutyraldehyde dehydrogenase				Aldh9a1	AL9A1_RAT
15.638	16.5472	16.113	16.339	16.1925	13.9768	14.8765	13.5175	14.1111	16.4018	12.8099	13.0833	13.2811	13.4237	14.415	13.9793	15.5351	15.4353	13.7222	14.9665	15.4607	14.2524	+	SHR 12w_WKY 12w		N	2	0.00727144	0.0484732	-1.8649	-3.22612	42142.4	A0A0G2JTM9	Dnajb14	J domain-containing protein
17.6947	17.4521	17.0273	17.5376	17.7689	17.467	17.686	17.7216	18.1686	17.9362	18.2173	17.9401	17.8569	17.9972	17.6056	17.5345	17.5388	17.7009	17.4615	17.3704	17.3403	17.5949	+	SHR 12w_WKY 12w		P	6	0.00173966	0.0189622	0.45774	4.007	73009.33;67259.39;73073.32	A0A0G2JTZ9;A0A0G2K251;Q4KM08	Abcg3l1	Isoform of Q4KM08, ABC transporter domain-containing protein;Isoform of Q4KM08, ABC transporter domain-containing protein;ABC transporter domain-containing protein	ENSRNOG00000030216	ENSRNOP00000046549	ENSRNOT00000042532	Abcg3l1	Q4KM08_RAT
16.114	15.9621	16.2001	16.0338	16.2382	16.2412	16.2457	15.5974	16.0062	15.4822	15.618	15.5996	15.6891	15.8361	15.2662	16.1474	16.0425	16.0767	16.3104	16.4179	16.5943	16.4409	+	SHR 12w_WKY 12w		N	8	8.81275e-05	0.002125	-0.458073	-5.77489	165154.51;158505.17;169099.51;168438.46;168978.06	A0A0G2JU97;A0A0G2K4K3;D3ZF64;F1LMJ7;O88563	Abcc3	Isoform of O88563, Canalicular multispecific organic anion transporter 2;Isoform of O88563, Canalicular multispecific organic anion transporter 2;Isoform of O88563, Canalicular multispecific organic anion transporter 2;Isoform of O88563, Canalicular multispecific organic anion transporter 2;Canalicular multispecific organic anion transporter 2	ENSRNOG00000002948	ENSRNOP00000003977;ENSRNOP00000041502	ENSRNOT00000003977;ENSRNOT00000051497	Abcc3	D3ZF64_RAT;F1LMJ7_RAT;MRP3_RAT
16.6569	16.4582	16.6439	16.6096	16.3892	16.569	16.5177	16.1126	16.3759	16.2692	16.2908	16.2032	16.5687	16.1716	17.3218	17.1024	17.4859	17.1104	17.2662	17.3895	17.3078	17.4664	+	SHR 12w_WKY 12w		N	10	0.00228257	0.0222593	-0.264645	-3.85662	24734.53;24713.57	A0A0G2JUB0;Q810F4	Fam3c	Isoform of Q810F4, Protein FAM3C;Protein FAM3C	ENSRNOG00000005979	ENSRNOP00000007886	ENSRNOT00000007886	Fam3c	FAM3C_RAT
18.4968	18.418	18.6603	18.6316	18.4432	18.4746	18.5419	18.6123	18.7138	18.7069	18.7196	18.6608	18.7127	18.5897	18.9698	19.1074	19.127	18.9824	18.7247	18.6891	18.8471	19.0381	+	SHR 12w_WKY 12w		P	15	0.00300226	0.0273833	0.149936	3.70608	33532	A0A0G2JUX5	Purb	Isoform of Q68A21, Transcriptional activator protein Pur-beta
20.0509	18.5632	19.204	18.7254	18.6578	18.7725	19.2897	17.588	17.768	17.7313	17.2925	17.2226	16.7798	17.0119	16.7218	16.049	16.6791	16.5108	17.8964	17.0323	17.0112	17.2537	+	SHR 12w_WKY 12w		N	4	1.51002e-05	0.000780488	-1.69565	-6.96335	12420	A0A0G2JUY4	ENSRNOG00000053312	Isoform of A0A0G2JYX2, Ig-like domain-containing protein
14.8383	15.0431	14.6039	14.8527	14.497	14.8192	15.0434	15.6295	15.5428	15.7761	15.4012	15.4526	15.2981	15.7093	15.8272	15.4454	15.8673	15.8618	15.1519	14.8885	15.2092	15.4191	+	SHR 12w_WKY 12w		P	10	1.05617e-05	0.000777778	0.730304	7.22075	18695.24;15585.72	A0A0G2JV46;Q5U4F3	Fam107b	Isoform of Q5U4F3, Protein FAM107B;Protein FAM107B	ENSRNOG00000014886	ENSRNOP00000020220	ENSRNOT00000020220	Fam107b	F107B_RAT
14.6207	14.3259	14.647	14.4363	14.4723	14.6161	14.8536	14.9176	14.8812	14.8299	14.5894	15.1715	15.1556	14.8738	15.711	15.1761	15.2699	15.4764	15.3739	15.3269	14.9903	15.1028	+	SHR 12w_WKY 12w		P	8	0.00434133	0.0353869	0.349576	3.50505	81962.18;80746.86;80751.81	A0A0G2JVI5;G3V6Z3;Q8VH46	Afap1	Isoform of Q8VH46, Actin filament-associated protein 1;Isoform of Q8VH46, Actin filament-associated protein 1;Actin filament-associated protein 1	ENSRNOG00000007599	ENSRNOP00000010346	ENSRNOT00000010346	Afap1	AFAP1_RAT;G3V6Z3_RAT
15.2504	15.518	15.2664	15.345	15.3272	15.278	15.2652	15.4682	15.7364	15.6387	15.7061	15.6469	15.53	15.336	15.961	15.7388	15.7572	15.8075	15.5315	15.6151	15.6115	15.4129	+	SHR 12w_WKY 12w		P	18	0.00173299	0.0190217	0.25889	4.00913	87913	A0A0G2JVI6	Cask	Isoform of Q62915, Peripheral plasma membrane protein CASK
20.176	20.3106	20.3516	20.1765	20.2304	20.2995	20.3991	20.3972	20.3708	20.4717	20.3487	20.5379	20.5734	20.5323	20.8417	20.6297	20.86	20.7602	20.5769	20.4026	20.5356	20.9633	+	SHR 12w_WKY 12w	N	P N	73	0.00207657	0.0209082	0.184035	3.90885	92952.81;90560.04	A0A0G2JWA5;D3ZKE6	Slmap	Isoform of P0C219, FHA domain-containing protein;Isoform of P0C219, FHA domain-containing protein	ENSRNOG00000011307	ENSRNOP00000060405	ENSRNOT00000067464	Slmap	D3ZKE6_RAT
17.5213	16.7753	17.3805	17.7425	17.1221	17.4953	17.3808	16.2897	16.6526	17.2499	16.5635	16.672	16.7407	16.5124	19.259	18.2169	19.6068	19.3223	18.7923	18.9865	18.5939	19.8863	+	SHR 12w_WKY 12w		N	2	0.00132047	0.0167296	-0.676725	-4.16099	50375;50449.14	A0A0G2JWR2;Q9Z0W5	Pacsin1	Isoform of Q9Z0W5, Protein kinase C and casein kinase substrate in neurons protein 1;Protein kinase C and casein kinase substrate in neurons protein 1				Pacsin1	PACN1_RAT
19.7873	19.4492	20.0483	19.6392	19.7417	19.7987	19.793	19.2368	19.4034	19.4942	19.667	19.4838	19.5556	19.3846	20.1231	19.9591	20.222	20.201	20.4258	20.4345	20.2152	20.5704	+	SHR 12w_WKY 12w	P	N P	4	0.00546896	0.0414211	-0.290291	-3.37992	35471.09;35562.06;32866.96;32207.2;35629.2	A0A0G2JX79;A0A0G2JXS8;A0A0G2K075;Q4V7D1;Q7TPJ0	Ssr1	Isoform of Q7TPJ0, Signal sequence receptor subunit alpha;Isoform of Q7TPJ0, Signal sequence receptor subunit alpha;Isoform of Q7TPJ0, Signal sequence receptor subunit alpha;Isoform of Q7TPJ0, Signal sequence receptor subunit alpha;Translocon-associated protein subunit alpha	ENSRNOG00000014165	ENSRNOP00000019040	ENSRNOT00000019040	Ssr1	Q4V7D1_RAT;SSRA_RAT
15.7245	15.7404	15.6036	15.8387	15.7159	15.6941	15.8227	16.0386	15.9985	16.0211	15.7925	15.8296	15.8458	15.8421	15.3784	15.6192	15.7676	15.7906	15.8934	15.9419	16.0478	15.4028	+	SHR 12w_WKY 12w		P	7	0.00411693	0.0334945	0.1755	3.53388	47979.85;42308.14;45813.28	A0A0G2JXH2;A0A0H2UHS3;Q5PPN7	Ccdc51	Isoform of Q5PPN7, Mitochondrial potassium channel;Isoform of Q5PPN7, Mitochondrial potassium channel;Mitochondrial potassium channel	ENSRNOG00000020688	ENSRNOP00000028075	ENSRNOT00000028075	Ccdc51	CCD51_RAT
16.1374	15.8423	15.9249	15.4684	16.0189	15.9926	16.048	15.6912	15.4553	15.5247	15.7428	15.6549	15.3171	15.0866	16.4443	15.4689	14.9999	15.7712	16.2168	16.328	15.4938	15.7481	+	SHR 12w_WKY 12w		N	3	0.00442906	0.0354657	-0.422855	-3.49419	47144.87;57560.97	A0A0G2JXK7;Q68FS3	Fbxo7	Isoform of Q68FS3, F-box domain-containing protein;F-box only protein 7	ENSRNOG00000004637	ENSRNOP00000006366	ENSRNOT00000006366	Fbxo7	FBX7_RAT
14.4311	15.3944	15.0558	15.1239	15.1112	14.7151	15.0196	15.6985	15.5625	15.6249	15.4324	15.3351	15.3788	15.3226	15.5353	15.4181	15.637	15.6595	15.5499	15.3618	15.4708	15.6381	+	SHR 12w_WKY 12w		P	2	0.00245408	0.0232679	0.500534	3.81672	44367.42;46321.68	A0A0G2JXM5;D4A2B0	Poldip3	Isoform of D4A2B0, RRM domain-containing protein;RRM domain-containing protein	ENSRNOG00000022877	ENSRNOP00000052842	ENSRNOT00000055988	Poldip3	D4A2B0_RAT
16.1131	16.2153	16.1478	16.5611	16.7187	16.578	16.459	15.8399	15.795	15.907	16.1485	16.0392	16.1644	16.2215	17.8585	17.6482	17.6505	17.6921	18.1604	18.2422	18.2134	18.4166	+	SHR 12w_WKY 12w		N	28	0.0048215	0.0381333	-0.382483	-3.44814	60635.84;60867.06	A0A0G2JYL4;D3ZGT6	P4ha2	Isoform of D3ZGT6, Procollagen-proline 4-dioxygenase;Procollagen-proline 4-dioxygenase	ENSRNOG00000033663	ENSRNOP00000048172	ENSRNOT00000042144	P4ha2	D3ZGT6_RAT
18.4407	18.5555	17.878	18.3926	18.191	18.6003	18.7768	18.7821	18.7353	19.0096	18.7779	18.9442	19.0327	18.9308	17.206	17.5595	18.1475	18.1563	17.5116	17.5345	17.4779	17.6736	+	SHR 12w_WKY 12w	N	P N	18	0.00176356	0.019123	0.482509	3.99941	192410	A0A0G2JZ88	RGD1306556	Tankyrase_bdg_C domain-containing protein
17.3186	16.5432	17.4922	16.0023	15.9668	15.7427	16.5276	15.2997	15.4486	15.1043	16.064	15.4027	15.3623	15.306	16.8217	16.5453	16.5687	16.5581	16.5264	16.3875	16.4927	16.2838	+	SHR 12w_WKY 12w		N	3	0.0022202	0.0218879	-1.08652	-3.87191	58351.65;44854.12	A0A0G2K012;M0RAE4	Ubxn6	UBX domain-containing protein;Isoform of A0A0G2K012, UBX domain-containing protein	ENSRNOG00000048509	ENSRNOP00000066490	ENSRNOT00000070986	Ubxn6	M0RAE4_RAT
18.5968	18.6356	18.547	18.5908	18.2607	18.4663	18.2362	18.3165	18.2487	18.1257	18.1054	17.9098	17.8897	18.1282	17.9065	17.9101	17.9676	17.9956	18.279	18.2782	18.1487	18.1892	+	SHR 12w_WKY 12w		N	24	0.000999797	0.0140699	-0.372764	-4.31791	54091.43;55437.9	A0A0G2K0I3;Q80Z29	Nampt	Isoform of Q80Z29, Nicotinamide phosphoribosyltransferase;Nicotinamide phosphoribosyltransferase	ENSRNOG00000009754	ENSRNOP00000013043	ENSRNOT00000013043	Nampt	NAMPT_RAT
23.2223	23.2933	23.4121	23.062	23.0526	23.2621	23.2785	23.549	23.625	23.6465	23.2797	23.7347	23.4806	23.4565	23.3077	23.2371	23.2804	23.2494	22.9087	22.8621	23.1211	23.3567	+	SHR 12w_WKY 12w	N	P N	142	0.00127528	0.0166452	0.312697	4.18054	214002.55;214912.65	A0A0G2K0Q7;D3ZFU9	Mylk	Isoform of D3ZFU9, Myosin light chain kinase, smooth muscle;Myosin light chain kinase, smooth muscle	ENSRNOG00000002215	ENSRNOP00000062274	ENSRNOT00000067060	Mylk	D3ZFU9_RAT
20.9954	20.6374	20.7135	20.5026	20.5497	20.7884	20.9239	21.0241	21.1076	21.0843	20.8309	21.1147	21.0443	21.1009	20.9496	20.7642	20.8747	20.8319	20.5724	20.32	20.5443	20.6974	+	SHR 12w_WKY 12w		P	33	0.00190984	0.0198384	0.313719	3.95518	90675.5	A0A0G2K0Q8	Susd2	Sushi domain-containing 2
18.5571	19.3748	19.6338	19.2381	18.8233	18.9369	19.0978	18.6345	18.5728	18.428	18.7434	18.3183	18.4683	18.5781	18.4183	18.7471	18.4051	18.4016	19.7481	19.7747	20.1378	19.3749	+	SHR 12w_WKY 12w	P	N P	2	0.0023923	0.0229864	-0.559767	-3.83075	21719.2	A0A0G2K1L8	Basp1	Isoform of Q05175, Brain acid soluble protein 1
13.6567	14.2407	14.4033	14.2723	13.9667	14.2132	13.8637	15.5283	14.6064	14.6611	14.5995	14.5587	14.7019	14.542	15.2972	14.8536	14.6539	15.083	16.0161	14.5452	14.6321	14.4756	+	SHR 12w_WKY 12w		P	3	0.00198238	0.0201569	0.654485	3.93453	34847.18;37427.16	A0A0G2K466;D4A0Y4	Oxnad1	Isoform of D4A0Y4, FAD-binding FR-type domain-containing protein;FAD-binding FR-type domain-containing protein	ENSRNOG00000019760	ENSRNOP00000026751	ENSRNOT00000026751	Oxnad1	D4A0Y4_RAT
20.1665	18.6346	19.0698	18.7255	18.4845	18.8293	19.3187	16.8532	17.5258	17.3566	16.6165	17.0355	17.163	16.2921	15.7911	15.7479	16.2459	16.0619	17.1064	16.9819	16.6169	17.1041	+	SHR 12w_WKY 12w		N	12	6.22445e-06	0.000533333	-2.05517	-7.61285	51136.9	A0A0G2K477	ENSRNOG00000034190	Isoform of F1LPW0, Immunoglobulin heavy constant mu
16.5431	16.5221	16.5856	16.6194	16.4624	16.5516	16.6801	16.837	16.7865	16.7299	16.6997	16.9922	16.8476	16.8459	16.5856	17.0594	17.0613	16.8956	16.4908	16.6008	16.5168	16.5325	+	SHR 12w_WKY 12w		P	9	0.000108205	0.00266667	0.253509	5.64458	50329.84;51905.6;53038.9	A0A0G2K5F4;A0A0H2UI27;Q5PQK1	Sept10;Sept10;Septin10	Isoform of Q5PQK1, Septin-type G domain-containing protein;Isoform of Q5PQK1, Septin-type G domain-containing protein;Septin-10	ENSRNOG00000049507	ENSRNOP00000064265	ENSRNOT00000071663	2010-09-01	SEP10_RAT
16.7243	17.0552	16.9675	17.0426	16.8269	17.0484	16.7543	17.2048	17.208	17.2108	17.0838	17.4077	17.314	17.1869	17.0713	16.3559	16.6034	16.6837	16.4076	16.3561	16.573	16.6165	+	SHR 12w_WKY 12w		P	33	0.000542472	0.0087931	0.313819	4.66895	507344.58;506079.14	A0A0G2K5L1;G3V9W9	Fat1	FAT atypical cadherin 1;Isoform of A0A0G2K5L1, FAT atypical cadherin 1	ENSRNOG00000030954	ENSRNOP00000061869	ENSRNOT00000067486	Fat1	G3V9W9_RAT
16.8428	16.8521	16.9367	16.8388	16.976	16.883	16.9124	16.7103	16.8329	16.6621	16.5736	16.7304	16.792	16.7845	17.1856	17.2057	17.0882	17.1359	17.4163	17.2045	17.2742	17.2945	+	SHR 12w_WKY 12w	P	N P	25	0.00110857	0.014973	-0.16515	-4.25946	117421	A0A0G2K6D5	Pitrm1	Pitrilysin metalloproteinase 1
18.4383	18.5189	18.2532	18.4208	18.2463	18.6628	18.8202	18.6458	18.7746	18.7511	18.6342	18.9591	18.9647	18.8606	18.2073	18.0857	18.3489	18.289	18.0302	18.1001	18.2353	18.5072	+	SHR 12w_WKY 12w		P	27	0.00543876	0.0414437	0.31851	3.38292	62675.96;58827.98	A0A0G2K6I4;Q5XHX3	Enah	WH1 domain-containing protein;Isoform of A0A0G2K6I4, WH1 domain-containing protein	ENSRNOG00000031934	ENSRNOP00000050866	ENSRNOT00000039974	Enah	Q5XHX3_RAT
19.1667	19.3003	19.1016	19.217	19.1029	19.3329	19.2698	19.4759	19.5338	19.3763	19.4238	19.4151	19.3658	19.2952	19.3704	19.3836	19.4993	19.4207	19.4572	19.3293	19.3135	19.3057	+	SHR 12w_WKY 12w		P	54	0.000940435	0.0140294	0.199253	4.35266	73145.4	A0A0G2K719	Ddx3x	RNA helicase
15.2288	15.0892	15.1793	14.856	14.7593	15.1979	15.0109	15.3274	15.4061	15.2907	15.3055	15.69	15.709	15.3632	15.5485	15.8346	15.7388	15.6512	15.9948	15.849	15.7824	15.9167	+	SHR 12w_WKY 12w		P	16	0.00146155	0.0175952	0.395786	4.10412	32702.97;29812.57	A0A0G2K751;Q642C0	Dnajc8	Isoform of Q642C0, J domain-containing protein;DnaJ homolog subfamily C member 8	ENSRNOG00000013255	ENSRNOP00000017740	ENSRNOT00000017740	Dnajc8	DNJC8_RAT
16.2922	16.1657	16.2773	16.2677	16.1906	16.2853	16.5137	16.0821	16.0096	16.0858	16.1525	15.9821	16.221	16.0448	16.7471	16.6955	16.903	16.8649	16.9473	16.8604	16.9338	17.023	+	SHR 12w_WKY 12w		N	10	0.00238188	0.0230137	-0.202097	-3.83316	60320	A0A0G2K756	Acbd3	Isoform of Q7TNY6, Acyl-Coenzyme A binding domain containing 3
17.3925	16.4942	17.1204	17.1042	16.5848	16.8236	16.7416	16.6486	16.1928	16.8066	16.3482	16.14	15.7193	15.9833	16.5708	16.475	16.3567	16.3835	16.6593	16.7488	16.1478	16.4229	+	SHR 12w_WKY 12w		N	9	0.00553174	0.0417124	-0.631779	-3.37375	58023.53;54551.76	A0A0G2K8K3;Q64268	Serpind1	Isoform of Q64268, SERPIN domain-containing protein;Heparin cofactor 2	ENSRNOG00000001865	ENSRNOP00000031829	ENSRNOT00000031819	Serpind1	HEP2_RAT
19.9755	18.2975	19.0106	18.2786	18.0952	18.9499	18.6171	17.8381	16.9383	17.813	17.2803	16.8565	16.4594	16.569	17.5074	17.0111	16.9564	16.7811	17.468	16.7557	17.4388	17.1052	+	SHR 12w_WKY 12w		N	4	0.000264539	0.00438298	-1.63854	-5.09374	11029.6	A0A0G2K8Q1	Apoc3	Isoform of P06759, Apolipoprotein C-III
16.1248	17.308	17.0803	15.2958	16.8554	15.6112	17.3614	17.6041	18.0004	18.1739	18.1453	18.2522	18.5226	17.8249	16.9396	16.8264	17.057	16.8392	16.9336	17.0199	16.8207	17.4637	+	SHR 12w_WKY 12w		P	5	0.00059659	0.00904065	1.55523	4.61375	47261.1;43032.15	A0A0G2K9H9;D3ZB76	Dnajb5	J domain-containing protein;Isoform of A0A0G2K9H9, J domain-containing protein	ENSRNOG00000000130	ENSRNOP00000000142	ENSRNOT00000000142	Dnajb5	D3ZB76_RAT
22.1725	21.1909	21.7278	21.36	21.409	21.5482	21.484	21.3407	21.1531	21.3568	21.1036	20.7756	20.7244	20.7244	20.5391	20.6659	20.6074	20.4003	20.7896	20.5272	20.5325	20.7519	+	SHR 12w_WKY 12w		N	69	0.00630119	0.0447683	-0.530547	-3.30338	123673.14;120665.58	A0A0G2K9I6;G3V7K3	Cp	Isoform of P13635, Ceruloplasmin;Isoform of P13635, Ceruloplasmin	ENSRNOG00000011913	ENSRNOP00000016083	ENSRNOT00000016083	Cp	G3V7K3_RAT
17.0105	16.9252	16.9099	17.1004	17.0011	16.781	16.9547	17.3079	17.843	17.8059	17.3338	17.1222	17.5564	17.4806	16.9244	16.9614	16.9195	16.9995	16.8734	16.6675	16.6919	16.5444	+	SHR 12w_WKY 12w		P	4	0.000295637	0.00489796	0.538152	5.02703	30622.57;33310.71	A0A0G2KAD8;P07825	Syp	Isoform of P07825, Synaptophysin;Synaptophysin	ENSRNOG00000010223	ENSRNOP00000013724	ENSRNOT00000013724	Syp	SYPH_RAT
17.0856	17.0811	17.183	17.1188	17.0483	17.137	16.962	17.3492	17.4791	17.4428	17.3846	17.3771	17.3463	17.3667	18.123	18.2622	18.2756	18.0185	17.833	17.9678	18.0809	17.9514	+	SHR 12w_WKY 12w		P	16	7.70954e-07	0.000222222	0.304297	9.3101	81004.07;82010.89	A0A0G2KB92;A0A1W2Q6Q2	Dclk1	Isoform of O08875, Serine/threonine-protein kinase DCLK1;Isoform of O08875, Serine/threonine-protein kinase DCLK1
18.6784	18.5814	18.725	18.7797	18.8722	18.8851	18.7004	17.8791	17.98	18.2186	17.7548	17.9569	17.8752	18.2464	18.7454	18.9548	18.7275	18.6789	18.3995	18.6798	19.0374	18.8041	+	SHR 12w_WKY 12w		N	10	6.54297e-07	0.000235294	-0.758745	-9.45447	17675.77;17778.95	A0A0H2UH99;P83732	Rpl24	Isoform of P83732, TRASH domain-containing protein;60S ribosomal protein L24	ENSRNOG00000001611	ENSRNOP00000002194	ENSRNOT00000002194	Rpl24	RL24_RAT
16.3107	16.5102	16.183	16.3281	16.213	16.6702	16.5815	15.4741	16.3797	15.6216	16.2298	15.6617	15.7298	16.027	15.5673	15.5942	15.177	15.4843	15.4871	15.7158	15.8546	15.4546	+	SHR 12w_WKY 12w		N	5	0.00386817	0.0313903	-0.524733	-3.56778	26086.52;25685.99	A0A0H2UHK1;P31722	C1qc	Isoform of P31722, C1q domain-containing protein;Complement C1q subcomponent subunit C	ENSRNOG00000012804	ENSRNOP00000017065	ENSRNOT00000017065	C1qc	C1QC_RAT
19.0051	18.6854	18.8427	19.0079	18.7927	18.9103	19.2102	19.0894	19.2493	19.2115	19.222	19.1573	19.1085	19.0845	18.9503	19.0275	19.1135	18.9143	18.8932	18.7125	18.833	19.0808	+	SHR 12w_WKY 12w		P	61	0.00510618	0.0398904	0.238307	3.41706	95882.1	A0A140TAA4	Pdcd6ip	Isoform of Q9QZA2, BRO1 domain-containing protein
17.211	16.2539	16.3476	16.1414	16.3153	15.8448	17.1963	15.859	15.7236	15.7354	15.7484	15.6107	15.7065	15.8506	14.6467	13.5768	13.8127	13.4374	13.7549	15.7955	13.9868	13.2273	+	SHR 12w_WKY 12w		N	4	0.0036546	0.0305399	-0.725145	-3.5987	83165;90552.24;90552.24-1;90552.24-4;90552.24-6;90552.24-8;90552.24-9	A0A140TAB1;P14270;P14270-1;P14270-4;P14270-6;P14270-8;P14270-9	Pde4d	Isoform of P14270, Phosphodiesterase;cAMP-specific 3',5'-cyclic phosphodiesterase 4D;Isoform of P14270, Isoform 33 of cAMP-specific 3',5'-cyclic phosphodiesterase 4D;Isoform of P14270, Isoform 7 of cAMP-specific 3',5'-cyclic phosphodiesterase 4D;Isoform of P14270, Isoform 9 of cAMP-specific 3',5'-cyclic phosphodiesterase 4D;Isoform of P14270, Isoform 5 of cAMP-specific 3',5'-cyclic phosphodiester…	ENSRNOG00000042536	ENSRNOP00000015138;ENSRNOP00000062384;ENSRNOP00000063446;ENSRNOP00000067171	ENSRNOT00000015138;ENSRNOT00000066384;ENSRNOT00000067546;ENSRNOT00000073552	Pde4d	PDE4D_RAT
16.7412	16.5136	16.3917	16.4302	16.5559	16.6774	16.5144	16.6384	16.9029	17.5174	16.9266	16.7715	16.9718	16.9492	17.1139	16.9908	16.9603	17.1052	16.9968	16.8236	16.8307	16.924	+	SHR 12w_WKY 12w	N	P N	5	0.00387885	0.031363	0.407638	3.56628	62984.2	A0A140UHX4	Prkag2	Protein kinase AMP-activated non-catalytic subunit gamma 2
19.3122	19.1805	19.4105	19.0942	19.111	19.1146	19.2566	19.5308	19.7564	19.7844	19.4934	19.8105	19.6224	19.5557	19.3409	19.3068	19.3479	19.1272	18.8237	18.6963	18.7749	18.9518	+	SHR 12w_WKY 12w		P	27	2.77832e-05	0.000909091	0.439141	6.53783	80275.5	A2VD12	Pbxip1	Pre-B-cell leukemia transcription factor-interacting protein 1	ENSRNOG00000020673	ENSRNOP00000028058	ENSRNOT00000028057	Pbxip1	PBIP1_RAT
19.7795	19.7812	19.706	19.9327	19.8535	19.9332	19.8983	19.9124	20.0719	20.2084	20.1511	20.1927	20.1464	20.2057	20.3606	20.2218	20.3751	20.4132	19.9968	20.1074	20.0448	20.2204	+	SHR 12w_WKY 12w		P	14	0.000132659	0.00286486	0.286321	5.51669	31363.7	B0BNE5	Esd	S-formylglutathione hydrolase	ENSRNOG00000009512	ENSRNOP00000013324	ENSRNOT00000013324	Esd	ESTD_RAT
17.9852	17.8574	17.927	17.9418	17.7104	17.9417	17.848	17.4574	17.7769	17.4341	17.6614	17.7487	17.6691	17.5976	18.1194	18.1411	17.9078	18.2302	18.0492	18.2102	18.2665	18.4628	+	SHR 12w_WKY 12w	P	N P	19	0.000940902	0.013927	-0.266641	-4.35237	45961.15;47219.74	B0BNI5;G3V8H7	Olfml3	Olfactomedin-like protein 3;Isoform of B0BNI5, Olfactomedin-like domain-containing protein	ENSRNOG00000019211	ENSRNOP00000026075	ENSRNOT00000026075	Olfml3	G3V8H7_RAT;OLFL3_RAT
21.2539	20.9974	21.1279	21.158	21.1978	21.1639	21.4118	20.8439	21.1403	20.9094	21.0179	20.9405	21.0084	21.0033	20.9918	21.0856	21.1106	21.0608	21.3057	21.249	21.2535	21.4442	+	SHR 12w_WKY 12w	P	N P	10	0.00467583	0.0372242	-0.206696	-3.46477	21624.3	B0BNJ1	Sri	LOC683667 protein	ENSRNOG00000049780	ENSRNOP00000066499	ENSRNOT00000073790	Sri	B0BNJ1_RAT
14.786	14.7995	13.548	14.8582	14.2273	15.2814	14.8931	15.4119	15.4656	15.355	15.0799	15.5469	15.3752	15.3019	15.6114	14.6535	14.7064	14.9999	15.1185	14.2526	14.7514	12.6708	+	SHR 12w_WKY 12w		P	5	0.00616085	0.0442724	0.734708	3.31554	562954.92;562954.92-2;560440.12;561284.05	B0LPN4;B0LPN4-2;F1LRZ1;F1LS89	Ryr2	Ryanodine receptor 2;Isoform of B0LPN4, Isoform 2 of Ryanodine receptor 2;Isoform of B0LPN4, Ryanodine receptor 2;Isoform of B0LPN4, Ryanodine receptor 2	ENSRNOG00000017060	ENSRNOP00000023601;ENSRNOP00000059019	ENSRNOT00000023601;ENSRNOT00000067949	Ryr2	F1LRZ1_RAT;F1LS89_RAT;RYR2_RAT
15.1484	15.4538	15.476	15.4211	15.8164	15.4548	15.4108	15.1604	15.0008	15.0568	15.2224	15.2046	15.131	15.0839	15.3771	14.9516	14.273	15.126	15.8214	15.8724	15.4756	15.5009	+	SHR 12w_WKY 12w		N	3	0.00132524	0.0164444	-0.331624	-4.15896	45713.2	B1H232	Islr	Ig-like domain-containing protein	ENSRNOG00000048924	ENSRNOP00000067644	ENSRNOT00000075476	Islr	B1H232_RAT
17.5284	17.2986	17.3264	17.259	17.0705	17.0698	16.9877	17.5415	17.5228	17.5896	17.5471	17.3766	17.3959	17.3936	17.7309	17.4522	17.6247	17.7477	17.4535	17.402	17.4537	17.4763	+	SHR 12w_WKY 12w		P	17	0.00616806	0.0441358	0.26099	3.31491	66640.4	B1WC02	Ctps1	CTP synthase	ENSRNOG00000009963	ENSRNOP00000013899	ENSRNOT00000013899	Ctps1	B1WC02_RAT
20.0883	19.9609	20.0249	19.9449	19.9185	20.1422	20.0918	20.1029	20.273	20.1098	20.1371	20.1687	20.2929	20.167	19.6333	20.1463	20.3736	20.106	20.2274	19.9421	19.871	19.9596	+	SHR 12w_WKY 12w		P	44	0.0038573	0.0313731	0.154284	3.56931	56203.8	B2GV06	Oxct1	Succinyl-CoA:3-ketoacid coenzyme A transferase 1, mitochondrial	ENSRNOG00000043094	ENSRNOP00000063646	ENSRNOT00000065313	Oxct1	SCOT1_RAT
14.6655	15.0308	14.8311	15.1434	14.9242	14.8947	14.9824	15.3546	15.376	15.3665	15.2084	15.1807	15.3458	15.3601	15.7139	15.8446	15.6115	15.4972	15.7268	15.6221	15.6837	15.578	+	SHR 12w_WKY 12w	N	P N	5	6.78402e-05	0.00173333	0.388584	5.94324	62566.8	B2GV14	Txlna	Taxilin alpha	ENSRNOG00000048242	ENSRNOP00000064617	ENSRNOT00000072165	Txlna	B2GV14_RAT
16.5632	16.89	17.0792	16.8202	17.0309	17.2135	16.5828	16.5606	16.494	16.5445	16.3505	16.4633	16.526	16.143	16.4777	16.1759	16.3376	16.3712	17.3179	17.4497	17.3767	16.4293	+	SHR 12w_WKY 12w		N	5	0.0015763	0.018	-0.44253	-4.06191	12509.6	B2RYW7	Srp14	Signal recognition particle 14 kDa protein	ENSRNOG00000007512	ENSRNOP00000009866	ENSRNOT00000009866	Srp14	B2RYW7_RAT
19.5331	19.6023	19.3826	19.6856	19.3361	19.8099	19.7691	19.1739	19.2083	19.1631	19.4661	19.216	19.2731	19.4043	19.0196	19.463	19.3969	19.4167	19.6871	19.7831	19.7976	19.7206	+	SHR 12w_WKY 12w		N	5	0.00233501	0.0225505	-0.316268	-3.8441	10476.8	B2RZ27	Sh3bgrl3	Glutaredoxin domain-containing protein	ENSRNOG00000015967	ENSRNOP00000021734	ENSRNOT00000021734	Sh3bgrl3	B2RZ27_RAT
16.3237	15.6029	16.411	16.0464	15.9364	17.1547	17.1653	14.9992	15.0554	15.3277	15.7973	14.911	15.1135	15.8814	14.9526	15.9058	15.8388	14.6874	16.181	15.054	15.2689	14.7765	+	SHR 12w_WKY 12w		N	6	0.00175701	0.0191398	-1.07926	-4.00148	34167.4	B4F775	Gopc	PDZ domain-containing protein	ENSRNOG00000000408	ENSRNOP00000054286	ENSRNOT00000057476	Gopc	B4F775_RAT
16.8864	16.5357	16.7828	16.6402	16.5385	16.3936	16.9309	16.7779	17.1323	16.9756	16.9053	16.869	17.0429	17.0782	16.6684	16.4546	16.3626	16.5364	16.4157	16.4113	16.6235	16.0734	+	SHR 12w_WKY 12w		P	4	0.00614518	0.0443988	0.296157	3.31692	31006.6	B5DEZ6	Gnpda2	Glucosamine-6-phosphate isomerase	ENSRNOG00000002177	ENSRNOP00000002992	ENSRNOT00000002992	Gnpda2	B5DEZ6_RAT
17.1255	16.7493	16.5167	16.7566	16.3881	17.1449	17.1828	18.0023	18.3662	18.0452	18.2114	17.7503	17.6043	18.0836	16.7776	17.5215	17.0818	16.9383	15.2606	15.6531	15.4006	17.3023	+	SHR 12w_WKY 12w	N	P N	9	7.14637e-06	0.00075	1.17137	7.50908	23381.1	D3Z8I7	Gstt3	GST N-terminal domain-containing protein	ENSRNOG00000001242	ENSRNOP00000055038	ENSRNOT00000036518	Gstt3	D3Z8I7_RAT
17.8494	17.7304	17.5969	17.7859	17.5357	17.9829	18.0124	17.9638	18.0329	18.0877	17.9966	18.1379	18.3097	18.1126	17.6168	17.5447	17.7614	17.7038	17.4534	17.4473	17.47	17.7582	+	SHR 12w_WKY 12w		P	25	0.00255244	0.0237544	0.306787	3.7951	70027.5	D3ZA22	Trim47	Similar to Tripartite motif protein 47	ENSRNOG00000008215	ENSRNOP00000010887	ENSRNOT00000010887	Trim47	D3ZA22_RAT
20.7369	19.2792	20.036	19.3743	19.0189	19.4742	19.6408	19.3041	18.82	19.2592	18.781	18.4034	17.7853	17.8486	18.4061	18.7899	18.6061	18.3083	19.2756	19.0521	19.1128	18.7935	+	SHR 12w_WKY 12w		N	25	0.00629189	0.0448196	-1.05124	-3.30418	99067.58;99097.56	D3ZBS2;Q63416	Itih3	Isoform of Q63416, Inter-alpha-trypsin inhibitor heavy chain H3;Inter-alpha-trypsin inhibitor heavy chain H3	ENSRNOG00000017689	ENSRNOP00000023984;ENSRNOP00000043221	ENSRNOT00000023984;ENSRNOT00000041216	Itih3	D3ZBS2_RAT;ITIH3_RAT
17.6344	17.4576	18.0104	17.5701	17.8603	17.9222	17.5263	17.2198	17.5019	17.212	17.3733	17.1635	17.5592	17.4777	17.1026	17.8521	17.2733	18.3245	17.8691	18.5771	17.7918	17.5298	+	SHR 12w_WKY 12w	P	N P	33	0.00459511	0.0366	-0.353406	-3.47421	164990	D3ZD31	Mrc1	Mannose receptor, C type 1	ENSRNOG00000018251	ENSRNOP00000024736	ENSRNOT00000024736	Mrc1	D3ZD31_RAT
13.6836	13.7245	13.8328	13.4404	13.8941	13.7767	13.6808	14.0323	13.7242	14.1901	14.2854	13.9111	14.2048	14.2701	14.5183	14.7086	14.657	14.653	14.2647	14.3268	15.065	14.0829	+	SHR 12w_WKY 12w		P	2	0.00239092	0.0230727	0.369292	3.83107	56613.1	D3ZDM6	Cdk19	Protein kinase domain-containing protein	ENSRNOG00000000583	ENSRNOP00000000713	ENSRNOT00000000713	Cdk19	D3ZDM6_RAT
15.8959	15.8833	15.9298	16.0023	15.8938	15.8222	16.1575	15.6353	15.1852	15.508	15.1222	15.6498	15.5496	14.7508	13.5768	15.7445	15.5803	15.1301	15.7561	14.6972	14.5319	15.3614	+	SHR 12w_WKY 12w	P	N P	12	0.000747384	0.0114331	-0.597697	-4.48385	43156.7	D3ZDQ9	Sgca	CADG domain-containing protein	ENSRNOG00000003998	ENSRNOP00000005381	ENSRNOT00000005381	Sgca	D3ZDQ9_RAT
19.3673	18.4367	19.0876	18.4218	18.3442	18.4606	18.5534	18.3576	17.6383	18.3901	17.7624	17.5846	17.0712	17.1615	17.9222	17.3906	17.5297	17.308	18.1412	17.6092	17.8168	17.7851	+	SHR 12w_WKY 12w		N	22	0.00217071	0.0215211	-0.957998	-3.88435	92369.1	D3ZFH5	Itih2	Inter-alpha-trypsin inhibitor heavy chain 2	ENSRNOG00000001066	ENSRNOP00000036443	ENSRNOT00000038817	Itih2	D3ZFH5_RAT
20.9893	20.7893	20.794	20.7706	20.6972	20.7591	20.794	20.8652	21.0958	21.0699	20.8929	21.153	21.0744	20.8157	20.9002	21.0062	20.9933	20.9026	20.848	20.8254	20.9007	20.7139	+	SHR 12w_WKY 12w		P	18	0.00729892	0.0483697	0.196199	3.22409	35434.8	D3ZFQ8	Cyc1	Cytochrome c domain-containing protein	ENSRNOG00000012457	ENSRNOP00000017067	ENSRNOT00000017067	Cyc1	D3ZFQ8_RAT
16.4384	16.3004	16.7849	16.77	16.3002	16.4306	16.5924	16.2504	16.1664	16.413	16.0795	15.7696	15.8792	15.8933	15.9368	16.3498	16.2297	16.1626	16.6955	16.415	16.2764	16.0379	+	SHR 12w_WKY 12w		N	2	0.00213038	0.0211321	-0.452211	-3.89471	52148.5	D3ZGM7	Pi16	Isoform of A0A1W2Q642, SCP domain-containing protein	ENSRNOG00000000525	ENSRNOP00000000632	ENSRNOT00000000632	Pi16	D3ZGM7_RAT
20.2152	20.1789	20.0201	20.2261	19.9725	20.3985	20.2634	20.2051	20.8411	20.5507	20.5218	20.8287	20.6571	20.6462	20.5631	20.587	20.5307	20.4402	20.0533	19.9768	19.8363	20.2152	+	SHR 12w_WKY 12w		P	31	0.000994204	0.0141408	0.425145	4.32109	56525.8	D3ZMX6	Sntb2	Syntrophin, beta 2	ENSRNOG00000020344	ENSRNOP00000027561	ENSRNOT00000027561	Sntb2	D3ZMX6_RAT
19.3761	19.173	19.0297	19.296	19.158	19.0147	19.1475	19.1856	19.4094	19.3973	19.3762	19.5184	19.4847	19.3852	19.0427	19.1612	19.2398	18.9195	18.7621	18.6481	19.0215	18.7935	+	SHR 12w_WKY 12w		P	94	0.00437652	0.0354618	0.223113	3.50066	158027	D3ZN37	Rock1	Isoform of Q63644, Rho-associated protein kinase	ENSRNOG00000031092	ENSRNOP00000058491	ENSRNOT00000061777	Rock1	D3ZN37_RAT
17.6429	17.7762	17.7589	17.779	17.7113	18.0942	18.1589	17.0742	17.0974	17.5905	17.5196	17.4596	17.4335	17.4369	17.4208	17.1242	17.1068	17.2604	17.6182	17.4848	17.4895	18.006	+	SHR 12w_WKY 12w		N	9	0.00086629	0.0129925	-0.472811	-4.39941	114605	D3ZN51	Itga9	Integrin_alpha2 domain-containing protein	ENSRNOG00000043167	ENSRNOP00000015113	ENSRNOT00000015113	Itga9	D3ZN51_RAT
17.9811	17.9452	18.0129	17.9079	18.0725	17.973	18.1226	18.0787	18.329	18.1498	18.0057	18.2685	18.258	18.1161	17.8512	17.6961	17.9007	17.5938	17.5052	17.6126	17.6553	17.586	+	SHR 12w_WKY 12w	N	P N	10	0.00683792	0.0473314	0.170061	3.25927	59179.8	D3ZPL1	Cpsf6	Cleavage and polyadenylation specificity factor subunit 6	ENSRNOG00000005927	ENSRNOP00000008193	ENSRNOT00000008193	Cpsf6	D3ZPL1_RAT
17.3044	17.7138	17.9142	17.7684	18.0328	17.2564	16.9434	16.8226	16.6079	16.8234	17.4296	17.1947	16.846	16.6905	17.6427	17.675	17.5105	17.5606	17.9644	18.0892	18.0343	18.1292	+	SHR 12w_WKY 12w		N	26	0.00473027	0.0376738	-0.645519	-3.45849	83613.21;83612.23	D3ZQ74;Q63321	Plod1	Isoform of Q63321, Procollagen-lysine 5-dioxygenase;Procollagen-lysine,2-oxoglutarate 5-dioxygenase 1	ENSRNOG00000007763	ENSRNOP00000010433	ENSRNOT00000010433	Plod1	D3ZQ74_RAT;PLOD1_RAT
17.4823	17.4225	17.4098	17.6141	17.4979	17.4721	17.7106	17.6021	17.8126	17.7525	17.6076	17.7178	17.6977	17.647	17.6492	17.9045	17.8039	17.7751	17.7418	17.9068	17.5129	17.709	+	SHR 12w_WKY 12w		P	28	0.00459169	0.0366882	0.17542	3.47462	88587.8	D3ZQM0	Sf3a1	Splicing factor 3a, subunit 1	ENSRNOG00000005218	ENSRNOP00000008355	ENSRNOT00000008355	Sf3a1	D3ZQM0_RAT
16.626	16.6271	16.2607	16.6659	16.8315	16.3649	16.2608	17.1209	17.3361	16.5964	17.3361	17.4372	17.476	17.4261	16.1104	16.2488	16.1398	16.0681	15.7502	15.9816	16.1547	14.5226	+	SHR 12w_WKY 12w		P	10	0.000289861	0.00486598	0.727379	5.03885	29445.6	D3ZS55	Sbspon	SMB domain-containing protein	ENSRNOG00000007258	ENSRNOP00000009530	ENSRNOT00000009530	Sbspon	D3ZS55_RAT
18.2917	18.0858	18.3786	18.2158	18.2419	18.3045	18.3676	17.6728	18.1834	17.9381	18.1575	17.9513	17.9563	18.0625	18.2546	18.4548	18.4424	18.4539	18.4044	18.5305	18.5848	18.7695	+	SHR 12w_WKY 12w		N	5	0.00285724	0.0258992	-0.280588	-3.73319	11197.9	D3ZTB5	S100a13	S_100 domain-containing protein	ENSRNOG00000012393	ENSRNOP00000016519	ENSRNOT00000016519	S100a13	D3ZTB5_RAT
15.4574	15.2858	15.1048	15.7117	15.4955	15.5951	15.8124	15.8345	16.073	15.8521	15.7479	16.1202	16.129	15.8675	16.5154	16.2426	16.5018	16.7253	16.2676	16.034	15.941	16.3154	+	SHR 12w_WKY 12w	N	P N	11	0.00138955	0.0169697	0.451656	4.1324	141768.39;147519.9	D3ZTL3;D4A779	Phldb2	Isoform of D4A779, PH domain-containing protein;PH domain-containing protein	ENSRNOG00000002171	ENSRNOP00000038800;ENSRNOP00000049406	ENSRNOT00000034097;ENSRNOT00000042754	Phldb2	D3ZTL3_RAT;D4A779_RAT
17.4068	17.4209	17.3322	17.5573	17.4701	17.5988	17.6595	16.6106	16.9574	16.8842	16.9472	16.9781	17.0441	16.8645	17.2935	17.2236	17.553	17.3766	17.7796	17.9251	17.8194	18.1173	+	SHR 12w_WKY 12w		N	19	1.74351e-06	0.000190476	-0.59424	-8.61695	49543.4	D3ZUN5	Pofut2	Peptide-O-fucosyltransferase	ENSRNOG00000001228	ENSRNOP00000001644	ENSRNOT00000001644	Pofut2	D3ZUN5_RAT
15.7387	15.4074	15.0571	15.3748	15.6131	15.5967	15.7245	14.9069	15.0912	14.9909	14.9731	15.1841	14.9455	15.1619	15.5911	15.7262	15.8821	15.7815	16.0728	15.9713	15.3429	15.6605	+	SHR 12w_WKY 12w		N	5	0.0005637	0.00887395	-0.465538	-4.64664	80852.8	D3ZW78	Cpxm1	F5/8 type C domain-containing protein	ENSRNOG00000021220	ENSRNOP00000028818	ENSRNOT00000028818	Cpxm1	D3ZW78_RAT
16.1618	16.3593	16.2938	15.6592	16.2971	16.8505	16.9016	15.7321	15.6246	15.6899	16.0738	15.7359	15.6294	15.6428	16.9982	16.2407	15.8585	16.5538	17.0013	16.6659	16.7803	16.6841	+	SHR 12w_WKY 12w		N	2	0.00313838	0.0281311	-0.62784	-3.68182	11528.6	D3ZWF5	Eny2	Transcription and mRNA export factor ENY2	ENSRNOG00000004681	ENSRNOP00000006402	ENSRNOT00000006402	Eny2	D3ZWF5_RAT
19.3015	19.2918	18.9808	19.519	19.1163	19.5264	19.5928	19.5198	19.4961	19.6919	19.6662	19.7163	19.6195	19.9305	18.8868	18.8784	19.2048	19.0603	18.6972	18.6306	18.7031	19.2279	+	SHR 12w_WKY 12w		P	21	0.00720178	0.048375	0.330241	3.23131	35668.7	D3ZY47	RGD1559896	DUF4706 domain-containing protein	ENSRNOG00000018836	ENSRNOP00000025512	ENSRNOT00000025512	RGD1559896	D3ZY47_RAT
18.1989	18.6744	18.3635	16.5847	16.861	18.5409	18.3148	16.676	16.6181	16.365	16.8128	16.6775	16.4996	16.5131	17.9908	17.9057	16.6072	18.0677	16.341	17.9106	18.4607	18.5587	+	SHR 12w_WKY 12w		N	4	0.001396	0.0169157	-1.33945	-4.1298	10816.5	D3ZYM7	Lyrm4	LYR motif-containing 4	ENSRNOG00000047970	ENSRNOP00000065815	ENSRNOT00000072056	Lyrm4	D3ZYM7_RAT
16.1636	16.3125	16.1482	16.1245	16.3223	16.0716	15.3218	16.5196	16.6668	16.9994	17.0242	17.3834	16.7118	17.0453	16.5233	16.557	16.8346	16.6508	16.6975	16.3489	16.2404	16.4981	+	SHR 12w_WKY 12w	N	P N	11	0.000339077	0.00568627	0.840849	4.94525	173965	D3ZZB0	Dip2c	DMAP_binding domain-containing protein	ENSRNOG00000015288	ENSRNOP00000020634	ENSRNOT00000020634	Dip2c	D3ZZB0_RAT
17.903	17.5919	17.8033	17.46	17.4546	17.6022	17.7184	17.8773	17.9093	17.8352	17.7298	17.9678	17.936	17.9222	17.6905	17.6395	17.6402	17.4673	17.3319	17.2384	17.4418	17.315	+	SHR 12w_WKY 12w	N	P N	19	0.0060994	0.0443774	0.234873	3.32095	74891.6	D3ZZN3	Acss1	Acetyl-coenzyme A synthetase	ENSRNOG00000007102	ENSRNOP00000009627	ENSRNOT00000009627	Acss1	D3ZZN3_RAT
17.5547	17.2576	17.4311	17.3119	17.4872	17.518	17.3689	16.8987	17.3577	17.0939	17.2911	17.1443	17.1264	17.2063	17.329	17.4491	17.5303	17.4249	17.6614	17.6327	17.4392	17.6569	+	SHR 12w_WKY 12w		N	10	0.0030438	0.0275207	-0.258706	-3.69855	38493.8	D4A0T8	Dhrs7	Dehydrogenase/reductase 7	ENSRNOG00000005589	ENSRNOP00000007645	ENSRNOT00000007645	Dhrs7	D4A0T8_RAT
17.7572	17.1301	17.9504	16.8274	17.1883	17.1903	17.5196	16.5985	16.6979	16.6834	16.7636	17.3023	16.7476	16.8677	17.1596	16.7943	17.2196	16.7787	17.4425	17.1811	17.1279	17.2572	+	SHR 12w_WKY 12w		N	6	0.007224	0.0483853	-0.557484	-3.22965	18815.8	D4A197	Mcee	VOC domain-containing protein	ENSRNOG00000016327	ENSRNOP00000021884	ENSRNOT00000021884	Mcee	D4A197_RAT
16.2863	16.307	16.38	16.2551	16.1931	16.5339	16.3901	15.8959	15.4971	16.1685	15.5143	15.6157	15.4698	15.7641	15.2638	15.5478	15.4203	15.4866	16.2425	16.138	16.3809	16.1417	+	SHR 12w_WKY 12w		N	6	6.6403e-05	0.00176271	-0.631461	-5.95713	13644.71;10863.3	D4A1G1;P35745	Acyp2	Isoform of P35745, Acylphosphatase;Acylphosphatase-2	ENSRNOG00000042419	ENSRNOP00000061028	ENSRNOT00000067998	Acyp2	ACYP2_RAT;D4A1G1_RAT
16.9368	16.7823	16.9127	16.9089	17.0285	16.9435	16.8338	16.6963	16.7835	16.6808	16.6669	16.6625	16.7393	16.5299	17.0838	16.5414	16.6962	16.5408	16.6674	16.7758	16.6628	16.784	+	SHR 12w_WKY 12w		N	10	0.000173709	0.00315294	-0.226743	-5.34964	53864	D4A213	Scara5	Scavenger receptor class A member 5	ENSRNOG00000014398	ENSRNOP00000019487	ENSRNOT00000019487	Scara5	D4A213_RAT
19.8646	19.9747	20.0723	20.0495	19.5977	20.0247	20.0567	20.36	20.3178	20.773	20.3343	20.4506	20.4168	20.1684	18.7485	18.7944	19.1845	19.3802	18.9308	19.0851	18.8157	19.5152	+	SHR 12w_WKY 12w		P	29	0.000460997	0.0075	0.454375	4.76396	70926.5	D4A772	Dtna	Dystrobrevin	ENSRNOG00000016671	ENSRNOP00000042067	ENSRNOT00000045224	Dtna	D4A772_RAT
17.5514	17.6772	17.8281	17.5911	17.565	17.7614	17.6773	17.477	17.4137	17.5293	17.4823	17.4279	17.5362	17.5572	18.3179	17.719	17.7783	17.8451	17.9936	17.8208	17.7588	17.8975	+	SHR 12w_WKY 12w	P	N P	17	0.00191386	0.019799	-0.175423	-3.95402	77806.6	D4A9D8	Osbp	Oxysterol-binding protein	ENSRNOG00000021057	ENSRNOP00000061365	ENSRNOT00000065411	Osbp	D4A9D8_RAT
16.3253	16.2899	16.3729	16.3418	16.2363	16.1658	16.4803	16.6124	16.7518	16.5008	16.5209	16.4647	16.4828	16.4732	16.5732	16.4737	16.4587	16.3638	16.4047	16.2409	15.9918	16.3397	+	SHR 12w_WKY 12w		P	2	0.001322	0.016625	0.227764	4.16034	34242	D4ABC7	Uprt	Uracil phosphoribosyltransferase homolog	ENSRNOG00000021552	ENSRNOP00000038431	ENSRNOT00000033494	Uprt	D4ABC7_RAT
14.474	14.884	14.7964	15.0109	14.8463	14.8076	14.8015	15.2535	15.1028	14.9474	15.1096	15.0012	15.141	15.044	15.1033	15.1488	15.2382	15.323	15.3238	15.0937	15.1516	15.2912	+	SHR 12w_WKY 12w		P	6	0.00209147	0.0210192	0.282674	3.9049	181125	D4ACK1	Nup214	Isoform of M0RBV9, Nup214_FG domain-containing protein (Fragment)	ENSRNOG00000023393	ENSRNOP00000033579	ENSRNOT00000037164	Nup214	D4ACK1_RAT
14.8764	15.1929	15.3163	15.4328	15.4943	15.2909	14.5025	15.661	15.9478	15.6367	16.1005	15.9928	16.1702	16.2032	16.667	16.1397	16.3225	16.3967	16.1464	15.9451	15.4721	15.969	+	SHR 12w_WKY 12w		P	11	0.00028848	0.00491667	0.800872	5.04171	62361	D4ACM1	Elp3	Elongator complex protein 3	ENSRNOG00000014291	ENSRNOP00000019262	ENSRNOT00000019262	Elp3	D4ACM1_RAT
15.9005	15.8352	15.9342	16.108	16.1367	16.0256	16.0842	15.6176	15.9289	15.4527	16.0143	15.6391	15.6631	15.7714	16.3079	16.1359	15.9679	16.1823	16.2576	16.3221	16.1789	16.3395	+	SHR 12w_WKY 12w		N	5	0.00689566	0.0473837	-0.276756	-3.25473	68363	D4ADT5	Ddx58	Helicase ATP-binding domain-containing protein	ENSRNOG00000006384	ENSRNOP00000057492	ENSRNOT00000060765	Ddx58	D4ADT5_RAT
18.7016	18.6933	18.499	18.8366	18.7111	18.9025	19.0899	19.0458	19.1548	19.1227	19.1071	19.3617	19.3322	19.4468	18.3392	18.7338	18.9543	19.1348	18.5882	18.5388	18.4533	18.8537	+	SHR 12w_WKY 12w		P	22	0.000370149	0.00613333	0.448148	4.89323	51317.2	D4AE17	Map3k20	Protein kinase domain-containing protein	ENSRNOG00000001515	ENSRNOP00000002068	ENSRNOT00000002068	Zak	D4AE17_RAT
17.0565	17.0557	16.746	17.2427	16.6331	17.2042	17.2029	17.3097	17.4729	17.4518	17.1889	17.4506	17.529	17.2514	17.1665	17.2862	17.3726	17.3065	17.1941	17.0101	17.216	17.3342	+	SHR 12w_WKY 12w		P	27	0.00442425	0.0355652	0.359039	3.49478	148015	D4AE58	Kank1	ANK_REP_REGION domain-containing protein	ENSRNOG00000016023	ENSRNOP00000021496	ENSRNOT00000021496	Kank1	D4AE58_RAT
18.0052	17.6151	17.7441	17.7871	17.8053	17.8184	17.8442	17.8424	18.074	18.005	18.0517	18.0249	18.1081	18.0296	17.957	17.8471	17.8801	17.8899	17.9323	17.7895	17.7835	18.0713	+	SHR 12w_WKY 12w		P	52	0.00188085	0.0197347	0.216597	3.96367	174332	D4AEH9	Agl	4-alpha-glucanotransferase	ENSRNOG00000016214	ENSRNOP00000052593	ENSRNOT00000055735	Agl	D4AEH9_RAT
16.0847	16.189	16.364	15.7857	15.9425	16.7217	16.0393	16.5782	16.5883	16.8567	16.5663	16.819	17.0664	16.7719	16.8399	15.8244	15.816	15.8724	16.4784	15.7393	16.6284	16.5514	+	SHR 12w_WKY 12w		P	3	0.000958439	0.0139856	0.588563	4.34188	114361	D4AEK3	Crim1	Cysteine-rich transmembrane BMP regulator 1	ENSRNOG00000004208	ENSRNOP00000005983	ENSRNOT00000005983	Crim1	D4AEK3_RAT
16.1451	16.1849	16.2342	16.3675	16.0418	16.045	16.0962	16.4942	16.3972	16.3442	16.3649	16.3157	16.3442	16.331	16.792	17.08	17.0629	16.9062	16.9292	16.9914	16.8275	16.8454	+	SHR 12w_WKY 12w		P	20	0.00109337	0.0148844	0.210946	4.26726	102793	F1LM55	Ccar2	DBC1 domain-containing protein	ENSRNOG00000018295	ENSRNOP00000024895	ENSRNOT00000024895	Ccar2	F1LM55_RAT
17.3742	17.3654	17.7854	17.5774	17.563	17.7529	17.6752	17.183	17.3877	17.1886	17.2673	17.2416	17.5474	17.1104	17.6968	17.7925	17.9821	18.0617	18.2266	18.2966	18.1235	18.1565	+	SHR 12w_WKY 12w	P	N P	33	0.00327242	0.029085	-0.309666	-3.65896	170636.17;167022.09	F1LMA7;Q4TU93	Mrc2	Isoform of Q4TU93, C-type mannose receptor 2;C-type mannose receptor 2	ENSRNOG00000006548	ENSRNOP00000052010	ENSRNOT00000055137	Mrc2	F1LMA7_RAT;MRC2_RAT
16.2249	16.1433	16.3527	16.2497	16.2238	16.559	16.2923	15.8207	16.205	15.9228	16.1634	16.0683	16.1859	15.9239	16.3343	16.6397	16.6785	16.6106	16.7315	16.5799	16.9084	16.9681	+	SHR 12w_WKY 12w		N	6	0.00677147	0.0471834	-0.250792	-3.26454	43058.75;43156.9	F1LNX7;Q5PPK9	Eipr1	Isoform of Q5PPK9, EARP and GARP complex-interacting protein 1;EARP and GARP complex-interacting protein 1	ENSRNOG00000009285	ENSRNOP00000056930	ENSRNOT00000060185	Tssc1	F1LNX7_RAT;TSSC1_RAT
15.6122	15.5194	15.7051	15.6901	15.748	15.7821	15.5386	16.07	16.1658	16.1184	16.2134	16.0822	16.154	16.0606	16.7487	16.7027	16.6084	16.6058	16.4153	16.4354	16.3736	16.3292	+	SHR 12w_WKY 12w		P	22	1.91427e-07	0.000285714	0.466995	10.5935	149198.57;149170.64	F1LP76;Q8VHU4	Elp1	Isoform of Q8VHU4, Elongator complex protein 1;Elongator complex protein 1	ENSRNOG00000016725	ENSRNOP00000022836	ENSRNOT00000022836	Ikbkap	ELP1_RAT;F1LP76_RAT
16.3668	15.1467	17.1014	15.3214	16.6022	16.5842	15.3219	14.1601	14.7351	15.0142	15.1346	14.3236	14.1818	15.6635	16.1652	17.2345	16.6433	18.342	16.7559	18.2929	16.7171	16.3385	+	SHR 12w_WKY 12w		N	4	0.00351904	0.0298295	-1.31882	-3.61931	76558.81;76404.66	F1LPB3;O88813	Acsl5	Isoform of O88813, AMP-binding domain-containing protein;Long-chain-fatty-acid--CoA ligase 5	ENSRNOG00000016265	ENSRNOP00000022126	ENSRNOT00000022126	Acsl5	ACSL5_RAT;F1LPB3_RAT
15.5526	16.9858	16.0745	16.9814	17.1575	16.3731	17.3296	17.5982	17.5221	18.8377	18.6196	18.8169	18.0539	18.1746	16.4046	15.5765	16.0535	15.1156	15.4231	15.6113	16.3439	15.5135	+	SHR 12w_WKY 12w		P	4	0.000332958	0.0056	1.5955	4.95608	89094.7	F1LQI6	Zer1	Zyg-11-related, cell cycle regulator	ENSRNOG00000025832	ENSRNOP00000032154	ENSRNOT00000035002	Zer1	F1LQI6_RAT
18.6208	18.5206	18.3944	18.5375	18.2445	18.2931	18.5486	18.591	18.736	18.6934	18.5135	18.7007	18.7085	18.607	18.6174	18.2244	18.3601	18.283	18.0415	17.8554	17.9064	18.2158	+	SHR 12w_WKY 12w		P	79	0.00747857	0.0498212	0.198618	3.21098	311241.19;311498.48;311370.35;309444.19;306908.53	F1LQX8;P29994-2;P29994-4;P29994-6;P29994-8	Itpr1	Isoform of P29994, Inositol 1,4,5-trisphosphate receptor type 1;Isoform of P29994, Isoform 2 of Inositol 1,4,5-trisphosphate receptor type 1;Isoform of P29994, Isoform 4 of Inositol 1,4,5-trisphosphate receptor type 1;Isoform of P29994, Isoform 6 of Inositol 1,4,5-trisphosphate receptor type 1;Isoform of P29994, Isoform 8 of Inositol 1,4,5-trisphosphate receptor type 1	ENSRNOG00000007104	ENSRNOP00000049540	ENSRNOT00000041130	Itpr1	F1LQX8_RAT;ITPR1_RAT
14.3443	14.0968	14.385	13.8775	14.1592	14.3867	14.0769	14.729	14.5232	14.7659	14.2027	14.6886	14.6556	14.6844	15.1237	14.0284	10.8484	13.2989	14.719	13.1713	13.5305	9.67838	+	SHR 12w_WKY 12w		P	3	0.00160703	0.018	0.417603	4.05114	60253.3	F1LSP9	Fggy	FGGY carbohydrate kinase domain-containing	ENSRNOG00000008907	ENSRNOP00000011767	ENSRNOT00000011767	Fggy	F1LSP9_RAT
22.1868	20.311	21.0225	20.4712	19.9437	20.5823	20.9215	18.8684	19.0472	19.0944	18.6289	19.1388	17.8673	18.2196	17.2978	17.5484	17.9338	17.4728	18.6494	18.4837	18.435	18.4551	+	SHR 12w_WKY 12w		N	20	3.75112e-05	0.0013913	-2.08206	-6.33426	24914.8	F1LTN6	ENSRNOG00000049829	Uncharacterized protein	ENSRNOG00000038248	ENSRNOP00000029319	ENSRNOT00000031991		F1LTN6_RAT
15.6036	16.1798	16.2626	15.8064	16.161	15.6048	15.6982	16.0698	16.4341	16.2582	16.3936	16.357	16.2888	16.3017	15.9557	16.0642	16.0178	15.9791	15.6442	15.608	15.8952	15.6637	+	SHR 12w_WKY 12w		P	4	0.00560496	0.0419029	0.398087	3.36664	110954	F1LUT4	Atp8a1	Phospholipid-transporting ATPase	ENSRNOG00000034200	ENSRNOP00000039929	ENSRNOT00000044017	Atp8a1	F1LUT4_RAT
16.0333	14.6776	15.1217	15.4116	14.4886	17.4636	15.1065	14.0367	12.7827	13.289	13.2204	13.3859	11.8379	12.7118	13.2122	13.3535	11.7799	11.1525	13.5105	13.0131	13.5683	13.1977	+	SHR 12w_WKY 12w		N	3	0.000198412	0.00350562	-2.43409	-5.26814	13086.8	F1LVL4	ENSRNOG00000046936	Ig-like domain-containing protein	ENSRNOG00000046936;ENSRNOG00000048764	ENSRNOP00000055124;ENSRNOP00000067532	ENSRNOT00000058323;ENSRNOT00000074272	LOC100363935	F1LVL4_RAT
19.0605	17.1669	18.0012	17.2419	16.6797	17.3735	17.6749	15.4784	15.6953	15.7046	15.5591	15.8443	13.5389	14.6657	13.9959	13.9833	14.8056	13.8704	15.3022	15.3815	13.4441	14.9963	+	SHR 12w_WKY 12w		N	2	0.000119223	0.00252055	-2.38747	-5.58353	63011.9	F1LYK4	LOC102547287	Zinc finger protein 728-like	ENSRNOG00000016462	ENSRNOP00000022527	ENSRNOT00000022527	Zfp87	F1LYK4_RAT
16.4093	16.5798	16.6004	16.7525	16.5071	16.6443	17.0719	17.2784	17.1693	17.0935	17.1424	17.0985	16.9451	17.2246	17.3447	17.5201	17.5617	17.5906	17.4216	17.3402	17.4715	17.5838	+	SHR 12w_WKY 12w		P	16	0.000173086	0.00322892	0.483778	5.35185	118842	F1LYQ8	Farp1	FERM, ARHGEF and pleckstrin domain-containing protein 1	ENSRNOG00000011203	ENSRNOP00000015271	ENSRNOT00000015271	Farp1	FARP1_RAT
15.2639	15.0915	15.1825	15.4349	15.5397	14.7912	15.3516	14.5578	14.57	14.3566	14.7765	14.1992	14.3071	14.8606	14.4309	15.0637	14.5818	14.9891	15.6774	15.6428	15.3488	15.3434	+	SHR 12w_WKY 12w		N	17	0.00014646	0.00288	-0.718229	-5.45508	199531	F1LZ05	Parp14	Poly [ADP-ribose] polymerase	ENSRNOG00000023334	ENSRNOP00000046194	ENSRNOT00000046888	Parp14	F1LZ05_RAT
17.7596	17.6051	17.7999	17.6201	17.7073	17.6443	17.905	17.6507	17.4843	17.5255	17.5284	17.3686	17.3863	17.5582	17.4572	17.5259	17.5495	17.4626	17.0324	17.5607	17.7615	17.5352	+	SHR 12w_WKY 12w	P	N P	10	0.00188052	0.0197949	-0.219876	-3.96376	30589.7	F1LZJ4	Hyi	Putative hydroxypyruvate isomerase	ENSRNOG00000037518	ENSRNOP00000053659	ENSRNOT00000056815	Hyi	F1LZJ4_RAT
16.4329	16.6757	16.6156	16.5014	16.5369	16.5761	16.5765	16.7607	16.9092	16.7935	16.7945	16.8338	16.6157	16.7081	16.8168	17.1183	17.1283	17.0882	16.8549	16.6915	16.9661	16.9145	+	SHR 12w_WKY 12w		P	18	0.000562528	0.00888136	0.214356	4.64785	130849	F1M124	Cobll1	Cobl domain-containing protein	ENSRNOG00000027016	ENSRNOP00000001607	ENSRNOT00000001607	Cobll1	F1M124_RAT
14.1196	13.4927	13.304	13.969	14.3025	13.5936	13.3259	15.0212	15.0005	13.663	14.731	14.5819	14.8229	14.2992	16.2197	16.0867	16.1618	16.0722	15.3829	16.188	15.1028	16.0434	+	SHR 12w_WKY 12w		P	3	0.0033407	0.029243	0.858919	3.64768	131464	F1M2K6	Pkp4	Plakophilin 4	ENSRNOG00000005504	ENSRNOP00000056013	ENSRNOT00000059246	Pkp4	F1M2K6_RAT
17.7438	17.6822	18.0972	17.6854	18.0955	18.1676	18.0583	18.0587	18.5285	18.4708	18.2051	18.3577	18.3554	18.3776	18.7221	18.876	19.0053	19.0169	18.7468	18.6883	18.6172	19.0423	+	SHR 12w_WKY 12w		P	28	0.00189343	0.0197563	0.403419	3.95997	98668.59;98730.67	F1M790;Q62786	Ptgfrn	Isoform of Q62786, Prostaglandin F2 receptor negative regulator;Prostaglandin F2 receptor negative regulator	ENSRNOG00000015655	ENSRNOP00000021162	ENSRNOT00000021162	Ptgfrn	F1M790_RAT;FPRP_RAT
16.0902	18.4871	18.6547	15.6547	15.8188	16.0326	18.9766	15.2971	15.1743	15.3888	15.1177	15.1511	15.355	15.1321	15.8232	16.0915	15.5677	15.6655	15.8477	15.8276	15.7687	15.9053	+	SHR 12w_WKY 12w		N	4	0.00681609	0.0473412	-1.87122	-3.26099	65565.48;65598.56	F1M9B9;Q63621	Il1rap	Isoform of Q63621, Interleukin-1 receptor accessory protein;Interleukin-1 receptor accessory protein	ENSRNOG00000001928	ENSRNOP00000002645	ENSRNOT00000002645	Il1rap	F1M9B9_RAT;IL1AP_RAT
16.8741	16.6828	16.9183	16.7049	16.6163	16.7381	16.7586	16.9601	17.1708	17.0633	17.1329	16.9743	17.0717	17.1042	16.8035	16.8426	16.8967	16.9159	16.6055	16.489	16.5691	16.4303	+	SHR 12w_WKY 12w	N	P N	6	4.25192e-05	0.00178723	0.312025	6.25039	19735.61;19693.53	F1M9G8;Q8K3P7	Hint3	Isoform of Q8K3P7, HIT domain-containing protein;Histidine triad nucleotide-binding protein 3	ENSRNOG00000014190	ENSRNOP00000019047	ENSRNOT00000019047	Hint3	F1M9G8_RAT;HINT3_RAT
17.2026	17.2287	17.9753	17.3229	17.1917	16.6984	17.2649	16.3511	16.752	17.1302	16.5191	16.5019	16.3496	16.288	16.493	16.5485	16.688	16.6488	16.7317	16.7019	16.7323	16.9004	+	SHR 12w_WKY 12w	P	N P	15	0.00192226	0.0196816	-0.713211	-3.95159	174384.72;174118.4;174118.4-2	F1M9Q2;Q63563;Q63563-2	Abcc9	Isoform of Q63563, ATP-binding cassette sub-family C member 9;ATP-binding cassette sub-family C member 9;Isoform of Q63563, Isoform SUR2B of ATP-binding cassette sub-family C member 9	ENSRNOG00000036960	ENSRNOP00000052402	ENSRNOT00000055540	Abcc9	ABCC9_RAT;F1M9Q2_RAT
16.153	16.0693	16.7551	16.3106	16.0396	16.0812	15.8692	15.7549	15.5185	15.2539	15.8826	15.2452	15.184	15.6346	15.5339	15.8075	15.8876	15.6207	16.0489	16.2337	16.1144	15.5788	+	SHR 12w_WKY 12w		N	9	0.00062889	0.00948387	-0.686324	-4.58325	47432.2	F1MAC0	Ifi47	IRG-type G domain-containing protein	ENSRNOG00000002470	ENSRNOP00000003343	ENSRNOT00000003343	Ifi47	F1MAC0_RAT
19.1132	18.7463	19.2187	18.4637	18.8743	19.0809	19.2753	18.3857	17.9252	18.5225	18.0988	17.8863	18.4979	18.3918	19.7892	18.7677	19.2112	19.8318	19.7863	19.3325	19.9693	20.5614	+	SHR 12w_WKY 12w		N	20	0.000404214	0.00643636	-0.723475	-4.84122	32771.2	F7EPH4	Ppa1	Isoform of A0A0G2JUD2, Inorganic diphosphatase	ENSRNOG00000000558	ENSRNOP00000000674	ENSRNOT00000000674	Ppa1	F7EPH4_RAT
19.0827	17.6921	18.4986	17.9116	17.4881	18.2164	18.078	17.9498	17.4072	17.649	17.1362	16.8966	16.2411	16.4113	16.901	17.1037	16.9281	16.4274	17.4732	17.2437	17.0143	16.9427	+	SHR 12w_WKY 12w		N	18	0.00592968	0.0436063	-1.03947	-3.3362	47928.35;47704.13	F7EUK4;P08932	Kng1;ENSRNOG00000030387	Isoform of P08932, Kininogen-1;T-kininogen 2	ENSRNOG00000030387	ENSRNOP00000055278	ENSRNOT00000058479	Kng1l1	F7EUK4_RAT;KNT2_RAT
17.3011	16.7709	16.9974	16.9083	16.8676	16.8494	17.0015	16.2677	16.676	16.7747	16.5491	16.3141	16.3191	16.4177	16.2166	16.2946	15.8077	16.3831	17.1649	16.4942	16.5936	16.8426	+	SHR 12w_WKY 12w		N	6	0.000379201	0.00616822	-0.48253	-4.87894	54015.37;51911.96	F7FMY6;P31394	Proc	Isoform of P31394, Protein C, isoform CRA_b;Vitamin K-dependent protein C				Proc	PROC_RAT
17.0214	17.4525	17.3551	17.3822	17.1735	17.3898	17.2571	17.3587	17.5325	17.7174	17.4372	17.8087	17.4572	17.6613	17.6392	17.5539	17.6197	17.6231	17.3609	17.3154	17.4005	17.4256	+	SHR 12w_WKY 12w		P	13	0.00652191	0.0457725	0.277308	3.2848	41273.2	G3V617	Mapk14	Isoform of P70618, Mitogen-activated protein kinase 14	ENSRNOG00000000513	ENSRNOP00000000618	ENSRNOT00000000618	Mapk14	G3V617_RAT
19.4117	18.9157	18.7631	18.5325	19.1753	18.9702	19.1308	17.1466	17.7081	15.1534	15.5416	16.1383	15.9845	15.3108	15.9377	15.9922	17.5081	17.348	17.0819	16.9419	17.0387	17.0111	+	SHR 12w_WKY 12w		N	29	7.05472e-06	0.000774194	-2.84514	-7.51873	60944.6	G3V6F6	Fmo2	Isoform of Q6IRI9, Dimethylaniline monooxygenase [N-oxide-forming]	ENSRNOG00000003510	ENSRNOP00000004762	ENSRNOT00000004762	Fmo2	G3V6F6_RAT
17.9327	17.2059	17.2236	17.0328	16.7813	18.0373	16.9962	16.2397	15.6558	13.1593	15.0285	13.3785	14.3324	15.7073	15.5154	15.6927	13.0827	13.5849	16.1313	15.674	16.2745	16.1297	+	SHR 12w_WKY 12w		N	7	0.000227657	0.00395604	-2.52975	-5.18446	17784.4	G3V6G1	Jchain	Immunoglobulin joining chain	ENSRNOG00000003666	ENSRNOP00000004866	ENSRNOT00000004866	Igj	G3V6G1_RAT
18.3036	18.6287	18.6828	18.4665	18.365	18.3419	18.3025	18.597	18.9298	18.7257	18.7296	18.6301	18.6863	18.6287	18.6792	18.8615	18.6541	18.5816	18.6225	18.6318	18.4809	18.312	+	SHR 12w_WKY 12w		P	20	0.00364819	0.030626	0.262315	3.59966	63412.61;63456.71	G3V733;Q63537	Syn2	Isoform of Q63537, Synapsin II, isoform CRA_a;Synapsin-2	ENSRNOG00000008157	ENSRNOP00000011292	ENSRNOT00000011292	Syn2	G3V733_RAT;SYN2_RAT
20.587	20.762	20.9067	20.8196	20.7699	20.5783	20.5523	20.734	21.1034	21.1092	21.1367	20.9075	21.056	20.8494	20.5852	20.4322	20.4719	20.4966	19.9335	20.4972	20.3791	19.7499	+	SHR 12w_WKY 12w		P	18	0.00444524	0.0354245	0.27434	3.49221	131916	G3V7I3	Atp13a1	Cation-transporting ATPase	ENSRNOG00000010776	ENSRNOP00000015247	ENSRNOT00000015247	Atp13a1	G3V7I3_RAT
16.9768	17.2082	17.1098	17.0551	17.1175	17.4217	17.4155	17.4245	17.5405	17.4097	17.7311	17.3863	17.462	17.5362	18.3816	18.0169	17.9788	18.0697	18.4233	18.4038	18.2312	18.2163	+	SHR 12w_WKY 12w		P	29	0.00198733	0.0201366	0.312241	3.93315	145830	G3V7T6	Sf3b1	SF3b1 domain-containing protein	ENSRNOG00000013516	ENSRNOP00000019126	ENSRNOT00000019126	Sf3b1	G3V7T6_RAT
17.0153	16.787	16.067	16.3792	16.258	16.8286	16.5853	16.0579	16.2759	15.9788	15.9738	16.2002	15.7485	15.8608	16.8196	16.7336	16.7345	16.7142	16.8175	16.9354	16.5928	16.4857	+	SHR 12w_WKY 12w		N	4	0.00286668	0.0258243	-0.54637	-3.73138	72188.4	G3V7V3	Slc27a4	Solute carrier family 27 (Fatty acid transporter), member 4	ENSRNOG00000014369	ENSRNOP00000019500	ENSRNOT00000019500	Slc27a4	G3V7V3_RAT
16.4543	16.4772	16.4681	16.4603	16.4765	16.6471	16.4672	16.3682	15.8459	16.047	16.0379	15.9837	15.9478	16.2059	16.5973	16.3762	16.32	16.5354	17.065	16.8117	16.7417	16.8809	+	SHR 12w_WKY 12w		N	5	5.32832e-05	0.00181132	-0.430639	-6.10096	51581.4;51652.48;51652.48-2	G3V827;Q08415;Q08415-2	Kyat1	Isoform of Q08415, Aminotran_1_2 domain-containing protein;Kynurenine--oxoglutarate transaminase 1, mitochondrial;Isoform of Q08415, Isoform 2 of Kynurenine--oxoglutarate transaminase 1, mitochondrial	ENSRNOG00000016097	ENSRNOP00000021865	ENSRNOT00000021865	Ccbl1	G3V827_RAT;KAT1_RAT
17.0492	16.9821	17.0535	16.9878	17.0698	17.1331	17.0807	16.8322	16.9249	16.8414	16.997	16.8501	16.8287	16.8468	17.2124	17.7552	17.2703	17.6376	17.5908	17.6189	17.5549	17.9061	+	SHR 12w_WKY 12w	P	N P	12	0.000103522	0.00264706	-0.176423	-5.67254	30647	G3V828	Cnpy3	DUF3456 domain-containing protein	ENSRNOG00000016315	ENSRNOP00000021868	ENSRNOT00000021868	Cnpy3	G3V828_RAT
20.6282	19.423	19.8613	19.5617	19.525	19.4001	19.5674	19.2259	19.125	19.3329	18.9076	18.7625	18.289	18.4496	18.4147	18.4345	18.318	18.1751	18.5807	18.5392	18.4143	18.5609	+	SHR 12w_WKY 12w		N	35	0.00255518	0.0237031	-0.839179	-3.79452	70385.71;70411.79	G3V843;P18292	F2	Isoform of P18292, Prothrombin;Prothrombin	ENSRNOG00000016325	ENSRNOP00000022233	ENSRNOT00000022233	F2	G3V843_RAT;THRB_RAT
18.4513	18.1422	18.4997	18.5671	18.724	18.5271	18.9846	18.1825	18.1469	18.3028	18.0979	18.2286	18.2143	18.3051	18.6681	18.4797	18.6919	18.6921	18.712	18.4364	18.5431	18.8066	+	SHR 12w_WKY 12w		N	20	0.00527364	0.040602	-0.345404	-3.3996	55852.9	G3V8G2	Psmd5	26S proteasome non-ATPase regulatory subunit 5	ENSRNOG00000018809	ENSRNOP00000025433	ENSRNOT00000025433	Psmd5	G3V8G2_RAT
17.0575	16.8665	17.1335	17.1004	17.039	17.0022	16.8174	16.4226	16.8185	16.4761	16.8034	16.7145	16.8415	16.7404	17.2793	17.4484	17.36	17.3679	17.467	17.4237	17.3893	17.6218	+	SHR 12w_WKY 12w		N	13	0.00169809	0.0187473	-0.314231	-4.02045	65155.9	G3V8V1	Grn	Isoform of P23785, Granulin, isoform CRA_c	ENSRNOG00000021031	ENSRNOP00000028557	ENSRNOT00000028557	Grn	G3V8V1_RAT
16.4414	15.6918	15.8305	16.1617	16.1443	15.6781	16.5037	15.546	15.4445	15.7466	15.6887	15.6846	15.5741	15.5912	16.2595	16.2721	16.2837	16.2583	16.6269	16.4897	16.7184	16.5167	+	SHR 12w_WKY 12w		N	2	0.00548488	0.0413639	-0.453664	-3.37835	44951.3	G3V8V4	Cers2	Isoform of Q3T1K1, Ceramide synthase 2	ENSRNOG00000021138	ENSRNOP00000028699	ENSRNOT00000028699	Cers2	G3V8V4_RAT
17.3209	17.4182	17.163	17.2416	17.2677	17.385	17.3251	16.6228	16.5701	16.6847	16.6544	16.8767	16.7049	16.8865	16.6675	16.3324	16.3088	16.8341	17.2014	17.0079	16.95	17.1298	+	SHR 12w_WKY 12w		N	2	2.39226e-07	0.000266667	-0.588787	-10.3791	85910.1	G3V9D1	Plcd1	Isoform of P10688, Phosphoinositide phospholipase C	ENSRNOG00000032238	ENSRNOP00000042824	ENSRNOT00000045493	Plcd1	G3V9D1_RAT
20.5613	20.3515	19.8942	20.5026	20.4186	20.8545	21.0675	20.8397	21.0392	20.917	20.9585	21.2336	21.1521	21.1746	20.5082	20.5812	20.65	20.443	20.0676	19.9391	20.0046	20.3413	+	SHR 12w_WKY 12w	N	P N	130	0.00491291	0.038662	0.523486	3.43796	196532.89;196473.82	M0R6K0;P15800	Lamb2	Isoform of P15800, Laminin subunit beta-2;Laminin subunit beta-2	ENSRNOG00000047768	ENSRNOP00000065052	ENSRNOT00000072098	Lamb2	LAMB2_RAT;M0R6K0_RAT
13.0252	13.2071	13.4653	13.8589	14.9994	13.935	14.1697	15.3414	16.9371	16.0072	14.1146	16.4172	16.1494	16.4007	16.7085	16.8656	14.8025	15.9886	14.6878	13.8293	14.9808	15.2307	+	SHR 12w_WKY 12w		P	4	0.000387017	0.00616514	2.101	4.86688	162874	M0R8V0	Uhrf1bp1l	Chorein_N domain-containing protein	ENSRNOG00000050317	ENSRNOP00000065905	ENSRNOT00000072733	LOC100910056	M0R8V0_RAT
20.0746	19.8981	19.7642	20.0062	19.7133	19.5066	19.7682	20.0257	20.2318	20.1233	20.1942	20.1456	20.1691	20.0767	19.5053	19.9428	19.9064	19.9429	19.7698	19.818	19.5829	19.7494	+	SHR 12w_WKY 12w		P	307	0.00138531	0.0169512	0.319302	4.13411	532047	M0R9X8	Dync1h1	Isoform of P38650, Cytoplasmic dynein 1 heavy chain 1	ENSRNOG00000006178	ENSRNOP00000066312	ENSRNOT00000073950	Dync1h1	M0R9X8_RAT
19.7219	19.7466	20.0972	19.7645	19.5924	19.7971	19.8604	19.4951	19.5597	19.6181	19.5798	19.4577	19.4391	19.5486	18.9604	19.5479	19.2024	19.0577	19.7701	19.8741	19.9422	19.6918	+	SHR 12w_WKY 12w		N	32	0.00121333	0.0160265	-0.268868	-4.20855	31426	O08557	Ddah1	N(G),N(G)-dimethylarginine dimethylaminohydrolase 1	ENSRNOG00000014613	ENSRNOP00000044971	ENSRNOT00000045016	Ddah1	DDAH1_RAT
17.7126	17.79	17.7092	18.1733	17.8069	17.8075	17.5054	17.005	16.8463	17.0399	17.189	17.3434	17.3932	17.1261	18.6722	18.3362	18.8967	18.8117	19.1056	19.172	19.2184	19.6996	+	SHR 12w_WKY 12w		N	20	4.55129e-05	0.00175	-0.651707	-6.20512	50185	O08628	Pcolce	Procollagen C-endopeptidase enhancer 1	ENSRNOG00000025001	ENSRNOP00000001887	ENSRNOT00000001894	Pcolce	PCOC1_RAT
19.8923	20.04	20.2018	19.8837	20.2479	19.8163	20.1142	20.3384	20.4441	20.4795	20.8364	20.4268	20.4683	20.3773	20.2049	19.914	20.061	19.8824	19.2561	19.1786	19.4427	19.2322	+	SHR 12w_WKY 12w		P	24	0.000261651	0.0043871	0.4535	5.10035	32086.6	O35115	Fhl2	Four and a half LIM domains protein 2	ENSRNOG00000016866	ENSRNOP00000023014	ENSRNOT00000023014	Fhl2	FHL2_RAT
17.6153	17.4673	17.5107	17.7169	18.2211	17.6105	17.763	17.2322	17.1572	17.1868	17.0315	17.1977	17.1107	17.409	17.485	18.0414	17.5808	17.5577	18.3072	17.8135	17.7615	17.8916	+	SHR 12w_WKY 12w		N	7	0.000385651	0.00622222	-0.511378	-4.86897	61844.5	O35370	Thbd	Thrombomodulin	ENSRNOG00000004687	ENSRNOP00000006200	ENSRNOT00000006200	Thbd	O35370_RAT
18.3281	18.0789	17.8424	18.1466	18.1193	18.0801	18.3458	17.7158	17.5713	17.6208	17.6114	17.5661	17.7645	17.6428	17.6028	17.4935	17.6138	17.3396	17.6885	17.6022	17.6271	17.8604	+	SHR 12w_WKY 12w		N	11	1.38295e-05	0.000820513	-0.492639	-7.02609	91169	O54861	Sort1	Sortilin				Sort1	SORT_RAT
18.1869	18.1136	18.3006	18.1702	18.0473	18.1572	18.1789	18.4086	18.373	18.3261	18.2328	18.3461	18.3824	18.3307	18.5836	18.513	18.6002	18.5393	18.2784	18.2858	18.3456	18.3008	+	SHR 12w_WKY 12w		P	12	0.000356104	0.00598058	0.177858	4.91616	29850.7	O70257	Stx7	Syntaxin-7	ENSRNOG00000015670	ENSRNOP00000021318	ENSRNOT00000021318	Stx7	STX7_RAT
16.2411	16.3865	16.6098	16.6901	16.8736	16.8158	16.4517	16.067	16.0183	16.3947	16.066	16.3834	16.1298	16.1281	16.7838	16.759	17.0627	16.9857	17.2981	17.1645	17.1512	17.506	+	SHR 12w_WKY 12w		N	9	0.00210337	0.0210095	-0.411609	-3.90176	63742.3	O70513	Lgals3bp	Galectin-3-binding protein	ENSRNOG00000003217	ENSRNOP00000004320	ENSRNOT00000004320	Lgals3bp	LG3BP_RAT
14.7631	14.9705	14.9088	15.0861	14.8655	15.0493	15.0903	15.2089	15.3069	15.1218	15.1946	15.2067	15.2316	15.17	15.045	14.7412	15.1306	15.0022	14.6603	14.8749	15.0291	15.0099	+	SHR 12w_WKY 12w		P	6	0.000471157	0.00761062	0.243841	4.75119	101534	O88763	Pik3c3	Phosphatidylinositol 3-kinase catalytic subunit type 3	ENSRNOG00000017840	ENSRNOP00000060791	ENSRNOT00000066816	Pik3c3	PK3C3_RAT
20.5123	20.4221	20.627	20.3447	20.3051	20.6627	20.705	20.7671	20.8785	20.8534	20.6702	20.7691	20.6445	20.7923	20.3262	20.461	20.6879	20.5446	20.3145	20.2415	20.2206	20.5348	+	SHR 12w_WKY 12w		P	34	0.00278632	0.0254128	0.256609	3.74697	19974.2	O88767	Park7	Parkinson disease protein 7 homolog	ENSRNOG00000018289	ENSRNOP00000024711	ENSRNOT00000024711	Park7	PARK7_RAT
20.4633	20.2144	20.4613	20.2025	20.3816	20.4243	20.5295	20.0185	20.1335	19.9806	20.2467	20.1572	20.2111	20.2892	20.1435	20.4365	20.2947	20.3951	20.611	20.5326	20.5992	20.7521	+	SHR 12w_WKY 12w		N	13	0.003485	0.0296654	-0.234298	-3.62461	15355.13;15355.13-2	P00173;P00173-2	Cyb5a	Cytochrome b5;Isoform of P00173, Isoform Short of Cytochrome b5	ENSRNOG00000015205	ENSRNOP00000020446	ENSRNOT00000020446	Cyb5a	CYB5_RAT
18.3331	18.366	18.7938	18.3182	18.5384	18.5442	18.4709	17.9578	18.3414	18.1318	18.2259	18.0448	18.3314	18.1851	18.408	18.5808	18.3237	18.5094	19.0038	19.0627	18.877	18.7327	+	SHR 12w_WKY 12w		N	42	0.00300745	0.0273527	-0.306626	-3.70513	76962.9	P00388	Por	NADPH--cytochrome P450 reductase	ENSRNOG00000001442	ENSRNOP00000001961	ENSRNOT00000001961	Por	NCPR_RAT
19.1354	17.9177	18.5115	17.9171	17.7914	18.5401	18.0731	17.9726	17.3525	17.8415	17.4939	17.0812	16.5963	16.8498	17.3136	17.5265	17.0457	17.1999	18.2565	17.973	17.6124	17.551	+	SHR 12w_WKY 12w		N	12	0.0034844	0.0297812	-0.956914	-3.6247	51981.6	P01015	Agt	Angiotensinogen	ENSRNOG00000018445	ENSRNOP00000024917	ENSRNOT00000024917	Agt	ANGT_RAT
20.0679	18.7348	19.5336	19.1382	18.5863	19.3353	19.2016	19.1209	18.4013	18.6496	18.2825	17.9156	17.1379	17.5114	17.6976	17.9608	17.6633	17.327	18.5027	18.1071	18.1498	17.7495	+	SHR 12w_WKY 12w		N	7	0.00517534	0.040027	-1.08262	-3.40978	47775.2	P01048	Map1	T-kininogen 1				Map1	KNT1_RAT
15.0273	13.9446	14.2252	15.8613	15.3447	15.822	15.1955	19.4547	19.7433	19.7806	19.167	19.8233	18.4323	18.7218	17.4945	17.0626	17.9683	17.5477	17.9224	17.2695	15.4439	17.3318	+	SHR 12w_WKY 12w		P	7	4.0834e-08	0.000666667	4.24319	12.1834	11732	P01836	RGD:1562743	Ig kappa chain C region, A allele					KACA_RAT
21.9892	20.4121	20.8821	20.6141	20.3777	21.6534	20.7963	20.2819	19.9294	20.1521	19.6823	19.4242	18.9973	19.2753	19.6224	20.1301	19.7362	19.5306	20.4921	20.1676	19.9928	19.9654	+	SHR 12w_WKY 12w		N	60	0.000964466	0.0139714	-1.28321	-4.33832	44456.3	P02651	Apoa4	Apolipoprotein A-IV				Apoa4	APOA4_RAT
28.0559	26.8361	27.485	26.9817	26.5316	27.3366	27.138	26.8698	26.2701	26.7801	26.2202	25.7998	25.3521	25.3762	26.0347	26.2601	25.7608	25.5201	26.5171	26.1801	26.0455	25.9019	+	SHR 12w_WKY 12w		N	127	0.00310779	0.0280823	-1.0995	-3.68717	68730.8	P02770	Alb	Albumin				Alb	ALBU_RAT
22.7721	21.0799	22.0022	21.2352	20.72	21.4819	21.5165	20.606	19.9779	20.8643	19.9798	19.6226	19.2749	18.912	19.9148	19.6268	19.8412	19.2592	20.0786	19.4589	19.7301	19.8074	+	SHR 12w_WKY 12w		N	5	0.000692057	0.0104444	-1.65289	-4.52805	11439.2	P04638	Apoa2	Apolipoprotein A-II	ENSRNOG00000003500	ENSRNOP00000004662	ENSRNOT00000004662	Apoa2	APOA2_RAT
23.7268	22.1071	22.739	22.3085	21.8281	22.5633	21.9192	20.7801	19.8123	21.2086	20.1243	20.0463	19.3588	19.4199	19.7178	19.3335	18.9146	19.096	21.4118	21.0991	20.7744	21.107	+	SHR 12w_WKY 12w		N	46	2.54349e-05	0.000930233	-2.34882	-6.59845	46277.2	P05544	Serpina3l	Serine protease inhibitor A3L				Serpina3l	SPA3L_RAT
23.7947	22.2496	23.0759	22.533	21.9892	22.7817	22.1555	21.914	21.0751	22.2302	21.0421	20.9144	20.1783	20.3396	20.2802	20.6692	20.4433	20.2659	21.602	21.2183	21.0085	20.8709	+	SHR 12w_WKY 12w		N	23	0.00124162	0.0163421	-1.55514	-4.19558	46561.6	P05545	Serpina3k	Serine protease inhibitor A3K				Serpina3k	SPA3K_RAT
23.3866	23.1122	23.1289	23.2188	23.0722	23.336	23.5912	22.8585	22.8668	23.1524	22.8489	22.9164	23.1043	22.9291	22.4359	22.6269	22.4763	22.4897	22.584	22.7071	22.739	23.1421	+	SHR 12w_WKY 12w		N	15	0.00319531	0.0283902	-0.309916	-3.67199	10034.6	P05964	S100a6	Protein S100-A6	ENSRNOG00000011647	ENSRNOP00000015612	ENSRNOT00000015612	S100a6	S10A6_RAT
20.0692	19.7854	19.9268	20.0725	19.8486	19.9513	19.8738	19.515	19.1944	19.8789	19.3626	19.2154	19.3856	19.5701	18.9392	18.6086	18.7599	18.7859	18.8238	18.9567	18.8733	19.3128	+	SHR 12w_WKY 12w		N	18	0.000335539	0.00562376	-0.486501	-4.95149	39645.3	P06757	Adh1	Alcohol dehydrogenase 1				Adh1	ADH1_RAT
20.6227	20.1807	20.184	20.3076	20.5367	20.1927	20.5334	19.8476	20.3034	20.2023	20.0329	19.9966	19.9651	19.8583	18.7492	19.2268	18.8451	19.1878	19.4078	19.4614	19.1738	19.3473	+	SHR 12w_WKY 12w		N	8	0.00473673	0.0375689	-0.335933	-3.45776	13719.9	P07151	B2m	Beta-2-microglobulin	ENSRNOG00000017123	ENSRNOP00000023017	ENSRNOT00000023017	B2m	B2MG_RAT
19.0933	19.0708	19.2205	18.9851	19.0119	19.1253	19.317	18.7789	18.8866	18.864	18.7782	18.937	18.8434	18.9431	18.7903	18.9443	18.7794	18.672	18.9387	18.9864	19.137	19.0444	+	SHR 12w_WKY 12w		N	32	0.000295769	0.00484848	-0.256107	-5.02677	47140.5	P07323	Eno2	Gamma-enolase	ENSRNOG00000013141;ENSRNOG00000048365	ENSRNOP00000005535;ENSRNOP00000005601	ENSRNOT00000005535;ENSRNOT00000005601	Eno2	ENOG_RAT
22.9249	22.8276	22.738	22.824	22.6845	22.9224	23.0621	23.6802	23.561	23.5695	23.5749	23.791	23.5619	23.7964	23.6832	23.8271	23.7482	23.8576	23.0237	22.9531	22.8691	23.1698	+	SHR 12w_WKY 12w		P	65	2.84026e-08	0.0008	0.79306	12.5851	42725.3	P07335	Ckb	Creatine kinase B-type	ENSRNOG00000010872	ENSRNOP00000015122	ENSRNOT00000015122	Ckb	KCRB_RAT
19.6959	19.5408	19.7526	19.4213	19.4667	19.6879	19.8127	19.3009	19.6313	19.3564	19.2796	19.2209	19.3234	19.3437	18.7974	18.8537	18.8655	18.7634	19.1979	19.1378	19.3384	19.1366	+	SHR 12w_WKY 12w		N	34	0.00334835	0.0291905	-0.274521	-3.64644	52581.6	P07687	Ephx1	Epoxide hydrolase 1	ENSRNOG00000003515	ENSRNOP00000004780	ENSRNOT00000004780	Ephx1	HYEP_RAT
20.6673	20.7301	20.868	20.7597	20.6306	20.5023	20.5972	20.6665	21.0034	20.9336	20.9862	20.8948	21.0197	20.792	20.5042	20.6337	20.6496	20.6913	20.1551	20.72	20.6282	19.9451	+	SHR 12w_WKY 12w		P	36	0.00614427	0.0445375	0.220138	3.317	39283.8	P09117	Aldoc	Fructose-bisphosphate aldolase C	ENSRNOG00000011452	ENSRNOP00000015535	ENSRNOT00000015535	Aldoc	ALDOC_RAT
19.2065	19.2702	19.1508	19.2035	19.0636	19.3358	19.3629	19.4558	19.5155	19.4344	19.2484	19.6963	19.393	19.5122	19.7426	19.4526	19.5772	19.5567	19.5752	19.3888	19.4294	19.6474	+	SHR 12w_WKY 12w		P	33	0.00327749	0.0290806	0.237486	3.65812	43095	P09456	Prkar1a	cAMP-dependent protein kinase type I-alpha regulatory subunit	ENSRNOG00000049876	ENSRNOP00000067771	ENSRNOT00000071153	Prkar1a	KAP0_RAT
15.9661	16.4142	16.2777	16.3448	16.1132	16.0803	16.276	16.558	16.6865	16.4745	16.4202	16.4183	16.5958	16.5991	16.2446	15.9816	16.0669	16.1936	15.9861	15.9203	15.8738	15.8377	+	SHR 12w_WKY 12w		P	8	0.000678516	0.01024	0.325715	4.53942	73988.37;73988.37-2	P09951;P09951-2	Syn1	Synapsin-1;Isoform of P09951, Isoform IB of Synapsin-1	ENSRNOG00000010365	ENSRNOP00000014250	ENSRNOT00000014250	Syn1	SYN1_RAT
17.767	16.5381	17.0973	16.1408	16.0844	17.0111	16.3673	15.8567	15.412	15.7426	15.8355	15.7846	15.9113	15.8702	16.6057	16.6207	16.5368	16.6221	16.8795	16.375	15.8794	16.9738	+	SHR 12w_WKY 12w		N	6	0.00193653	0.0197228	-0.941852	-3.94749	70302.48;70288.45	P11466;Q6GMN6	Crot	Peroxisomal carnitine O-octanoyltransferase;Isoform of P11466, Carn_acyltransf domain-containing protein	ENSRNOG00000006779	ENSRNOP00000063856	ENSRNOT00000067462	Crot	OCTC_RAT;Q6GMN6_RAT
21.6984	21.5287	21.6588	21.4997	21.1553	21.3885	21.3793	21.5675	21.7997	21.782	21.6264	21.8853	21.8366	21.6976	21.8262	21.6878	21.8625	21.7182	21.4469	21.4256	21.4967	21.8373	+	SHR 12w_WKY 12w		P	65	0.00676678	0.0472997	0.269497	3.26491	114767.97;114767.97-2	P11507;P11507-2	Atp2a2	Sarcoplasmic/endoplasmic reticulum calcium ATPase 2;Isoform of P11507, Isoform 2 of Sarcoplasmic/endoplasmic reticulum calcium ATPase 2				Atp2a2	AT2A2_RAT
18.8723	18.873	18.7262	19.4043	19.1648	19.4686	19.3282	18.4071	18.3479	18.4264	18.8738	18.7577	18.996	18.6866	19.7911	20.0874	20.0526	19.9544	20.4968	20.6203	20.2495	20.7157	+	SHR 12w_WKY 12w		N	25	0.0069919	0.0477572	-0.47741	-3.24726	138936	P13941	Col3a1	Collagen alpha-1(III) chain	ENSRNOG00000003357	ENSRNOP00000004956	ENSRNOT00000004956	Col3a1	CO3A1_RAT
23.4095	21.8864	22.6654	21.8244	21.2861	21.8024	21.992	21.7058	21.1852	21.7192	20.7504	20.5608	19.7056	19.8897	20.1127	20.1577	20.0429	19.8168	20.2066	19.552	19.9778	19.6326	+	SHR 12w_WKY 12w		N	55	0.00615425	0.0443602	-1.33565	-3.31612	163773	P14046	A1i3	Alpha-1-inhibitor 3				A1i3	A1I3_RAT
17.2353	16.7693	16.639	16.9773	16.4643	16.6452	17.3179	16.4496	16.0854	16.0693	16.4102	16.2787	16.2074	15.902	16.8982	16.5842	16.5762	16.6273	16.9543	17.2499	17.2469	16.9424	+	SHR 12w_WKY 12w		N	10	0.000560902	0.00895726	-0.663673	-4.64953	28755	P16290	Pgam2	Phosphoglycerate mutase 2	ENSRNOG00000013532	ENSRNOP00000018227	ENSRNOT00000018227	Pgam2	PGAM2_RAT
20.8459	21.1962	21.8661	21.1305	21.4052	21.5415	20.9469	20.3192	20.8237	20.3712	20.8525	20.1148	20.7149	20.9453	19.0158	20.6156	19.0637	19.7282	21.0315	20.8595	20.1384	19.1862	+	SHR 12w_WKY 12w		N	42	0.00257023	0.0236696	-0.684392	-3.79129	62147.2	P16303	Ces1d	Carboxylesterase 1D				Ces1d	CES1D_RAT
17.4921	17.3579	17.7755	17.4317	17.3579	17.0738	17.4254	16.4993	17.0033	17.1853	16.9275	17.0535	17.0001	16.9558	17.0145	17.0762	16.5943	17.0634	17.3304	17.0124	17.1046	17.2719	+	SHR 12w_WKY 12w		N	3	0.00130651	0.0167389	-0.469942	-4.16695	41830	P16391	-	RT1 class I histocompatibility antigen, AA alpha chain					HA12_RAT
15.871	16.0461	16.4817	16.244	16.2023	16.6316	16.1942	14.9407	14.6014	13.4532	15.6815	15.4944	14.896	14.3158	14.6225	15.6829	14.6028	15.8767	16.1507	16.0237	16.0947	15.962	+	SHR 12w_WKY 12w		N	15	0.000357821	0.00592308	-1.46973	-4.9133	75073.68;74948.61	P18589;Q499Q3	Mx2	Interferon-induced GTP-binding protein Mx2;Isoform of P18589, Interferon-induced GTP-binding protein Mx2	ENSRNOG00000001963	ENSRNOP00000002695	ENSRNOT00000002695	Mx2	MX2_RAT;Q499Q3_RAT
20.9538	19.1612	19.7631	19.204	19.1389	19.7254	19.399	18.9367	18.5609	19.1735	18.8062	18.2916	17.9937	17.9342	17.5711	17.5609	17.6387	17.2987	17.4965	17.1585	17.7407	17.2561	+	SHR 12w_WKY 12w		N	7	0.00352707	0.0298842	-1.09264	-3.61806	9860.67	P19939	Apoc1	Apolipoprotein C-I	ENSRNOG00000018426	ENSRNOP00000040585	ENSRNOT00000046169	Apoc1	APOC1_RAT
22.3662	19.915	20.5849	20.2181	19.7332	20.0779	21.0879	18.5909	18.6654	18.5007	18.59	19.2516	17.7639	18.2471	16.906	16.7891	16.9401	16.9261	18.2565	17.7552	17.5673	18.0714	+	SHR 12w_WKY 12w		N	25	0.000175559	0.0032093	-2.05336	-5.34313	35185.9	P20760	Igg-2a	Ig gamma-2A chain C region				Igg-2a	IGG2A_RAT
22.2061	20.4913	21.6587	21.0017	20.4454	20.7996	20.9151	18.8402	18.8663	19.0033	18.6442	19.0984	17.5045	18.3222	17.7371	18.1308	18.3571	17.8959	19.5139	18.916	18.6321	19.011	+	SHR 12w_WKY 12w		N	19	5.45699e-06	0.000551724	-2.46266	-7.71262	36497.4	P20761	Igh-1a	Ig gamma-2B chain C region				Igh-1a	IGG2B_RAT
17.6983	16.6252	17.2098	16.9464	17.1331	17.3014	16.8366	16.6531	16.6247	16.5834	15.848	16.3353	16.2802	15.4576	17.0222	16.9304	16.4782	16.051	16.7308	16.8395	17.2013	16.3082	+	SHR 12w_WKY 12w		N	16	0.00187349	0.0199171	-0.852615	-3.96584	36571.6	P20762	-	Ig gamma-2C chain C region					IGG2C_RAT
18.9776	17.4346	17.9966	17.6756	17.2698	17.6592	17.807	15.7637	14.3907	15.5728	14.8519	15.8593	14.427	16.4458	16.898	14.8994	16.7214	16.0927	16.5865	15.1975	15.8109	14.9205	+	SHR 12w_WKY 12w		N	6	1.7213e-05	0.000761905	-2.50133	-6.87055	11317.6	P20767	ENSRNOG00000050000	Ig lambda-2 chain C region					LAC2_RAT
16.1805	16.1783	16.4016	16.101	16.1583	16.3916	15.9806	16.0867	15.7858	16.0065	15.8664	15.9292	15.6684	15.9888	16.361	16.1061	16.1644	16.0993	16.5304	16.4372	16.5604	16.475	+	SHR 12w_WKY 12w		N	6	0.0028336	0.025789	-0.294321	-3.73775	27744.8	P21744	Igfbp4	Insulin-like growth factor-binding protein 4	ENSRNOG00000010635	ENSRNOP00000014153	ENSRNOT00000014153	Igfbp4	IBP4_RAT
16.964	16.9272	16.8936	16.7605	17.5483	16.5861	16.7039	15.835	15.8316	15.7551	15.6583	15.4199	15.8078	15.8459	16.0147	16.4575	16.3471	16.1621	17.7041	17.559	17.2354	17.5318	+	SHR 12w_WKY 12w		N	14	1.15686e-06	0.0002	-1.17572	-8.96028	43833.2	P21775	Acaa1a	3-ketoacyl-CoA thiolase A, peroxisomal				Acaa1a	THIKA_RAT
24.0678	22.8092	23.6359	22.8729	22.4941	23.4071	23.0907	22.9477	22.2034	22.9654	22.2232	21.966	21.2546	21.4482	22.1385	22.3437	22.0795	21.7549	22.7231	22.356	22.34	22.0507	+	SHR 12w_WKY 12w		N	21	0.00689112	0.0474985	-1.05275	-3.25509	37982.3	P24090	Ahsg	Alpha-2-HS-glycoprotein				Ahsg	FETUA_RAT
16.9254	17.0413	16.6348	16.9992	16.8218	16.8342	17.0276	17.054	17.1089	17.0951	17.1775	17.2778	17.1768	17.2118	16.6508	17.0351	16.9266	16.8611	16.7148	16.9586	16.6872	16.5981	+	SHR 12w_WKY 12w		P	25	0.00129509	0.0167436	0.259651	4.17188	78385.5	P24155	Thop1	Thimet oligopeptidase	ENSRNOG00000019924	ENSRNOP00000027045	ENSRNOT00000027045	Thop1	THOP1_RAT
18.1519	16.7386	17.893	17.2546	16.7775	17.5634	17.3296	16.1684	16.1253	16.3204	16.0076	15.5263	15.0506	15.1801	15.7096	15.6572	15.5613	15.3533	16.4813	16.1647	16.1198	16.0227	+	SHR 12w_WKY 12w		N	14	8.28064e-05	0.00209524	-1.61854	-5.81473	44671	P31211	Serpina6	Corticosteroid-binding globulin	ENSRNOG00000009438	ENSRNOP00000012500	ENSRNOT00000012500	Serpina6	CBG_RAT
17.5245	17.1192	17.6836	17.1811	17.0777	17.2612	17.2636	17.1232	17.0625	17.0568	17.0759	16.6759	16.7569	16.8107	17.1986	17.149	17.2501	17.4015	17.3813	17.5187	17.1958	17.8312	+	SHR 12w_WKY 12w		N	19	0.00581547	0.0430256	-0.364143	-3.34671	80972.8	P35571	Gpd2	Glycerol-3-phosphate dehydrogenase, mitochondrial				Gpd2	GPDM_RAT
22.5247	22.4569	22.2016	22.3891	22.4032	22.3991	22.3875	22.6137	22.8512	22.9403	22.5205	22.791	23.0248	22.7383	21.24	21.0836	21.4674	21.4609	20.9647	21.1547	21.2317	21.3338	+	SHR 12w_WKY 12w		P	31	0.000272686	0.00446316	0.388231	5.0755	36434.7	P37397	Cnn3	Calponin-3	ENSRNOG00000011559	ENSRNOP00000015579	ENSRNOT00000015579	Cnn3	CNN3_RAT
19.9647	19.9665	19.9948	19.9807	19.6204	20.0336	19.8402	19.5179	19.5208	19.6733	19.5912	19.6064	19.7706	19.7046	18.9347	19.3662	19.2463	19.4078	19.7729	19.7386	19.5772	19.5938	+	SHR 12w_WKY 12w		N	39	0.000792297	0.0117252	-0.288019	-4.45041	46734.4	P41562	Idh1	Isocitrate dehydrogenase [NADP] cytoplasmic	ENSRNOG00000015020	ENSRNOP00000020322	ENSRNOT00000020322	Idh1	IDHC_RAT
23.2079	23.1418	23.1371	23.2825	23.209	23.3398	23.499	23.3477	23.4739	23.3588	23.3963	23.5181	23.5002	23.5159	23.3188	23.2259	23.4658	23.3049	23.153	23.0191	23.2378	23.5206	+	SHR 12w_WKY 12w		P	41	0.00635677	0.0448338	0.184858	3.29864	18532.5	P45592	Cfl1	Cofilin-1	ENSRNOG00000020660	ENSRNOP00000059624	ENSRNOT00000015962	Cfl1	COF1_RAT
17.1752	17.1607	17.2626	17.2444	17.4256	17.3154	17.2494	16.4048	16.1571	15.9515	16.308	16.339	16.1542	15.701	16.3147	16.4161	16.5476	16.5866	17.5522	17.4162	17.4914	17.3514	+	SHR 12w_WKY 12w		N	16	9.94939e-08	0.000363636	-1.11681	-11.2441	83300.5	P48450	Lss	Lanosterol synthase				Lss	ERG7_RAT
17.2309	17.0076	17.0106	16.9458	17.4031	17.1819	17.3583	16.4423	16.4369	15.6231	16.4441	16.5361	16.6172	16.4177	16.9288	16.6804	16.3697	16.6222	17.3973	17.0447	17.0744	16.8912	+	SHR 12w_WKY 12w		N	22	0.000113186	0.00262857	-0.802969	-5.61621	107995	P50123	Enpep	Glutamyl aminopeptidase				Enpep	AMPE_RAT
21.224	21.2871	21.5594	21.3177	21.2948	21.4516	21.4985	21.1914	21.1837	21.2067	21.0348	21.0821	21.1743	21.336	21.1234	21.6445	21.297	21.3435	21.9951	21.9951	21.5974	21.4205	+	SHR 12w_WKY 12w		N	77	0.00532458	0.0406379	-0.203441	-3.39439	67643.6	P50137	Tkt	Transketolase				Tkt	TKT_RAT
16.8677	16.7711	17.6589	16.8878	17.0657	16.6328	16.7152	16.4959	15.8683	16.3498	16.2508	16.5771	16.4006	16.2953	16.6998	16.8618	16.8867	17.1323	17.1707	17.0055	17.1565	17.0929	+	SHR 12w_WKY 12w		N	14	0.00181743	0.0192083	-0.623048	-3.9827	85706.65;85648.61	P50393;Q6IRF5	Pla2g4a	Cytosolic phospholipase A2;Isoform of P50393, Phospholipase A2	ENSRNOG00000002657	ENSRNOP00000003630	ENSRNOT00000003630	Pla2g4a	PA24A_RAT;Q6IRF5_RAT
16.5774	17.1973	16.4677	16.9285	17.004	16.3363	17.0172	17.616	17.5019	17.0344	17.185	16.9473	17.7959	17.3935	17.626	16.9608	16.4999	17.6531	17.4141	16.8048	17.3599	17.3519	+	SHR 12w_WKY 12w		P	4	0.00626987	0.0448862	0.563664	3.30607	18607	P60825	Cirbp	Cold-inducible RNA-binding protein	ENSRNOG00000015999	ENSRNOP00000021648	ENSRNOT00000021648	Cirbp	CIRBP_RAT
19.166	19.3195	19.7854	19.3116	19.1264	19.5505	19.4185	18.9932	19.2631	19.1096	18.9532	18.9778	19.1278	19.0834	19.0242	19.1674	19.2824	19.2501	19.346	19.2771	18.9957	19.2957	+	SHR 12w_WKY 12w		N	32	0.00704068	0.0480692	-0.309977	-3.24351	49184.5	P62193	Psmc1	26S proteasome regulatory subunit 4	ENSRNOG00000003951	ENSRNOP00000005329	ENSRNOT00000005329	Psmc1	PRS4_RAT
16.2836	16.6761	16.5201	16.1347	16.1385	16.2455	15.9384	17.8358	17.6228	17.4697	17.8671	17.8291	18.1766	17.989	16.7504	16.7907	17.0773	17.1429	15.3426	15.9794	16.2821	15.197	+	SHR 12w_WKY 12w		P	12	4.53192e-08	0.000571429	1.55049	12.0701	50454.2	P62632	Eef1a2	Elongation factor 1-alpha 2	ENSRNOG00000012477	ENSRNOP00000016947	ENSRNOT00000016947	Eef1a2	EF1A2_RAT
22.3415	22.3195	22.1655	22.392	22.2666	22.111	22.3061	22.6152	22.3619	22.4313	22.4183	22.5611	22.3556	22.5412	22.7651	22.5635	22.6618	22.645	22.1925	22.2332	22.4774	22.338	+	SHR 12w_WKY 12w		P	33	0.00335941	0.0290551	0.197501	3.64463	14957.2	P62963	Pfn1	Profilin-1	ENSRNOG00000003975	ENSRNOP00000005370	ENSRNOT00000005370	Pfn1	PROF1_RAT
16.9892	17.0162	16.9527	16.8497	16.9393	17.0031	16.7684	17.1072	17.288	17.1773	17.2224	17.1796	17.0872	17.1152	17.4939	17.3526	17.1677	17.2742	17.0866	17.1671	17.1512	17.0822	+	SHR 12w_WKY 12w		P	5	0.000152783	0.00288608	0.236919	5.42887	24969.9	P63012	Rab3a	Ras-related protein Rab-3A	ENSRNOG00000019433	ENSRNOP00000026392	ENSRNOT00000026391	Rab3a	RAB3A_RAT
21.7491	21.5731	21.8669	21.5489	21.5825	21.771	21.8229	21.9284	22.0512	21.9909	21.7287	22.0668	21.9953	21.9806	21.8633	22.193	21.9285	22.0385	22.1906	22.0156	22.0091	21.8142	+	SHR 12w_WKY 12w		P	76	0.00179413	0.0194468	0.2611	3.98986	60955.5	P63039	Hspd1	60 kDa heat shock protein, mitochondrial	ENSRNOG00000014525	ENSRNOP00000063666	ENSRNOT00000066589	Hspd1	CH60_RAT
20.5423	20.5908	20.7426	20.6362	20.6578	20.7287	20.4942	20.5213	20.9257	20.8201	20.8484	20.9103	21.0074	20.9082	20.9396	20.744	20.8654	20.7353	20.2488	20.5485	20.5758	20.2421	+	SHR 12w_WKY 12w		P	27	0.00724111	0.0483164	0.221263	3.22837	36983.78;36983.78-2	P63088;P63088-2	Ppp1cc	Serine/threonine-protein phosphatase PP1-gamma catalytic subunit;Isoform of P63088, Isoform 2 of Serine/threonine-protein phosphatase PP1-gamma catalytic subunit	ENSRNOG00000001269	ENSRNOP00000047912	ENSRNOT00000048851	Ppp1cc	PP1G_RAT
22.5135	21.7662	21.3191	22.0529	21.9209	22.1557	22.3961	22.8273	22.7171	22.9463	22.8121	23.0476	23.5652	23.1942	20.987	20.6902	21.0446	20.7424	19.8062	19.6918	19.8628	20.2115	+	SHR 12w_WKY 12w		P	47	0.000181246	0.00331034	0.997913	5.32355	47412.8	P70490	Mfge8	Lactadherin	ENSRNOG00000017510	ENSRNOP00000024253	ENSRNOT00000024253	Mfge8	MFGM_RAT
17.923	16.5864	15.5021	17.3412	16.724	17.2462	18.0722	18.9667	18.7246	17.3703	17.9017	18.4328	18.2939	18.8524	16.7133	17.5942	16.7327	17.4695	16.9834	16.8029	16.9503	16.9832	+	SHR 12w_WKY 12w		P	6	0.00635262	0.0450456	1.30675	3.29899	13133.3	P80254	Ddt	D-dopachrome decarboxylase	ENSRNOG00000001239	ENSRNOP00000001664	ENSRNOT00000001664	Ddt	DOPD_RAT
17.5476	17.3465	17.461	17.6038	17.3983	17.3522	17.2153	17.6384	17.7039	17.6101	17.7239	17.6114	17.5452	17.4777	17.8581	17.6074	18.0356	18.0192	17.4145	17.7161	17.8288	17.4618	+	SHR 12w_WKY 12w		P	8	0.0059657	0.0435331	0.197951	3.33293	12405.4	P83871	Phf5a	PHD finger-like domain-containing protein 5A	ENSRNOG00000024170	ENSRNOP00000005837	ENSRNOT00000005837	Phf5a	PHF5A_RAT
21.3606	21.302	21.5248	21.28	21.297	21.3321	21.3725	20.99	21.0227	21.1313	21.0639	21.0613	21.0162	21.0849	20.7673	21.034	20.8103	20.7608	21.2833	21.0219	20.9916	20.9402	+	SHR 12w_WKY 12w		N	34	2.63222e-06	0.000181818	-0.299828	-8.28211	53236.2	P85968	Pgd	6-phosphogluconate dehydrogenase, decarboxylating				Pgd	6PGD_RAT
17.9732	17.7833	17.7263	17.9314	17.7594	17.6683	17.9255	17.5598	17.7346	17.7099	17.6678	17.618	17.4673	17.6838	17.6946	17.6995	17.7427	17.5884	17.7301	17.6901	17.6787	17.9369	+	SHR 12w_WKY 12w		N	21	0.00610959	0.0443887	-0.189439	-3.32005	62798.9	P97531	Trip10	Cdc42-interacting protein 4				Trip10	CIP4_RAT
18.7886	18.7894	18.6949	18.648	18.8115	18.8286	18.7437	18.7955	18.9262	18.9307	18.8442	18.9459	18.8845	18.9191	19.2448	18.612	18.8163	18.6893	18.6649	18.4153	18.4843	18.9141	+	SHR 12w_WKY 12w		P	18	0.00133695	0.0165644	0.134482	4.15403	31292.4	P97546-1	Nptn	Isoform of P97546, Isoform 1 of Neuroplastin	ENSRNOG00000009029	ENSRNOP00000012295	ENSRNOT00000012295	Nptn	NPTN_RAT
14.5762	15.8112	14.9719	14.8515	15.9006	15.2682	15.3344	16.0721	16.1845	16.0702	15.9504	16.1568	15.9003	15.9117	15.451	15.4181	15.156	15.6735	15.8394	15.4051	15.5217	15.3905	+	SHR 12w_WKY 12w		P	6	0.00132321	0.0165217	0.790305	4.15982	150638	P97603	Neo1	Neogenin				Neo1	NEO1_RAT
19.1847	18.8951	19.1453	19.194	19.276	19.2156	19.2308	17.7723	18.4675	17.9626	17.9902	17.9566	18.0988	18.0881	18.0114	18.4656	18.2148	18.273	19.1627	19.257	18.9596	19.1255	+	SHR 12w_WKY 12w		N	40	5.31072e-08	0.0005	-1.11506	-11.8995	99071.6	P97675	Enpp3	Ectonucleotide pyrophosphatase/phosphodiesterase family member 3	ENSRNOG00000013791	ENSRNOP00000018695	ENSRNOT00000018695	Enpp3	ENPP3_RAT
18.353	17.9881	18.0872	18.0973	18.2049	18.2066	18.2606	17.4632	18.0447	17.8113	17.8148	17.7863	17.9258	17.7997	17.6822	17.8388	17.8344	17.7791	18.1616	18.0291	18.0089	18.2826	+	SHR 12w_WKY 12w		N	10	0.000760024	0.0114419	-0.364547	-4.47423	60141.9	Q00238	Icam1	Intercellular adhesion molecule 1	ENSRNOG00000020679	ENSRNOP00000028066	ENSRNOT00000028066	Icam1	ICAM1_RAT
17.1184	16.7269	17.2687	16.9519	16.6311	16.9516	16.6638	16.5046	16.3129	16.4443	16.2667	16.2759	16.2484	16.3961	16.4343	16.7372	16.4593	16.8263	17.1096	17.0648	16.7399	17.0363	+	SHR 12w_WKY 12w		N	7	0.000113779	0.00259155	-0.551918	-5.61291	61259.6	Q01066	Pde1b	Calcium/calmodulin-dependent 3',5'-cyclic nucleotide phosphodiesterase 1B	ENSRNOG00000036828	ENSRNOP00000052147	ENSRNOT00000055272	Pde1b	PDE1B_RAT
15.8413	15.9809	16.1341	15.9215	15.7811	15.8586	15.531	16.9707	17.0524	17.1287	16.9174	16.8484	16.6275	16.8465	16.9585	16.6768	16.5485	16.4636	15.7452	15.1274	15.4875	15.3779	+	SHR 12w_WKY 12w		P	12	1.02615e-07	0.000333333	1.04904	11.2127	27468.3	Q01579	Gstt1	Glutathione S-transferase theta-1	ENSRNOG00000049771	ENSRNOP00000001669	ENSRNOT00000001669	Gstt1	GSTT1_RAT
19.4019	19.6127	20.0537	19.7164	19.5717	19.6103	19.711	19.0873	19.3017	19.0443	19.3309	18.8244	18.9119	19.0153	19.2188	19.8357	19.5042	19.6197	20.6453	20.6556	20.6507	20.5705	+	SHR 12w_WKY 12w		N	20	9.28603e-05	0.00218182	-0.59456	-5.74153	21790.3	Q05175	Basp1	Brain acid soluble protein 1				Basp1	BASP1_RAT
20.8004	20.7282	20.4949	20.7274	20.4721	20.3176	20.0462	20.8488	20.9271	20.8667	20.7701	20.9808	20.8779	20.75	19.7019	20.0856	19.9112	19.9133	19.6026	20.1425	19.9283	19.7217	+	SHR 12w_WKY 12w		P	20	0.00659905	0.0461493	0.34783	3.27845	23397.5	Q06647	Atp5po	ATP synthase subunit O, mitochondrial	ENSRNOG00000001991	ENSRNOP00000002732	ENSRNOT00000002732	Atp5o	ATPO_RAT
20.9083	21.0472	20.9292	20.8743	20.919	21.0588	21.0506	21.1129	21.2465	21.1391	21.0393	21.1824	21.1165	21.2417	20.6825	20.6782	20.9516	20.7811	20.5258	20.4728	20.5387	20.7609	+	SHR 12w_WKY 12w		P	63	0.000748775	0.0113438	0.184437	4.48279	79919.3	Q07009	Capn2	Calpain-2 catalytic subunit	ENSRNOG00000034015	ENSRNOP00000046509	ENSRNOT00000045326	Capn2	CAN2_RAT
18.9973	19.1081	19.5281	19.1818	19.3711	19.1731	19.1035	18.6835	18.9261	18.7446	19.0472	18.9335	19.1189	18.9352	19.9771	20.0932	20.149	20.0175	20.2914	20.472	19.9634	20.7392	+	SHR 12w_WKY 12w		N	10	0.0063547	0.0449212	-0.296267	-3.29881	18979.6	Q07984	Ssr4	Translocon-associated protein subunit delta	ENSRNOG00000037283	ENSRNOP00000063309	ENSRNOT00000064213	Ssr4	SSRD_RAT
22.3478	22.1191	22.0783	22.1821	22.2238	22.1569	22.2951	22.3829	22.5438	22.4938	22.4692	22.598	22.6415	22.4226	22.4331	22.3168	22.461	22.2992	21.957	21.9288	22.1157	22.1484	+	SHR 12w_WKY 12w		P	70	5.45467e-05	0.00185185	0.306938	6.08556	51588.9	Q08163	Cap1	Adenylyl cyclase-associated protein 1	ENSRNOG00000013492	ENSRNOP00000018711	ENSRNOT00000018711	Cap1	CAP1_RAT
19.0561	18.8732	18.7314	19.0683	19.1638	18.9247	19.1909	18.3474	18.5308	18.4211	18.5594	18.4542	18.5218	18.4125	18.5673	18.6855	18.7527	18.7119	18.9599	18.9477	18.7708	19.4203	+	SHR 12w_WKY 12w		N	26	4.9649e-06	0.000428571	-0.537292	-7.78484	90757.1	Q3B7D6	Spon1	Isoform of P35446, F-spondin	ENSRNOG00000034303	ENSRNOP00000046944	ENSRNOT00000042088	Spon1	Q3B7D6_RAT
17.2594	17.2154	17.057	17.4893	17.3625	17.3437	17.6424	17.6152	17.5884	17.6886	17.672	17.8819	17.8363	17.8213	17.4066	17.3625	17.5233	17.4393	17.2795	17.4633	17.3208	17.5491	+	SHR 12w_WKY 12w		P	10	0.000568541	0.00886667	0.390591	4.64168	27699.2	Q4KLJ8	Pdcl3	Phosducin-like protein 3	ENSRNOG00000013286	ENSRNOP00000017882	ENSRNOT00000017882	Pdcl3	PDCL3_RAT
15.2069	15.001	14.4967	15.0794	14.9528	15.22	14.9704	14.8349	14.427	13.7757	13.8446	14.0734	14.4708	14.9827	17.3584	16.8999	14.8663	14.7465	16.1231	17.3508	15.6495	17.8685	+	SHR 12w_WKY 12w		N	4	0.00713452	0.0481254	-0.645459	-3.23637	14236.2	Q4KM31	Limd2	LIM domain-containing protein 2	ENSRNOG00000025448	ENSRNOP00000033334	ENSRNOT00000035973	Limd2	LIMD2_RAT
16.0372	15.4185	16.1895	15.8558	15.9423	15.5689	15.8337	14.4313	15.6349	15.3628	15.5277	14.2833	14.3854	15.5116	16.9285	17.5845	16.9592	17.4427	15.2077	17.61	15.2897	15.2396	+	SHR 12w_WKY 12w		N	2	0.00748317	0.0496936	-0.815535	-3.21065	53944.1	Q4V8H9	Ifit2	TPR_REGION domain-containing protein	ENSRNOG00000036604	ENSRNOP00000051639	ENSRNOT00000054757	Ifit2	Q4V8H9_RAT
17.3707	16.8927	16.7618	17.1649	17.1895	17.0329	17.0226	17.7211	17.7619	17.8	17.8759	17.7134	17.8609	17.9409	18.3638	18.263	18.4611	18.4624	17.6737	17.6866	17.6857	17.7951	+	SHR 12w_WKY 12w		P	21	1.03751e-06	0.000210526	0.748404	9.05313	58701.3	Q566E5	Poglut3	Protein O-glucosyltransferase 3	ENSRNOG00000007177	ENSRNOP00000009497	ENSRNOT00000009497	Kdelc2	KDEL2_RAT
16.5976	15.898	16.3397	15.8118	16.0067	16.0298	15.807	15.9266	15.6809	15.5115	15.7517	15.537	15.4504	15.7134	15.4051	15.8508	15.325	15.7364	16.2939	15.9534	15.8292	15.4348	+	SHR 12w_WKY 12w		N	8	0.00677897	0.0471032	-0.417035	-3.26394	51044.1	Q58FK9	Kyat3	Kynurenine--oxoglutarate transaminase 3				Ccbl2	KAT3_RAT
16.9585	17.2387	17.2089	17.176	17.0104	17.2849	17.3752	17.6036	17.5156	17.4281	17.3738	17.3543	17.2983	17.3034	17.1118	17.2822	17.2142	17.2073	17.3885	17.2589	17.254	17.313	+	SHR 12w_WKY 12w		P	11	0.00640959	0.0448889	0.23207	3.29417	43388.7	Q5BJN3	Tial1	Tia1 cytotoxic granule-associated RNA-binding protein-like 1	ENSRNOG00000020271	ENSRNOP00000027463	ENSRNOT00000027463	Tial1	Q5BJN3_RAT
20.6577	19.4668	20.1738	19.7563	19.3044	19.9776	20.0772	19.3284	19.1148	19.6708	19.2433	19.2508	18.6685	18.7411	18.5331	18.5561	18.3775	17.8214	18.6851	18.3683	18.1743	18.5469	+	SHR 12w_WKY 12w		N	48	0.00392614	0.0318081	-0.770866	-3.55968	103755	Q5EBC0	Itih4	Inter alpha-trypsin inhibitor, heavy chain 4	ENSRNOG00000017381	ENSRNOP00000058007	ENSRNOT00000061294	Itih4	Q5EBC0_RAT
16.2035	16.3283	16.4919	16.0172	16.1251	16.1343	16.2554	15.7573	15.7378	15.5054	15.463	15.3399	15.3118	15.4845	16.119	16.3783	15.9185	15.4559	16.7902	16.5876	16.557	15.9486	+	SHR 12w_WKY 12w		N	7	3.74257e-06	0.000461538	-0.707999	-8.00361	48190.4	Q5FVQ6	MGC108823	IRG-type G domain-containing protein	ENSRNOG00000019542	ENSRNOP00000049863	ENSRNOT00000050063	MGC108823	Q5FVQ6_RAT
19.285	18.9597	19.1227	19.0853	18.8722	19.2567	19.3771	18.3092	18.9767	19.0255	18.3196	18.4872	18.804	18.412	19.1994	18.9139	19.1698	18.9903	19.228	19.0137	19.0564	19.3861	+	SHR 12w_WKY 12w		N	29	0.00243856	0.0232613	-0.51778	-3.82021	33267.7	Q5I0D1	Glod4	Glyoxalase domain-containing protein 4	ENSRNOG00000007788	ENSRNOP00000010386	ENSRNOT00000010386	Glod4	GLOD4_RAT
16.9618	17.0871	17.1596	17.048	16.9978	17.0219	17.128	16.3406	16.5436	16.762	16.8552	16.4686	16.4071	16.6965	16.9321	17.1933	17.2845	17.3106	17.6649	17.8193	17.5845	17.2824	+	SHR 12w_WKY 12w		N	7	5.16386e-05	0.00176923	-0.475802	-6.1216	29190.3	Q5I0D5	Lhpp	Phospholysine phosphohistidine inorganic pyrophosphate phosphatase	ENSRNOG00000017097	ENSRNOP00000022971	ENSRNOT00000022971	Lhpp	LHPP_RAT
15.2718	15.0049	15.0896	15.077	15.0598	14.9514	15.0989	14.5776	14.377	14.6731	14.0292	14.454	14.2476	14.3254	14.5974	14.5131	14.4353	14.4822	14.5523	15.034	14.7713	15.3381	+	SHR 12w_WKY 12w		N	3	4.84814e-06	0.000444444	-0.69563	-7.80309	33152.7	Q5I0K5	Abhd10	Mycophenolic acid acyl-glucuronide esterase, mitochondrial	ENSRNOG00000043107	ENSRNOP00000043990	ENSRNOT00000048533	Abhd10	ABHDA_RAT
17.7317	17.4443	17.3874	17.5954	17.5285	17.5948	17.9371	17.8142	17.8516	17.8217	17.8629	18.0087	17.8753	18.0229	17.8352	18.7966	18.9534	18.6536	18.7071	18.5257	17.181	18.9699	+	SHR 12w_WKY 12w		P	19	0.00265547	0.0240687	0.291156	3.77336	32178.5	Q5M827	Pir	Pirin	ENSRNOG00000003674	ENSRNOP00000004884	ENSRNOT00000004884	Pir	PIR_RAT
18.1681	17.5759	16.9483	17.5059	17.4041	17.5385	18.0298	16.8441	16.9801	16.9155	16.919	16.9854	17.03	16.7968	16.6211	17.015	16.6052	16.8838	16.935	16.9159	16.8819	17.4258	+	SHR 12w_WKY 12w		N	9	0.00103359	0.0142897	-0.671395	-4.29907	36601.08;36627.12	Q5M8B4;Q9WTS8	Fcna;Fcn1	Isoform of Q9WTS8, Fibrinogen C-terminal domain-containing protein;Ficolin-1	ENSRNOG00000017063	ENSRNOP00000023022	ENSRNOT00000023022	Fcn1;Fcna	FCN1_RAT;Q5M8B4_RAT
15.5431	15.7608	16.384	15.845	16.2082	15.6616	15.3623	15.2223	15.4981	15.2375	15.2489	14.9974	15.4361	15.2999	15.2502	15.7913	15.3812	15.7257	16.2249	16.4249	16.2846	16.121	+	SHR 12w_WKY 12w		N	6	0.00333958	0.02936	-0.546421	-3.64787	49480.3;49466.17	Q5PPG2;Q9R0J8	Lgmn	Isoform of Q9R0J8, Asparaginyl endopeptidase;Legumain	ENSRNOG00000007089	ENSRNOP00000010101	ENSRNOT00000010101	Lgmn	LGMN_RAT;Q5PPG2_RAT
18.7298	18.5911	18.5653	18.5812	18.5446	18.6723	18.8029	18.8437	18.9454	18.8649	18.8964	18.8388	18.8046	18.8226	19.1749	19.214	19.1796	19.1492	18.9243	18.7522	18.8605	18.967	+	SHR 12w_WKY 12w		P	13	0.000173353	0.00319048	0.218448	5.35091	22245.2	Q5PQN0	Ncald	Neurocalcin-delta	ENSRNOG00000042978	ENSRNOP00000062447	ENSRNOT00000064513	Ncald	NCALD_RAT
16.1319	16.7141	17.018	16.806	16.6055	16.6411	16.2035	16.2798	16.0957	16.0501	16.4166	15.5748	15.8376	16.0533	16.4596	16.3868	16.1495	16.3431	16.8297	16.5422	16.7141	16.9241	+	SHR 12w_WKY 12w		N	17	0.00511268	0.0396599	-0.544607	-3.41638	67355.32;67109.04	Q5PQW8;Q63663	Gbp2	Isoform of Q63663, GB1/RHD3-type G domain-containing protein;Guanylate-binding protein 1	ENSRNOG00000031743	ENSRNOP00000061437	ENSRNOT00000068683	Gbp2	GBP2_RAT;Q5PQW8_RAT
16.5211	16.3746	16.0704	16.4532	16.2692	16.1666	16.6396	16.8968	16.3224	16.7934	16.7856	16.8954	16.7108	16.6021	16.9152	16.7185	16.6985	16.8277	16.3856	16.8069	16.3972	16.7356	+	SHR 12w_WKY 12w		P	5	0.00593692	0.0435063	0.358841	3.33554	57159.3	Q5XHY7	Stam2	Signal transducing adapter molecule 2	ENSRNOG00000027447	ENSRNOP00000033318	ENSRNOT00000037857	Stam2	STAM2_RAT
22.2392	22.3703	21.9596	22.4832	22.1393	22.3567	22.5326	22.7266	22.5582	22.6679	22.5732	22.6054	22.3522	22.7003	21.3875	21.6144	21.9006	21.7393	21.5373	21.34	21.2797	21.8928	+	SHR 12w_WKY 12w		P	88	0.00567424	0.0422379	0.300415	3.36	68260.5	Q5XI07	Lpp	Lipoma-preferred partner homolog	ENSRNOG00000031669	ENSRNOP00000042917	ENSRNOT00000044279	Lpp	LPP_RAT
16.5741	16.8554	16.4353	16.8181	16.5233	16.9736	17.3086	15.8146	16.0078	15.9602	16.1326	15.7617	15.9536	16.3883	17.0545	16.8292	16.6299	16.7123	16.8814	16.9723	16.375	16.2722	+	SHR 12w_WKY 12w		N	6	0.000114007	0.00255556	-0.78139	-5.61165	106151	Q5XI83	Vps35l	VPS35 endosomal protein sorting factor-like	ENSRNOG00000016063	ENSRNOP00000043528	ENSRNOT00000050393		CP062_RAT
16.2295	16.4258	16.4115	16.4666	16.4862	16.479	16.4981	16.2737	16.2262	16.1349	16.3498	16.2291	16.3188	16.3617	16.0248	16.3792	15.5164	16.5804	16.5444	16.3471	16.2954	15.9946	+	SHR 12w_WKY 12w		N	6	0.00545403	0.0414257	-0.157479	-3.3814	62187.5	Q5XIA5	Coasy	CTP_transf_like domain-containing protein	ENSRNOG00000019918	ENSRNOP00000027061	ENSRNOT00000027061	Coasy	Q5XIA5_RAT
17.5193	19.237	17.0389	17.3345	18.9105	17.8636	17.6318	19.4924	19.0559	19.0292	18.2994	19.2482	18.9428	19.2298	17.3108	17.5244	18.3007	17.6346	19.2724	17.7785	17.8067	18.6202	+	SHR 12w_WKY 12w		P	7	0.00709997	0.0480457	1.10887	3.23899	33865.6	Q5XIK2	Tmx2	Thioredoxin-related transmembrane protein 2	ENSRNOG00000005308	ENSRNOP00000007914	ENSRNOT00000007914	Tmx2	TMX2_RAT
16.7366	16.8842	16.8021	16.8847	16.8141	16.7923	16.8712	16.8798	17.2806	17.0379	17.1624	17.0861	17.1298	17.071	17.0668	17.1021	17.1782	17.1135	16.8947	16.9287	17.0291	16.4923	+	SHR 12w_WKY 12w		P	13	0.000214451	0.00377778	0.266074	5.22075	31966.2	Q5XIT1	Mapre3	Microtubule-associated protein RP/EB family member 3	ENSRNOG00000008961	ENSRNOP00000011877	ENSRNOT00000011874	Mapre3	MARE3_RAT
19.2985	19.3663	19.3299	19.4828	19.3694	19.6608	19.7001	19.7263	19.6725	19.6585	19.6094	19.7204	19.6017	19.852	19.6014	19.5137	19.6729	19.5759	19.5194	19.3421	19.2853	19.4784	+	SHR 12w_WKY 12w		P	19	0.00567217	0.0423484	0.233299	3.36019	11922.6	Q62658	Fkbp1a	Peptidyl-prolyl cis-trans isomerase FKBP1A	ENSRNOG00000008822	ENSRNOP00000012608	ENSRNOT00000012608	Fkbp1a	FKB1A_RAT
20.3125	20.1318	20.2101	20.03	20.1996	20.3454	20.5174	20.3909	20.5908	20.4574	20.5035	20.651	20.54	20.6089	20.6887	20.6757	20.6169	20.6958	20.4602	20.1926	20.3787	20.7012	+	SHR 12w_WKY 12w		P	48	0.00141382	0.0171497	0.285103	4.1227	124194	Q63258	Itga7	Integrin alpha-7	ENSRNOG00000007905	ENSRNOP00000058370	ENSRNOT00000061657	Itga7	ITA7_RAT
18.3094	18.1621	17.9943	18.2742	18.1002	18.1244	18.0287	18.224	18.4521	18.3037	18.2297	18.5106	18.4444	18.3122	18.312	18.3999	18.5889	18.5798	18.4829	18.6052	18.5537	18.5296	+	SHR 12w_WKY 12w		P	10	0.00510686	0.0397543	0.21194	3.41699	13411.8	Q63362	Ndufa5	NADH dehydrogenase [ubiquinone] 1 alpha subcomplex subunit 5	ENSRNOG00000005698	ENSRNOP00000008325	ENSRNOT00000008325	Ndufa5	NDUA5_RAT
18.5489	18.2384	18.6393	18.5983	18.4454	18.8898	18.9378	18.4121	18.0434	18.2317	18.2194	18.107	18.1233	18.2258	20.0227	20.0399	20.1695	19.796	20.197	20.547	20.5365	20.7798	+	SHR 12w_WKY 12w		N	28	0.00149798	0.0178935	-0.419314	-4.09036	38412.1	Q63525	Nudc	Nuclear migration protein nudC	ENSRNOG00000007399	ENSRNOP00000009933	ENSRNOT00000009933	Nudc	NUDC_RAT
17.3118	17.622	17.8313	17.397	17.6596	17.4626	17.3751	17.1747	17.4499	17.1187	17.3934	16.9534	17.0303	17.187	16.6426	17.1595	16.7817	16.7792	17.8174	17.7292	17.2433	17.0461	+	SHR 12w_WKY 12w		N	11	0.00507328	0.0396426	-0.335985	-3.42056	40053.8	Q63691	Cd14	Monocyte differentiation antigen CD14	ENSRNOG00000017819	ENSRNOP00000023977	ENSRNOT00000023977	Cd14	CD14_RAT
16.1255	15.9369	16.1203	16.0625	16.1297	16.122	16.06	16.3207	16.2223	16.252	16.2385	16.3276	16.4324	16.4648	16.2382	15.736	16.0731	15.93	15.9857	15.8068	16.3989	15.914	+	SHR 12w_WKY 12w		P	10	0.000147651	0.00290909	0.243032	5.45005	74637.8	Q63772	Gas6	Growth arrest-specific protein 6	ENSRNOG00000018233	ENSRNOP00000024677	ENSRNOT00000024677	Gas6	GAS6_RAT
19.1926	19.2243	18.8966	19.184	19.0999	18.8191	19.0841	19.302	19.2693	19.1579	19.251	19.378	19.3485	19.3306	18.6829	19.2561	19.0819	19.2488	19.2176	19.3712	19.1061	18.9589	+	SHR 12w_WKY 12w		P	36	0.00557531	0.0417662	0.219532	3.36951	58748.7	Q64057	Aldh7a1	Alpha-aminoadipic semialdehyde dehydrogenase	ENSRNOG00000014645	ENSRNOP00000020325	ENSRNOT00000020325	Aldh7a1	AL7A1_RAT
18.7491	18.9444	19.3468	18.6537	18.7101	18.7541	18.4946	18.3013	18.6278	18.469	18.1529	18.1015	18.2929	18.2965	18.3872	18.8678	18.5886	18.5498	19.3525	19.4489	19.2012	18.8309	+	SHR 12w_WKY 12w		N	12	0.00194901	0.0198227	-0.487278	-3.94393	36122.5	Q64232	Tecr	Very-long-chain enoyl-CoA reductase	ENSRNOG00000021808	ENSRNOP00000035416	ENSRNOT00000037608	Tecr	TECR_RAT
17.2305	17.5168	17.2454	17.345	17.4028	17.3358	17.6837	17.7997	18.0805	17.7084	17.965	17.798	17.8966	17.8241	16.7919	16.8698	16.7502	15.9101	16.5716	16.5753	16.304	16.5155	+	SHR 12w_WKY 12w		P	9	4.71298e-05	0.00180392	0.473176	6.18197	44832.1	Q642A6	Vwa1	von Willebrand factor A domain-containing protein 1	ENSRNOG00000018338	ENSRNOP00000024897	ENSRNOT00000024897	Vwa1	VWA1_RAT
17.309	17.3905	16.7205	17.6145	17.0536	17.1833	17.3586	16.8439	15.9315	16.5516	16.9772	15.9674	16.6277	16.4874	17.1871	17.3623	17.368	17.2387	17.5501	17.5235	17.5887	17.6656	+	SHR 12w_WKY 12w		N	9	0.00170468	0.0186885	-0.749033	-4.0183	84199.9	Q66HD3	Nasp	Nuclear autoantigenic sperm protein	ENSRNOG00000016454	ENSRNOP00000022170	ENSRNOT00000022170	Nasp	NASP_RAT
15.6692	15.8217	16.1289	15.8334	15.8727	16.1148	15.8851	16.2513	16.2673	15.9823	16.117	16.1762	16.2383	16.1358	16.1102	16.3541	16.1137	16.2486	16.7074	16.4827	15.9922	15.8353	+	SHR 12w_WKY 12w		P	8	0.00357528	0.0300843	0.263195	3.61066	35145.6	Q68FT1	Coq9	Ubiquinone biosynthesis protein COQ9, mitochondrial	ENSRNOG00000016190	ENSRNOP00000021716	ENSRNOT00000021716	Coq9	COQ9_RAT
20.6529	20.7362	20.5503	20.5862	20.6573	20.7389	20.4096	20.3764	20.4677	20.4396	20.2812	20.4547	20.2293	20.3794	20.9563	20.7825	20.8009	20.7503	20.8135	20.7437	20.5843	20.9822	+	SHR 12w_WKY 12w		N	35	0.000894561	0.0132148	-0.243308	-4.38111	54654.5	Q6AXN2	Efemp1	Isoform of O35568, EGF-containing fibulin-like extracellular matrix protein 1	ENSRNOG00000003553	ENSRNOP00000004764	ENSRNOT00000004764	Efemp1	Q6AXN2_RAT
16.328	16.749	16.8074	16.6919	16.6416	16.8761	16.6207	16.932	16.7748	16.947	16.9337	16.8847	16.8772	17.0114	17.4983	17.4218	17.261	17.4386	17.1466	17.1857	17.4268	17.1888	+	SHR 12w_WKY 12w		P	7	0.00705244	0.0480115	0.235144	3.24261	42892.2	Q6AXS3	Dek	Protein DEK	ENSRNOG00000016152	ENSRNOP00000021751	ENSRNOT00000021751	Dek	DEK_RAT
16.1062	16.3014	16.677	16.1484	16.5951	16.3716	16.1866	15.8498	15.942	15.6099	15.6084	15.8869	16.1709	16.1821	16.8279	16.9267	16.3366	16.6678	17.4118	17.2032	17.0629	16.605	+	SHR 12w_WKY 12w		N	7	0.0031458	0.0280653	-0.448008	-3.68053	25763.2	Q6AXX6	Prxl2a	Peroxiredoxin-like 2A	ENSRNOG00000011140	ENSRNOP00000014819	ENSRNOT00000014819	Fam213a	F213A_RAT
17.0124	17.2652	17.2136	17.3286	17.2532	16.8641	16.8847	17.4856	17.4021	17.4134	17.4886	17.4184	17.4665	17.3234	17.8443	17.6543	17.5707	17.4937	17.3776	17.4112	17.6137	17.0121	+	SHR 12w_WKY 12w		P	11	0.0015266	0.0179765	0.310884	4.07979	49293.6	Q6AY09	Hnrnph2	Heterogeneous nuclear ribonucleoprotein H2	ENSRNOG00000011661	ENSRNOP00000015518	ENSRNOT00000015518	Hnrnph2	HNRH2_RAT
17.2817	17.1361	17.7374	17.6093	17.4006	17.3765	17.5979	15.6292	16.6274	15.8462	16.2531	15.649	15.1748	15.9457	16.9922	16.7547	16.6955	16.0487	17.5214	17.4793	17.4174	17.7622	+	SHR 12w_WKY 12w		N	6	3.27081e-06	0.00048	-1.57345	-8.10942	42301.6	Q6AYF8	Serpinb9	SERPIN domain-containing protein	ENSRNOG00000033772	ENSRNOP00000022194	ENSRNOT00000022194	Serpinb9	Q6AYF8_RAT
16.8024	16.698	16.959	16.7046	16.7295	16.7343	16.8536	16.5629	16.5503	16.543	16.7087	16.2327	16.2916	16.3892	16.411	16.4717	16.2931	16.4633	16.7417	16.5198	16.522	16.7686	+	SHR 12w_WKY 12w		N	10	0.00106671	0.0145753	-0.314738	-4.28122	34975.2	Q6AYT0	Cryz	Quinone oxidoreductase	ENSRNOG00000028319	ENSRNOP00000038188	ENSRNOT00000032808	Cryz	QOR_RAT
17.7801	17.9202	17.8159	18.0472	17.873	18.0114	17.8947	18.0995	18.0829	17.9701	18.1193	18.0455	18.1818	17.967	18.1701	17.9483	18.2287	18.1287	17.7691	17.8425	17.8001	17.6027	+	SHR 12w_WKY 12w		P	34	0.00524826	0.0406061	0.160529	3.40221	55249.3	Q6AYT3	Rtcb	RNA-splicing ligase RtcB homolog	ENSRNOG00000004813	ENSRNOP00000006570	ENSRNOT00000006570	Rtcb	RTCB_RAT
19.3591	19.3301	19.427	19.2658	19.2128	19.3783	19.1496	19.5655	19.5225	19.5867	19.4279	19.5475	19.4321	19.5282	19.9375	19.867	19.8581	19.8798	19.6581	19.6515	19.6323	19.6609	+	SHR 12w_WKY 12w		P	20	0.000413528	0.00648649	0.212533	4.8278	40765.7	Q6DGG0	Ppid	Peptidyl-prolyl cis-trans isomerase D	ENSRNOG00000027408	ENSRNOP00000035797	ENSRNOT00000037890	Ppid	PPID_RAT
17.6718	17.9148	18.185	17.6562	18.2191	17.925	17.5227	17.3353	17.7802	17.3297	17.5192	17.2033	17.4774	17.5175	16.8589	17.8275	16.8814	17.1959	18.1879	18.2401	17.753	16.9912	+	SHR 12w_WKY 12w		N	20	0.00532146	0.0407733	-0.418858	-3.39471	71347.1	Q6GMM8	Slc27a1	Isoform of P97849, AMP-binding domain-containing protein	ENSRNOG00000018170	ENSRNOP00000024659	ENSRNOT00000024659	Slc27a1	Q6GMM8_RAT
17.4719	17.2395	16.9936	17.1312	16.9934	17.2436	17.1943	17.0768	16.9339	16.9519	16.7483	16.7241	16.8392	16.6849	16.0557	16.2566	16.4176	16.6547	16.3441	16.3147	16.4734	16.6879	+	SHR 12w_WKY 12w		N	15	0.0018036	0.0192042	-0.329752	-3.98694	49777.6	Q6IE50	Smoc1	SPARC-related modular calcium binding protein 1				Smoc1	Q6IE50_RAT
19.0372	17.6401	18.0083	18.12	17.9886	17.7593	18.217	17.4381	17.7375	17.5757	17.6329	17.1139	16.79	16.9902	16.5545	16.6017	17.0682	16.6104	16.7956	16.9748	16.436	16.8669	+	SHR 12w_WKY 12w		N	7	0.00382198	0.0313109	-0.784589	-3.57431	161589	Q6IE52	Mug2	Murinoglobulin-2				Mug2	MUG2_RAT
16.4496	16.3597	16.1993	16.466	16.291	16.1583	16.3467	16.2686	16.6862	16.5165	16.7333	16.5449	16.5289	16.6573	16.4542	16.4667	16.649	16.6308	16.4863	16.4085	16.3637	16.6388	+	SHR 12w_WKY 12w		P	9	0.0069754	0.0477797	0.23786	3.24853	39190.7	Q6IMX7	Hspbp1	Hsp70-binding protein 1	ENSRNOG00000017795	ENSRNOP00000024251	ENSRNOT00000024251	Hspbp1	HPBP1_RAT
20.8156	20.4539	20.904	20.6425	20.6394	20.712	20.7132	20.3459	20.5007	20.5782	20.4119	20.4021	20.534	20.4528	20.7413	20.9717	21.0303	20.8275	20.8882	20.733	20.6415	20.7589	+	SHR 12w_WKY 12w		N	24	0.00253124	0.0236476	-0.236435	-3.79969	52041.5	Q6IRK9	Cpq	Carboxypeptidase Q	ENSRNOG00000005931	ENSRNOP00000008211	ENSRNOT00000008211	Cpq	CBPQ_RAT
18.6806	18.5531	18.9381	18.6934	18.6646	18.8582	18.8614	19.2955	19.5131	19.0063	19.3893	19.5523	19.484	19.627	19.1636	19.0984	18.795	19.2076	18.4544	18.2965	18.3348	18.2824	+	SHR 12w_WKY 12w		P	23	1.44233e-05	0.0008	0.659742	6.99604	36093.54;36093.54-2	Q7TQ94;Q7TQ94-2	Nit1	Deaminated glutathione amidase;Isoform of Q7TQ94, Isoform 2 of Deaminated glutathione amidase				Nit1	NIT1_RAT
17.8804	17.6546	17.7465	17.7185	17.5864	17.6711	17.6842	17.8842	18.0432	18.0513	17.913	18.1379	18.0339	17.9348	17.9	18.0126	18.1104	17.9816	17.8119	17.807	17.6332	17.6821	+	SHR 12w_WKY 12w		P	31	6.23223e-05	0.00172414	0.293761	5.99838	194888	Q7TT49	Cdc42bpb	Serine/threonine-protein kinase MRCK beta	ENSRNOG00000009675	ENSRNOP00000036487	ENSRNOT00000039059	Cdc42bpb	MRCKB_RAT
20.6255	20.3308	20.4476	20.6263	20.2729	20.7854	21.0761	21.2857	21.2521	21.1025	21.0866	21.4022	21.1195	21.4522	21.306	21.2394	21.4715	21.4727	20.9827	20.7313	20.8834	21.3954	+	SHR 12w_WKY 12w		P	8	0.00014934	0.00287179	0.648029	5.443	8985.16	Q80XX4	Mustn1	Musculoskeletal embryonic nuclear protein 1	ENSRNOG00000017369	ENSRNOP00000023330	ENSRNOT00000023330	Mustn1	MSTN1_RAT
15.8897	16.6118	16.27	15.6801	16.0779	15.838	16.0471	15.3547	15.6609	15.7677	15.7752	15.2815	15.6543	15.2085	16.3865	16.4989	16.1979	16.1528	16.5928	16.7437	16.5743	15.9803	+	SHR 12w_WKY 12w		N	8	0.00371788	0.0308485	-0.530262	-3.58935	63758.3	Q8CHN6	Sgpl1	Sphingosine-1-phosphate lyase 1	ENSRNOG00000000565	ENSRNOP00000059089	ENSRNOT00000065127	Sgpl1	SGPL1_RAT
16.1667	17.6036	17.739	16.8638	16.9293	16.5753	17.3397	17.4697	18.1233	17.6094	17.6922	17.871	17.9178	17.7258	17.4148	17.1935	17.1801	16.4082	16.1932	15.511	16.0425	15.5129	+	SHR 12w_WKY 12w		P	14	0.00706167	0.0478968	0.741685	3.2419	49567.53;49567.53-2	Q91ZW6;Q91ZW6-2	Tmlhe	Trimethyllysine dioxygenase, mitochondrial;Isoform of Q91ZW6, Isoform 2 of Trimethyllysine dioxygenase, mitochondrial	ENSRNOG00000000729	ENSRNOP00000000956;ENSRNOP00000044070;ENSRNOP00000068031;ENSRNOP00000068322	ENSRNOT00000000956;ENSRNOT00000049573;ENSRNOT00000076655;ENSRNOT00000076901	Tmlhe	TMLH_RAT
17.7673	17.7456	17.2841	17.6363	17.5753	17.2656	17.2349	16.8756	16.6176	16.7829	16.797	16.8627	17.0646	16.991	15.7735	14.8831	15.8714	15.9718	16.3034	16.5857	16.4351	16.5976	+	SHR 12w_WKY 12w		N	16	4.6119e-05	0.00179592	-0.645357	-6.19634	25719.7	Q920P0	Dcxr	L-xylulose reductase	ENSRNOG00000050315	ENSRNOP00000064161	ENSRNOT00000074362	Dcxr	DCXR_RAT
17.422	17.501	17.5114	17.4092	17.2081	17.4481	17.3965	17.0485	17.2548	17.3025	17.1364	17.1977	17.2401	17.2192	16.6483	16.5538	16.7439	16.9927	16.9414	17.0927	16.6963	17.0152	+	SHR 12w_WKY 12w		N	7	0.00101574	0.0141944	-0.21389	-4.30894	32786.3	Q923V4	Fbxo6	F-box only protein 6	ENSRNOG00000009217	ENSRNOP00000012301	ENSRNOT00000012301	Fbxo6	FBX6_RAT
20.8406	20.867	20.503	20.7719	20.5366	20.9241	21.0078	21.2072	21.0447	21.2397	20.7828	21.2873	21.064	21.057	21.0142	20.9752	21.1513	21.118	20.8629	20.5649	20.6369	21.3502	+	SHR 12w_WKY 12w		P	19	0.00638058	0.0448675	0.318814	3.29662	16696.9	Q99MC0	Ppp1r14a	Protein phosphatase 1 regulatory subunit 14A	ENSRNOG00000020676	ENSRNOP00000028070	ENSRNOT00000028070	Ppp1r14a	PP14A_RAT
16.815	16.6678	16.7639	16.7466	16.8497	16.91	16.7413	16.8336	16.8905	17.0199	17.0386	16.9919	16.9377	16.9765	17.1562	17.1994	17.1419	17.1329	16.9093	16.959	17.0028	16.9425	+	SHR 12w_WKY 12w		P	14	0.00131092	0.0166835	0.17064	4.16506	51723.2	Q99MI7	Uba3	NEDD8-activating enzyme E1 catalytic subunit				Uba3	UBA3_RAT
18.1772	17.4183	17.6609	17.6192	17.3201	17.5625	17.2997	17.2385	17.0754	17.3946	17.061	17.1731	16.5436	16.8005	17.0391	16.7395	16.8332	16.6988	16.7649	16.8324	16.7804	17.0016	+	SHR 12w_WKY 12w		N	12	0.00482656	0.038028	-0.538722	-3.44757	48826.5	Q9EQV9	Cpb2	Carboxypeptidase B2	ENSRNOG00000010935	ENSRNOP00000014909	ENSRNOT00000014909	Cpb2	CBPB2_RAT
21.6546	21.5528	21.5181	21.7317	21.6247	21.7838	21.8624	21.8095	22.3119	22.1983	22.1551	22.1526	22.1709	22.1032	22.3895	22.4368	22.7078	22.5187	22.0578	22.1032	21.9492	22.4403	+	SHR 12w_WKY 12w		P	85	5.8474e-05	0.00181818	0.453337	6.03999	103465	Q9ESN0	Niban1	Protein Niban 1	ENSRNOG00000002403	ENSRNOP00000003320	ENSRNOT00000003320	Fam129a	NIBAN_RAT
19.5952	19.5126	19.2619	19.3279	19.3033	19.2971	19.4647	19.55	19.7358	19.4931	19.469	19.7389	19.7059	19.7578	19.5394	19.1434	19.5336	19.221	18.9922	18.8945	19.007	19.3504	+	SHR 12w_WKY 12w		P	19	0.00407536	0.0331324	0.241113	3.5394	35433.3	Q9JHY2	Sfxn3	Sideroflexin-3				Sfxn3	SFXN3_RAT
15.865	15.8299	15.6941	15.6693	15.8935	15.9388	16.5526	16.4418	16.2458	16.3727	16.3636	16.5505	16.805	16.4907	16.315	15.8605	15.9066	15.8188	15.0471	15.4625	15.5619	15.5115	+	SHR 12w_WKY 12w		P	10	0.00126829	0.0167273	0.546707	4.18363	32423.3	Q9JI92	Sdcbp	Syntenin-1	ENSRNOG00000009683	ENSRNOP00000013563	ENSRNOT00000013563	Sdcbp	SDCB1_RAT
18.3524	18.2279	18.3101	18.2737	18.0034	18.2766	18.1607	17.91	18.0851	18.0862	17.9564	18.0001	18.0067	18.0931	18.0496	18.0153	17.908	17.8168	18.0094	17.9433	18.0188	18.0462	+	SHR 12w_WKY 12w		N	10	0.00160063	0.0181124	-0.209595	-4.05337	45239.9	Q9QX69	Lancl1	Glutathione S-transferase LANCL1	ENSRNOG00000013557	ENSRNOP00000018293	ENSRNOT00000018293	Lancl1	LANC1_RAT
17.4675	17.1945	17.1375	17.0004	17.2815	17.1934	17.2572	17.388	17.7085	17.5561	17.372	17.4732	17.3832	17.5082	17.0651	17.4261	16.9941	17.061	16.7215	16.9288	17.0953	16.9905	+	SHR 12w_WKY 12w		P	9	0.00280335	0.0254576	0.265339	3.74363	27414.4	Q9QXU9	Pcsk1n	ProSAAS				Pcsk1n	PCSK1_RAT
16.4381	16.7796	16.626	16.4965	16.79	16.7649	16.6699	16.0101	16.1554	15.7723	16.2872	15.934	15.9482	16.1412	15.4098	14.9716	14.925	14.4165	16.0784	16.041	16.2116	15.8931	+	SHR 12w_WKY 12w		N	14	8.86746e-06	0.0008	-0.61667	-7.34887	91893.7	Q9WU06	Avil	Advillin				Avil	AVIL_RAT
24.4209	24.0598	23.5369	24.1067	24.2509	24.0256	23.9882	23.4445	23.5538	23.529	23.6951	23.709	23.7026	23.7153	24.0333	23.6107	23.7932	23.7049	23.9141	23.809	24.0166	24.429	+	SHR 12w_WKY 12w		N	40	0.00212248	0.0211185	-0.434249	-3.89676	50160.4	Q9WVH8	Fbln5	Fibulin-5	ENSRNOG00000050539	ENSRNOP00000007004	ENSRNOT00000007004	Fbln5	FBLN5_RAT
15.4587	15.1437	15.3541	15.2094	15.0825	15.4061	14.9846	15.5093	16.0261	15.9068	15.6585	15.6856	15.547	15.385	15.2634	16.3224	15.6288	16.1284	15.7996	15.3816	15.58	15.4992	+	SHR 12w_WKY 12w		P	5	0.00159012	0.0181243	0.439878	4.05704	81786.9	Q9WVI4	Gucy1a2	Guanylate cyclase soluble subunit alpha-2	ENSRNOG00000029876	ENSRNOP00000040361	ENSRNOT00000046058	Gucy1a2	GCYA2_RAT
17.1199	17.2517	17.2856	17.3037	16.9963	17.0302	16.777	16.8404	16.7798	16.7576	17.0345	16.6493	16.6263	16.8202	16.6991	16.5988	16.7174	16.8584	16.7988	17.1189	16.7602	16.8873	+	SHR 12w_WKY 12w		N	15	0.0033967	0.0292392	-0.322337	-3.63861	26628.8	Q9Z1B2	Gstm5	Glutathione S-transferase Mu 5	ENSRNOG00000047034;ENSRNOG00000049743	ENSRNOP00000064813;ENSRNOP00000065389	ENSRNOT00000072342;ENSRNOT00000073649	Gstm5	GSTM5_RAT
18.1646	18.1611	18.4627	18.0602	18.4702	18.4582	18.3507	19.5106	19.7638	19.6679	19.5347	19.5789	19.5046	19.6722	19.5033	19.4445	19.4838	19.3724	18.6464	18.4843	18.554	18.7939	+	SHR 12w_WKY 12w		P	54	7.33924e-10	0.002	1.3007	17.3381	47499.4	Q9Z1E1	Flot1	Flotillin-1	ENSRNOG00000000826	ENSRNOP00000001098	ENSRNOT00000001098	Flot1	FLOT1_RAT
16.2303	16.8644	17.4018	16.8884	16.9449	17.002	16.3691	15.6832	16.5317	16.1307	16.3626	15.7951	16.2429	15.7879	15.7636	16.5377	15.3237	15.729	17.1557	17.3002	16.8196	15.5259	+	SHR 12w_WKY 12w		N	5	0.00251285	0.023646	-0.738108	-3.8037	56755.1	Q9Z1J7	Slc1a5	Isoform of D3ZJ25, Amino acid transporter	ENSRNOG00000015948	ENSRNOP00000021455	ENSRNOT00000021455	Slc1a5	Q9Z1J7_RAT
18.3454	18.2666	18.4543	18.4139	18.5295	18.4783	18.6397	19.7797	20.0795	19.8383	19.6812	19.9408	19.9234	19.8598	19.5966	19.7699	19.867	19.655	18.6956	18.8069	18.7822	18.9675	+	SHR 12w_WKY 12w		P	55	6.19482e-11	0	1.42496	21.4371	47038	Q9Z2S9	Flot2	Flotillin-2	ENSRNOG00000009681	ENSRNOP00000014104;ENSRNOP00000014118	ENSRNOT00000014104;ENSRNOT00000014118	Flot2	FLOT2_RAT
14.8935	14.6013	15.6556	14.957	15.004	14.8461	14.639	13.9965	14.3657	13.8846	14.1819	13.5909	13.8633	14.0933	15.3251	15.5481	15.8942	15.392	16.2302	15.9322	15.8642	15.0917	+	SHR 12w_WKY 12w		N	3	8.16346e-05	0.00212903	-0.945754	-5.82387	54155	Q9Z2Z8	Dhcr7	7-dehydrocholesterol reductase	ENSRNOG00000020776	ENSRNOP00000028194	ENSRNOT00000028195	Dhcr7	DHCR7_RAT
