# Supplementary material for: Identification of novel proteins and mechanistic pathways associated with early-onset hypertension by deep proteomic mapping of resistance arteries
Source: J Biol Chem. 2021 Dec 18;298(1):101512. doi: 10.1016/j.jbc.2021.101512 (PMC8760518; doi:10.1016/j.jbc.2021.101512)
Supplement: Supplemental Table S4 [file mmc4.xlsx]

## Sheet: Hannover-vs-WKY_Significantly-r
[1] 20200817_EXPL3_nLC3_PRI_P0001_R0004_S0001_DIA1.raw.PG.Quantity	[2] 20200817_EXPL3_nLC3_PRI_P0001_R0004_S0001_DIA2.raw.PG.Quantity	[3] 20200817_EXPL3_nLC3_PRI_P0001_R0004_S0001_DIA3.raw.PG.Quantity	[4] 20200817_EXPL3_nLC3_PRI_P0001_R0004_S0001_DIA4.raw.PG.Quantity	[5] 20200817_EXPL3_nLC3_PRI_P0001_R0004_S0001_DIA5.raw.PG.Quantity	[6] 20200817_EXPL3_nLC3_PRI_P0001_R0004_S0001_DIA6.raw.PG.Quantity	[7] 20200817_EXPL3_nLC3_PRI_P0001_R0004_S0001_DIA7.raw.PG.Quantity	[8] 20200817_EXPL3_nLC3_PRI_P0001_R0004_S0001_DIA8.raw.PG.Quantity	[9] 20200817_EXPL3_nLC3_PRI_P0001_R0004_S0001_DIA9.raw.PG.Quantity	[10] 20200817_EXPL3_nLC3_PRI_P0001_R0004_S0001_DIA10.raw.PG.Quantity	[11] 20200817_EXPL3_nLC3_PRI_P0001_R0004_S0001_DIA11.raw.PG.Quantity	[12] 20200817_EXPL3_nLC3_PRI_P0001_R0004_S0001_DIA12.raw.PG.Quantity	[13] 20200817_EXPL3_nLC3_PRI_P0001_R0004_S0001_DIA13.raw.PG.Quantity	[14] 20200817_EXPL3_nLC3_PRI_P0001_R0004_S0001_DIA14.raw.PG.Quantity	[15] 20200817_EXPL3_nLC3_PRI_P0001_R0004_S0001_DIA15.raw.PG.Quantity	[16] 20200817_EXPL3_nLC3_PRI_P0001_R0004_S0001_DIA16.raw.PG.Quantity	[17] 20200817_EXPL3_nLC14_PRI_P0001_R0001_S0001_DIA.raw.PG.Quantity	[18] 20200817_EXPL3_nLC14_PRI_P0001_R0001_S0002_DIA.raw.PG.Quantity	[19] 20200817_EXPL3_nLC14_PRI_P0001_R0001_S0003_DIA.raw.PG.Quantity	[20] 20200817_EXPL3_nLC14_PRI_P0001_R0001_S0004_DIA.raw.PG.Quantity	[21] 20200817_EXPL3_nLC14_PRI_P0001_R0001_S0005_DIA.raw.PG.Quantity	[22] 20200817_EXPL3_nLC14_PRI_P0001_R0001_S0006_DIA.raw.PG.Quantity	[23] 20200915_Expl3_nLC3_PRI_P0001_R0003_DIA_SHR-1.raw.PG.Quantity	[24] 20200915_Expl3_nLC3_PRI_P0001_R0003_DIA_SHR-2.raw.PG.Quantity	[25] 20200915_Expl3_nLC3_PRI_P0001_R0003_DIA_SHR-3.raw.PG.Quantity	[26] 20200915_Expl3_nLC3_PRI_P0001_R0003_DIA_SHR-4.raw.PG.Quantity	[27] 20200915_Expl3_nLC3_PRI_P0001_R0003_DIA_SHR-6.raw.PG.Quantity	[28] 20200915_Expl3_nLC3_PRI_P0001_R0003_DIA_SHR-7.raw.PG.Quantity	[29] 20200915_Expl3_nLC3_PRI_P0001_R0003_DIA_SHR-8.raw.PG.Quantity	[30] 20200915_Expl3_nLC3_PRI_P0001_R0003_DIA_SHR-RA-1.raw.PG.Quantity	[31] 20200915_Expl3_nLC3_PRI_P0001_R0003_DIA_SHR-RA-2.raw.PG.Quantity	[32] 20200915_Expl3_nLC3_PRI_P0001_R0003_DIA_SHR-RA-3.raw.PG.Quantity	[33] 20200915_Expl3_nLC3_PRI_P0001_R0003_DIA_SHR-RA-4.raw.PG.Quantity	[34] 20200915_Expl3_nLC3_PRI_P0001_R0003_DIA_SHR-RA-6.raw.PG.Quantity	[35] 20200915_Expl3_nLC3_PRI_P0001_R0003_DIA_SHR-RA-7.raw.PG.Quantity	[36] 20200915_Expl3_nLC3_PRI_P0001_R0003_DIA_SHR-RA-8.raw.PG.Quantity	[37] 20200915_Expl3_nLC3_PRI_P0001_R0003_DIA_WKY-1.raw.PG.Quantity	[38] 20200915_Expl3_nLC3_PRI_P0001_R0003_DIA_WKY-2.raw.PG.Quantity	[39] 20200915_Expl3_nLC3_PRI_P0001_R0003_DIA_WKY-3.raw.PG.Quantity	[40] 20200915_Expl3_nLC3_PRI_P0001_R0003_DIA_WKY-4.raw.PG.Quantity	[41] 20200915_Expl3_nLC3_PRI_P0001_R0003_DIA_WKY-6.raw.PG.Quantity	[42] 20200915_Expl3_nLC3_PRI_P0001_R0003_DIA_WKY-7.raw.PG.Quantity	[43] 20200915_Expl3_nLC3_PRI_P0001_R0003_DIA_WKY-8.raw.PG.Quantity	[44] 20200915_Expl3_nLC3_PRI_P0001_R0003_DIA_WKY-RA-1.raw.PG.Quantity	[45] 20200915_Expl3_nLC3_PRI_P0001_R0003_DIA_WKY-RA-2.raw.PG.Quantity	[46] 20200915_Expl3_nLC3_PRI_P0001_R0003_DIA_WKY-RA-3.raw.PG.Quantity	[47] 20200915_Expl3_nLC3_PRI_P0001_R0003_DIA_WKY-RA-4.raw.PG.Quantity	[48] 20200915_Expl3_nLC3_PRI_P0001_R0003_DIA_WKY-RA-6.raw.PG.Quantity	[49] 20200915_Expl3_nLC3_PRI_P0001_R0003_DIA_WKY-RA-7.raw.PG.Quantity	[50] 20200915_Expl3_nLC3_PRI_P0001_R0003_DIA_WKY-RA-8.raw.PG.Quantity
14.7287	14.9317	15.1264	14.2391	14.18	14.6553	14.594	14.4632	14.7104	14.4924	14.7593	15.0116	14.8511	14.9477	15.0038	15.162	14.5186	14.6422	14.6703	14.7672	14.7069	14.8193	14.1675	14.2778	14.0755	14.2492	14.2235	13.842	14.0763	14.4541	14.9875	14.9769	15.2117	15.184	15.1909	14.7767	13.7564	14.4268	14.2462	14.3485	14.4774	14.2404	14.5939	15.1786	15.1709	15.1478	14.9284	14.8866	14.8209	15.1361
19.4136	19.598	19.7286	19.6715	19.5608	19.3911	19.653	19.7312	19.8564	20.1549	20.0353	19.9624	19.8784	19.7313	19.6282	20.0556	19.439	19.9993	19.1507	19.7922	19.6089	20.0185	19.3406	19.2683	19.1617	19.6138	19.3193	19.6165	19.4319	19.1836	19.1853	19.3778	19.3288	19.2892	19.1184	19.1934	19.0954	19.2198	19.0548	19.3345	19.4151	19.3327	18.8991	19.1577	19.2187	18.9893	19.0118	19.0321	18.9323	19.1005
17.4935	18.3842	18.2077	18.1674	18.5224	18.6901	18.3559	18.5863	16.8754	17.6595	17.3783	17.6563	17.2927	17.5639	17.6316	17.4924	18.4396	18.5595	18.2088	18.5359	18.3669	18.5802	18.0085	18.2934	18.0124	18.0844	18.4945	18.09	17.8699	17.8031	17.6849	17.3933	17.283	17.8961	17.0741	17.742	18.065	17.8111	17.8971	17.89	18.31	18.2966	17.6355	17.1341	17.1611	17.6682	17.7902	17.1479	17.649	17.7454
17.2516	17.561	17.4861	17.1173	17.4154	17.1699	17.2286	17.4472	17.0311	16.755	16.8862	16.7891	16.7904	16.9177	16.5467	16.8958	17.6357	17.3507	17.2938	17.2622	17.2214	17.1878	17.0835	16.9492	16.9236	17.0901	17.0936	17.0685	17.0208	17.1396	17.0042	17.0646	16.802	16.9914	16.9147	17.0778	17.0266	17.2141	17.019	17.1753	17.3095	17.0282	17.0797	16.9432	17.1449	16.9053	16.7984	17.2028	17.2185	16.9622
20.0975	19.846	19.8634	19.9409	19.9151	19.9352	19.7987	19.8536	19.9033	20.1135	20.0118	19.7607	19.8941	19.8584	19.7984	19.758	19.7537	19.6489	19.8289	19.8537	19.5143	19.593	19.6269	19.6561	19.4856	19.5979	19.5757	19.6497	19.3572	19.5069	19.0228	19.219	19.1154	19.2119	19.0817	19.2475	19.5844	19.473	19.4417	19.4393	19.571	19.403	19.6178	19.1079	19.0773	19.2583	19.211	19.0601	19.1584	19.1216
17.6325	17.5624	17.5989	17.5586	17.4971	17.7267	17.7901	17.5499	17.6378	18.0469	17.7124	17.5049	17.7538	17.5498	17.7478	17.6909	17.411	17.3132	17.1135	17.4747	17.3867	16.9687	16.9917	17.1767	16.9372	17.1382	17.0939	17.0625	16.9208	17.6284	16.9581	17.3289	17.1176	17.5454	17.0492	17.2406	17.1009	17.0065	17.1082	16.8393	17.004	17.0705	17.1365	16.9674	17.1152	17.1081	17.2469	17.0873	16.8061	17.1595
18.3748	18.8393	18.7293	18.7212	18.5398	17.8414	19.207	18.0136	18.7045	20.2572	19.4779	19.2215	19.0745	19.4278	18.9911	19.6166	16.7047	18.1935	17.5031	18.5077	18.168	18.861	16.6952	17.3545	16.6734	16.3589	17.0645	17.4421	17.6631	17.8818	17.8642	18.4439	18.9668	17.816	15.7645	17.6589	15.621	17.2148	17.1634	17.148	17.4926	17.4748	17.0737	19.1539	19.1696	18.2542	18.6574	19.3623	18.9459	17.8074
17.0486	17.3517	17.4036	17.3052	17.1858	17.0413	17.2282	16.9496	17.0968	16.9316	17.1955	17.1141	17.1328	16.9763	16.9507	16.977	16.482	16.5068	16.4699	16.6231	16.8301	16.6145	17.2554	17.1431	17.1966	17.2011	17.1165	17.1989	17.571	16.9823	17.3169	17.2948	17.8124	17.6845	17.4867	17.3712	16.8507	17.0068	17.3641	17.1877	17.4487	17.6202	17.2204	17.181	17.2519	17.2515	17.1261	17.2826	17.4887	17.3938
16.0733	16.3916	16.2042	16.2931	16.2034	16.2298	16.2498	16.3472	15.5601	15.3389	15.7081	15.0852	15.6443	15.6511	15.2406	15.5171	16.0772	16.0236	16.1247	16.3456	15.4569	16.0985	16.335	16.2096	16.4757	16.376	16.4261	16.3718	16.541	16.7105	15.8102	15.9972	15.7376	16.6344	16.0281	16.3428	16.6325	16.3947	16.4139	16.4609	16.5826	16.8147	16.8239	16.2977	16.0797	16.239	16.1941	16.4101	16.2321	16.5918
17.3484	17.2678	17.3482	17.5673	17.1499	17.2284	17.5031	16.9897	18.4721	20.0082	19.0879	18.8456	19.1106	18.5153	18.5684	19.1683	17.3425	17.5025	17.4535	17.5052	17.4279	17.4074	16.781	16.8497	16.6865	16.8244	16.7784	16.81	16.692	17.2047	17.3821	18.1544	18.0188	17.6314	17.1708	17.9857	17.0342	16.9489	16.8134	16.7115	16.7983	16.673	17.0517	17.583	18.1237	17.5594	17.4981	18.1668	17.5332	18.4819
17.2175	17.3827	17.3742	17.084	17.2081	17.3543	17.1716	17.1288	16.9321	16.679	16.7284	16.943	16.9032	16.8692	16.9007	16.8842	16.2003	16.6515	16.336	16.555	16.8247	16.7322	15.7814	16.1532	16.1414	16.0467	15.9338	16.2715	16.027	16.5319	16.3849	16.0827	16.4846	16.8184	16.225	16.3065	15.7133	15.8426	16.0832	16.0171	16.685	16.3175	16.2473	16.486	16.4669	16.4499	16.4021	16.4701	16.4058	15.8687
15.5606	13.6997	15.2408	14.4571	14.8162	15.4982	15.5778	15.5445	13.2665	14.7646	13.4562	14.3268	14.8008	15.1205	14.0185	13.9135	16.0133	15.655	15.4704	16.3423	16.0205	14.821	15.4012	15.3569	14.9352	15.6297	15.5167	15.4197	16.2788	15.6102	14.0701	17.0574	14.8154	16.7098	14.7619	16.9472	14.3777	14.1628	14.9389	14.5595	14.4006	14.6205	14.5175	15.1408	15.0913	16.3427	16.5293	15.6809	14.8187	15.4681
21.7862	21.6926	21.6772	21.7302	21.7802	21.7608	21.7478	21.8784	21.596	21.1795	21.4959	21.3318	21.4856	21.3886	21.4678	21.3207	21.3706	21.4859	21.5727	21.594	21.503	21.3479	21.921	21.988	21.9267	21.7999	21.8446	21.9596	21.7289	21.8748	22.046	21.563	21.8213	22.0455	22.0094	21.9745	21.8657	21.8873	21.917	21.8767	21.8414	21.7658	21.6666	21.6829	21.7173	21.6723	21.6925	21.6842	22.009	21.6956
18.6891	18.8539	18.7948	18.4941	18.1743	18.3968	18.3293	18.014	17.8903	17.7491	18.1376	17.9346	18.1109	17.6071	18.0628	18.0774	17.099	17.2171	17.3084	16.9478	17.7452	17.9636	16.5502	16.7523	16.5411	17.0809	16.33	17.0648	16.3759	16.7458	17.1187	16.8383	16.57	17.3531	16.7627	16.8059	16.6237	16.7273	16.5855	16.637	17.3619	16.8186	16.4388	16.9712	17.4012	17.1799	17.4894	17.5834	16.9623	17.392
23.6317	23.5201	23.194	23.4111	23.3649	23.2953	22.9747	24.1584	22.8691	21.1342	21.8906	22.4722	20.581	22.2305	22.2934	22.4117	22.4366	22.0656	22.0491	21.7148	22.6531	21.372	24.467	24.5383	24.1971	24.0888	23.4841	23.9502	23.6229	23.5263	23.5343	22.7397	23.2909	22.5049	22.3667	23.0642	24.2861	24.7083	24.1588	24.0684	24.0934	24.4781	23.826	23.067	23.0697	23.2764	22.5052	22.5162	22.7616	22.1933
18.7657	18.5176	18.4679	18.6947	18.3936	18.2649	17.9657	18.521	18.5377	18.2387	18.5009	18.4888	18.2089	18.0134	18.1861	18.0554	17.5728	17.4645	17.5752	17.4132	17.6167	17.5843	17.812	18.0193	17.713	17.9383	17.6163	17.7914	17.5694	17.4413	17.4855	17.1923	17.5908	17.2023	17.6281	17.2752	17.987	18.2315	18.284	18.0712	17.9049	17.9109	17.6936	17.6009	17.5597	17.5188	17.3968	17.6619	17.71	17.4176
22.2199	23.1136	22.8019	22.2585	23.0705	22.8429	21.8782	22.0894	23.3059	22.2443	23.3735	23.2379	23.3774	23.2814	23.7543	22.2208	23.4375	23.2385	23.101	22.4997	23.3443	23.1884	22.9739	22.7605	22.9272	21.561	21.335	21.1759	21.2326	23.1433	22.457	22.9046	22.6165	23.3666	22.8092	22.894	22.2619	22.1127	22.0951	22.902	21.6348	21.9017	23.0409	22.592	22.6433	22.7807	22.831	22.9272	22.7369	22.7499
16.3199	16.6987	16.7654	16.7414	16.5319	16.5562	16.8974	16.5528	17.0045	17.0338	17.2302	17.0378	17.0116	17.0002	16.8212	17.1263	16.153	16.6545	16.3146	16.4736	16.6644	16.7459	16.1115	15.9209	15.8849	16.2815	15.9139	16.058	16.0422	16.2486	16.0979	16.4073	16.4954	16.6873	16.2807	16.4366	15.8723	16.16	16.1678	16.2206	16.5483	16.0356	16.0047	16.2927	16.6375	16.5143	16.422	16.637	16.5299	16.5879
18.0177	17.9381	17.902	17.928	17.9127	17.5039	17.8025	17.9935	17.7807	18.1004	17.6194	17.5176	17.6781	17.4989	17.8096	17.745	17.4844	17.2275	17.1063	17.3124	17.0798	17.0656	17.4363	17.478	17.4804	17.2127	17.3321	17.6194	17.3696	17.2589	17.2895	17.4619	17.4356	17.0566	16.9315	16.8795	17.5959	17.4757	17.4075	17.5166	17.2383	17.4395	17.2951	17.5563	17.5652	17.647	17.5994	17.721	17.4833	17.555
16.6286	16.6251	16.4145	16.9617	16.9809	16.4381	15.5418	17.2833	16.6547	18.0906	16.9492	16.7808	16.6301	16.7655	16.5734	16.5224	17.7866	17.5632	17.6303	17.4626	17.6258	18.1117	16.5739	16.8615	16.8387	16.6864	16.9213	16.9343	16.6226	16.8286	16.5795	17.0658	16.9845	16.2486	16.1644	16.4993	16.771	16.8198	16.7833	17.0184	16.8425	17.1797	16.4307	16.3372	16.4645	16.8171	16.4271	16.5674	15.7162	16.7681
16.257	16.0671	16.069	16.0487	16.0901	15.6166	15.1519	15.3411	16.3463	15.7912	15.995	16.0828	17.8249	16.2065	16.2064	16.1652	15.936	15.4678	16.1896	16.6857	15.9548	17.3303	14.2901	14.7736	14.4972	14.4618	14.2257	13.8051	14.4539	14.6376	15.1169	15.0334	15.373	15.2662	14.7956	14.8492	14.8286	15.0264	14.6457	14.7355	14.2917	14.6217	14.3793	18.2714	15.4024	14.8093	14.5943	15.0145	14.4419	14.6186
18.0881	17.9942	17.8131	17.9855	17.997	17.9705	18.0465	18.2685	17.8134	17.4629	17.5942	17.3478	17.4159	17.431	18.0822	17.7348	18.19	17.8325	18.4397	17.9903	17.831	17.6303	18.6078	18.3388	18.4258	18.3464	18.5797	18.3385	18.2141	18.4606	18.0606	17.7967	18.1077	18.1607	18.1185	18.2205	18.3956	18.2855	18.3576	18.3701	18.4108	18.1721	18.4192	18.3287	17.9706	18.0696	18.0516	18.1917	18.3197	18.028
16.9226	17.242	17.43	17.5509	16.997	16.878	17.1685	16.9857	18.9805	20.3482	19.5157	19.4681	19.0272	19.0731	18.5486	19.2453	17.1533	17.0943	16.8269	17.0933	17.09	17.1176	17.3104	17.2133	17.2253	17.157	17.1062	17.1764	17.1254	17.1646	17.736	18.6974	18.2789	17.4259	17.1675	18.2067	17.1625	17.1369	17.3943	17.1641	17.6651	17.3413	17.3601	18.1553	18.3252	17.759	17.8745	18.6389	17.5806	18.7446
17.507	17.415	17.4694	17.4715	17.3586	17.3401	17.4113	17.2891	17.836	18.8229	18	17.9986	18.2927	18.0866	17.7716	18.3113	17.5378	16.9425	17.1105	17.1547	17.2128	16.9201	17.4694	17.1383	17.2799	17.2269	17.5209	17.2865	17.5874	18.4425	17.823	18.3406	17.8851	18.2894	17.5905	18.5046	17.5605	17.3839	17.1124	17.3714	17.7393	17.4416	17.8205	18.1679	18.4262	18.3189	18.4289	18.626	18.2371	18.9223
15.3442	15.4599	15.7049	16.2096	15.7613	15.3868	15.6327	15.6888	16.9786	18.6901	17.4745	17.3082	17.2823	17.3503	17.0095	17.7125	15.9992	15.8952	15.6729	15.982	15.6827	15.7321	15.3505	15.1868	15.2216	15.4264	14.9818	15.3908	15.2563	14.848	15.8719	16.8215	16.5053	15.5084	15.2618	16.1625	14.8441	15.264	15.3352	15.1528	15.3252	14.9729	14.8013	15.8301	16.107	15.568	15.3889	16.3033	15.0819	16.2844
16.3855	16.7265	16.5709	16.401	16.9699	16.8321	16.4394	16.3738	16.1276	18.2433	16.7647	16.534	17.5026	17.3506	16.2949	16.3338	16.4789	15.4345	16.4983	16.3153	16.6613	16.419	15.6375	15.796	15.7987	16.9629	16.3386	15.7403	15.7946	15.8149	15.8061	16.0034	17.6633	16.6758	15.742	16.2191	15.6066	15.4565	15.6934	15.5554	15.7052	15.8767	15.6908	15.7416	15.8695	15.5015	15.8152	16.0373	15.7694	16.1788
16.6617	16.8239	16.7988	16.7706	16.8263	16.9163	16.8144	16.9099	16.4074	16.9952	16.6868	16.5658	16.7489	16.7167	16.5149	16.7108	17.2367	16.8242	16.9309	16.6044	16.5895	16.4806	16.3771	16.4633	16.1993	16.277	16.3044	16.3628	16.3443	16.9331	16.3442	15.9019	16.4533	16.4223	16.3384	16.6629	16.2781	16.3175	16.3396	16.395	16.4274	16.3177	16.4213	16.2703	16.3145	16.4534	16.5806	16.6172	16.4138	15.6747
22.6051	22.5903	22.4717	22.5312	22.4825	22.4791	22.3418	22.3325	22.2316	22.0841	22.1228	22.0828	22.058	21.9363	22.1188	21.9158	21.9486	22.0093	21.8075	21.9128	21.8561	21.9343	22.0202	22.0934	21.9557	22.0411	22.0668	22.0633	21.8803	22.0519	22.029	21.9061	22.0236	22.1396	21.9605	22.0208	22.2531	22.1793	22.2166	21.988	22.2628	21.9697	22.0307	21.9051	21.7798	21.9026	21.8749	21.7513	21.8521	21.8519
19.3634	19.2493	19.2524	19.3748	19.2866	19.2785	19.2054	19.314	19.4405	19.3648	19.46	19.3168	19.3137	19.4388	19.2271	19.229	19.1815	19.4866	19.0709	19.3432	19.2865	19.3805	19.2448	19.1708	19.1488	19.2767	19.1773	19.3765	19.1597	19.116	18.8945	19.1995	18.9018	19.2726	19.1166	19.2938	19.1846	19.1886	19.1258	19.0642	19.2675	18.979	19.0125	18.841	18.9268	18.9671	19.1228	18.9765	18.9438	18.9967
20.9604	20.5708	20.6885	20.9304	20.3986	20.4326	20.4794	20.4526	21.1507	21.6177	21.2011	21.0373	21.06	20.8874	20.7481	21.1459	20.7322	20.6297	20.9155	20.7842	20.8385	20.5063	20.4243	20.1919	20.1376	20.1471	20.068	20.1046	20.0583	20.421	20.2627	20.6222	20.3347	20.3583	20.1957	20.5435	20.7479	20.6279	20.3468	20.4027	20.3234	20.2582	20.4342	20.6358	20.8559	20.6215	20.7296	20.993	20.8195	21.104
15.9125	15.0666	15.6533	15.7121	15.3177	15.2209	15.0784	14.5778	14.305	14.2234	14.9348	13.9995	15.1364	15.4957	14.8507	15.4183	14.4851	15.222	14.4667	15.5216	15.5533	15.6473	14.143	14.3832	15.7182	14.2706	14.3629	14.2355	15.5842	15.1984	14.8142	14.6833	14.8146	14.6244	14.2751	14.9379	14.2881	14.8573	14.0225	13.8956	14.5016	13.6823	15.295	14.6709	13.9326	14.794	13.6246	15.0159	14.3038	14.324
20.6229	20.591	20.9215	21.2967	19.9948	20.1507	20.3719	19.9874	22.3702	22.1975	22.9922	22.6414	22.2361	22.6798	21.932	22.2156	21.0042	20.7538	21.9086	19.6206	20.4426	21.2469	20.0885	19.9128	20.6342	20.7786	21.9387	20.7688	21.6265	22.7204	22.8517	22.9878	22.3161	23.4813	22.9701	23.3647	21.8509	22.4882	21.7343	22.249	22.7782	21.9734	23.4733	22.8091	23.4822	23.6986	23.6125	24.1234	23.0851	24.1228
21.6674	21.3743	21.2527	21.3621	21.504	21.5393	21.3567	21.3566	20.7196	20.0862	20.4705	20.3662	20.5059	20.3775	20.6085	20.1305	21.6752	21.4803	21.4421	21.6181	21.3944	21.1727	22.0553	21.9959	22.07	21.8182	21.9812	21.9883	21.9221	21.4217	21.0955	20.7356	21.1044	21.0058	21.2296	21.1274	22.1087	21.767	21.7573	21.7877	21.6272	21.775	21.8797	21.3798	21.0806	21.1561	21.2173	21.0811	21.4643	20.751
21.139	20.4218	20.2658	20.5218	20.765	20.7416	20.0842	20.3999	20.5938	19.0328	20.2114	20.2392	20.0776	19.8963	20.7327	19.5632	20.8919	21.0564	21.044	20.8127	20.9522	20.8685	21.7924	21.569	21.7321	21.5902	21.4794	21.1104	21.4945	21.3322	21.068	20.48	21.0182	20.9328	21.3928	20.8653	21.7446	21.4736	21.3523	21.5202	21.2399	21.5218	21.3197	21.0814	20.8115	20.946	20.812	20.2733	21.241	20.3901
19.2419	18.9075	19.6933	19.0457	19.1282	18.997	18.9806	19.0747	19.785	19.5623	19.3199	19.7551	19.0663	18.7962	19.554	19.6038	17.8798	18.1271	17.7719	17.8537	18.2031	18.4499	18.6208	18.4652	18.5636	18.9543	18.7419	19.0795	18.728	19.4144	19.0557	19.2754	19.2111	19.4795	19.4889	18.8392	18.782	18.9433	18.8847	18.767	19.4715	18.9041	18.6362	19.1947	19.4087	19.3876	19.5548	19.1411	19.1644	19.6674
20.5101	20.6083	20.4745	20.5347	20.5568	20.5531	20.4918	20.5195	19.8885	20.0713	20.0371	19.9022	19.9128	19.9832	20.3575	19.8313	20.4549	20.2909	20.6097	20.3928	20.6864	20.5556	19.9433	19.8939	19.987	19.9789	19.9894	20.0036	20.2322	20.0811	20.1001	20.09	20.1556	20.284	20.3434	20.1755	19.6792	19.8328	20.0002	19.976	20.1428	20.1606	19.9155	20.125	20.1209	20.1483	20.1194	20.0908	20.3097	20.2267
15.889	17.992	15.3728	15.2497	18.6409	18.6015	18.2769	18.7035	18.3246	18.6785	18.4903	18.682	18.5009	18.0083	18.7033	19.0858	18.6209	19.1249	18.273	18.0982	19.1216	19.3828	18.0573	17.4637	17.841	17.4084	17.8693	17.5779	17.9062	19.1702	17.5129	18.233	18.9458	20.3106	20.5	19.6585	18.0001	18.1766	17.7341	14.62	15.4495	18.1638	18.2955	21.0366	19.1661	17.4778	19.8873	19.0286	19.7368	17.5102
16.7058	17.17	16.9691	16.6479	16.66	16.6039	16.8146	16.6755	16.306	16.594	17.2964	16.504	16.9109	16.8734	15.5047	16.6282	16.7032	16.2949	16.804	16.2649	16.6192	16.2743	17.0162	16.743	16.595	17.3717	17.0452	17.2939	17.0255	17.5703	17.7592	16.945	17.5585	18.2427	17.9843	17.4328	17.2361	17.2714	17.8075	16.8903	17.6899	16.9865	17.4394	17.3452	17.82	18.0633	18.043	17.8912	17.7735	18.1798
16.2798	15.9941	15.9013	15.949	16.0927	15.9649	15.5681	15.2098	15.8421	15.5205	15.8097	15.6854	15.7605	15.5653	16.121	15.6521	15.6822	15.5731	15.7951	15.3003	15.4937	15.421	16.3709	15.9275	16.3352	15.7378	16.452	15.989	15.6546	16.1558	16.5169	15.7413	15.9077	16.0165	16.0517	15.9486	16.5328	16.9137	15.7805	16.0156	15.8628	16.3187	15.8301	16.3599	16.2651	16.3946	15.8474	16.3298	15.984	15.9481
20.1626	20.0649	20.0522	20.271	20.171	20.0541	20.0679	20.1838	21.1692	22.5735	21.6786	21.4266	21.4327	21.3169	20.9744	21.8362	20.4645	20.3949	20.5606	20.3536	20.4863	20.3478	20.2821	20.131	20.1043	20.2225	20.2864	20.2236	20.287	20.1678	20.4982	21.4164	20.8201	20.5163	20.2391	20.7922	20.3474	20.4388	20.2601	20.1473	20.2272	20.213	20.2357	20.5457	20.6265	20.3997	20.347	20.7718	20.3491	20.9503
19.9195	19.734	19.5984	19.4902	19.4592	19.4604	19.2671	19.5755	18.9927	18.8772	18.7745	18.8291	18.7353	18.6737	18.9697	18.8642	19.5053	19.155	19.1569	19.1685	19.0958	19.0995	19.3706	19.508	19.4975	19.3094	19.6717	19.4657	19.5241	19.4673	19.059	18.8652	18.9509	19.3278	19.259	19	19.7234	19.7606	19.4507	19.5919	19.7455	19.7325	19.6278	19.5471	19.3949	19.5138	19.5506	19.4979	19.4902	19.4114
18.9132	19.1998	19.3184	19.0623	19.2809	19.5567	19.0055	19.4847	18.4504	19.4679	19.775	18.5623	18.815	18.6669	19.6104	18.6202	18.3928	18.5676	17.7092	18.8989	18.3779	18.867	17.9984	18.4582	18.0695	17.6984	18.0398	18.0637	17.5463	17.8314	17.8251	18.8041	17.6091	18.6319	17.5604	18.6087	17.8219	18.3827	17.9687	17.7077	17.3477	17.89	17.9942	17.6972	17.1779	17.2518	18.4429	17.8722	17.1744	18.2066
19.5781	19.3564	19.2951	19.3669	19.5001	19.4262	19.455	19.5133	19.6438	20.1092	19.8064	19.6573	19.5889	19.6494	19.3876	19.7617	19.1571	19.4829	19.5642	19.4555	19.5552	19.6253	19.0306	18.7576	18.8532	19.1197	18.8819	18.9747	18.8493	18.6696	18.7706	19.2421	18.9946	19.1822	19.1418	19.047	18.8126	19.012	18.9858	18.8316	19.004	18.9109	18.7296	18.7722	18.9734	18.8801	18.827	19.1312	19.1619	19.1552
25.442	26.1454	24.8373	25.9255	24.7105	26.4676	25.0348	26.2512	27.2088	28.2972	27.0505	26.8908	28.3621	28.6473	27.1842	26.7368	27.8918	24.7556	27.8451	25.7258	26.5574	25.1088	25.2067	25.8238	26.9161	27.2872	28.037	26.872	28.3403	30.3012	28.6195	29.9009	28.014	29.8149	28.9921	29.8304	27.8857	26.5918	27.2988	27.7495	28.8047	28.0796	29.5106	29.002	28.4596	29.5141	29.3497	28.6881	28.0904	29.0936
20.695	19.8873	19.7154	19.9537	19.5979	19.8333	19.1947	19.8944	21.0041	19.9902	20.0333	20.4894	20.1927	20.4084	20.7808	20.2009	21.0232	20.1112	19.7641	21.0462	21.0177	20.5447	20.2475	19.9701	19.6154	19.7057	18.9802	19.0981	19.1905	19.4878	19.0869	18.8886	19.0728	18.8052	18.8045	18.9158	20.8803	20.4109	19.5762	19.9655	18.5253	19.0861	19.2371	19.3886	18.7665	19.1066	19.1539	18.7949	19.1334	18.6887
17.6107	17.7156	17.7437	17.804	17.9859	17.6223	17.6692	18.4328	17.3682	17.6373	17.2705	17.4433	17.2145	17.3324	17.0909	17.7048	18.209	18.2431	18.3852	18.4571	18.1308	18.2386	18.2961	18.2643	18.0961	17.8172	18.0727	17.9905	18.2413	17.877	17.8299	17.6889	17.4517	17.4608	17.7107	17.3912	17.3744	17.9185	17.9643	17.9466	17.895	18.007	17.8858	17.6999	17.5773	17.6951	17.5267	17.3638	17.287	17.3395
16.9054	17.2588	16.9904	17.0911	17.1914	17.1995	17.0827	16.933	16.7724	17.9729	17.0974	17.1516	17.6613	17.6501	17.6162	18.4069	18.352	17.9274	18.5666	18.3883	18.2031	17.6595	17.2242	17.9782	17.7732	17.2556	16.7054	17.0897	17.1007	17.4228	17.1987	17.7526	17.3297	18.0766	17.9185	17.6407	17.4575	17.1984	17.2143	16.997	16.8698	17.1486	18.274	17.1934	17.402	16.9818	17.348	17.9918	17.3249	18.4041
16.0864	16.2484	16.2054	16.1524	16.2532	16.0877	16.223	16.4899	16.0418	16.4824	15.7056	16.059	15.8102	16.1389	16.2185	16.3479	17.3968	17.4399	17.517	17.2766	17.2382	17.3622	16.8354	17.0323	16.9402	17.0178	17.1441	17.0679	17.1139	17.2191	16.8131	16.6436	16.5607	16.6584	16.5643	16.5707	16.9212	16.9509	16.8122	17.1154	16.9927	17.0433	16.6217	16.7533	16.7579	16.6043	16.6252	16.6496	16.6446	16.5575
16.7239	16.48	16.6278	16.332	16.0948	15.9857	15.8683	15.7844	17.059	16.8153	16.8146	16.7338	16.6941	15.5355	17.1204	16.3084	15.9014	16.4547	16.3308	14.2492	15.8499	15.8234	17.0024	17.1034	16.8781	16.9191	16.8527	16.6729	16.8443	18.0367	17.3918	17.5082	17.3043	17.4111	17.5803	17.2885	17.2854	17.3385	17.6328	17.6737	17.3483	17.805	17.7932	18.1109	16.9749	17.3509	17.2356	16.7186	17.9705	17.73
17.5702	17.5426	17.6142	17.6419	17.6639	17.7262	17.6628	17.5861	17.7094	18.0277	17.8421	17.7579	17.8184	17.6183	17.6688	17.6755	17.6527	17.6324	17.7902	17.4831	17.6095	17.5859	17.5441	17.4687	17.5142	17.5272	17.5152	17.6146	17.4883	17.5294	17.3706	17.5773	17.4424	17.6225	17.593	17.6663	17.6041	17.4506	17.4331	17.4769	17.4588	17.3554	17.3987	17.2823	17.4368	17.2619	17.6973	17.4585	17.5836	17.65
18.2132	18.5241	18.405	18.157	18.6234	18.8136	18.6602	18.8133	17.8502	17.8374	17.9607	17.8984	18.0826	17.909	18.1795	17.8531	18.5893	18.5688	18.4771	18.4438	18.5083	18.6354	18.2994	18.4164	18.3855	18.4841	18.4225	18.4835	18.3421	18.593	18.4271	18.4424	18.0753	18.6806	18.4914	18.5746	18.1209	18.3806	18.1927	18.2673	18.4318	18.2586	18.4299	18.2156	18.2866	18.3172	18.3796	18.2326	18.4107	18.3691
17.1616	17.3069	17.5641	17.175	17.7265	17.7176	17.8281	17.3854	17.0828	16.9421	17.1855	17.0018	17.1754	17.2401	17.3382	17.3403	17.9581	18.0452	17.9994	17.853	17.8276	18.1329	17.4732	17.4259	17.4979	17.8489	17.2172	17.5068	17.3098	16.7936	16.8556	16.7302	16.6877	16.3956	16.5512	16.2138	17.1127	16.5179	17.2222	17.4415	16.6017	17.3508	17.3203	16.5946	16.6755	16.6341	16.6505	15.7141	16.2936	15.4472
16.1522	16.2555	16.1174	16.1278	16.2527	16.4272	16.3198	16.3012	15.4203	14.9024	15.7046	15.2824	15.4903	15.3198	15.5874	15.2077	16.229	16.6666	16.4822	16.2322	16.4426	16.4303	16.0919	16.1777	16.3147	15.9289	16.0418	16.1541	16.0533	15.4285	15.4125	14.6587	15.475	15.6164	15.7636	15.478	16.4357	15.85	16.0766	15.9469	16.5733	15.9306	15.8924	15.2108	15.3754	15.3363	15.1881	15.5049	15.8331	15.2969
15.9722	15.5686	15.3277	14.5083	15.5834	14.8521	15.5344	14.7503	15.3468	13.2396	14.6955	14.725	14.6068	14.7268	14.5956	15.1668	15.1744	15.0219	14.7564	14.9823	14.4266	14.986	15.3825	15.0009	15.3952	15.2815	14.9963	15.3136	15.0934	14.3028	14.8781	14.8902	14.6398	14.6596	14.8358	15.2083	15.3572	15.211	15.2044	15.1456	15.1702	15.5234	15.0224	14.9794	14.9074	14.6932	15.1647	15.1165	15.3896	14.7562
19.3899	19.3021	19.3603	19.474	19.4086	20.1813	19.3451	19.4815	19.2396	19.3035	19.9616	19.0035	19.8998	19.8988	19.699	19.7849	19.4082	19.3158	19.7314	19.3917	19.4724	19.0525	19.1006	20.0738	19.0619	19.3055	19.2471	19.4757	19.2489	20.0684	19.6179	20.0262	19.8204	20.1651	19.9576	20.0998	20.1605	20.0347	19.531	20.2463	20.3184	20.0125	19.398	19.6999	19.8224	19.9969	20.1443	20.2449	19.9762	20.1261
19.1088	19.2643	19.2396	19.1502	19.1954	19.2454	19.0721	19.4142	18.6935	19.1527	18.8183	18.6826	18.6912	18.7348	18.6021	18.8502	20.0537	19.82	20.0185	20.1936	19.9156	19.7326	19.777	19.7725	19.7017	19.6057	19.8463	19.8217	19.8121	19.2377	19.1074	19.0664	19.0979	19.112	19.166	19.0876	19.4326	19.6727	19.5372	19.7498	19.6535	19.7609	19.7001	19.2468	19.3004	19.2823	19.3212	18.8656	19.1277	18.942
15.8865	15.9741	15.7827	15.8842	15.6302	15.8341	15.7902	15.9664	15.8021	15.9607	15.9112	15.8121	15.6516	15.6336	15.4492	15.7917	17.2018	16.7902	17.33	17.4772	16.9289	16.1884	15.5654	15.5013	15.446	15.5885	15.5939	15.4902	15.4666	15.4799	15.2572	15.1644	15.4474	15.4328	15.1176	15.0868	15.9326	15.7436	15.4287	15.5795	15.726	15.6854	15.4258	15.1264	15.2609	15.07	14.8586	15.3974	15.347	15.4751
16.0319	16.3323	16.4063	16.51	15.8217	15.4878	15.9984	15.8945	16.9352	17.3884	17.0789	17.0641	16.9654	16.8	16.8182	16.9324	15.4899	15.597	16.1235	16.3675	16.2486	16.0691	15.9044	16.1256	15.9486	15.9544	15.4845	15.8515	15.6938	17.377	17.4483	17.5144	17.2407	17.1536	17.2004	16.9944	16.7535	16.6135	16.7964	16.3228	16.1468	16.2695	16.4081	17.9986	17.3591	17.3518	17.2328	17.5169	17.3153	17.6024
15.1971	15.4727	15.2008	15.5639	15.3439	16.1588	15.1862	15.8582	15.2365	15.4128	15.3947	15.4076	15.2655	15.1205	15.0247	15.4562	16.4037	16.2662	16.4507	16.2845	15.7542	15.7944	15.2682	14.8466	15.3087	15.2676	15.2687	15.247	15.6407	15.229	15.2482	15.219	15.3519	15.2882	15.1216	15.1442	15.3751	15.2233	15.1948	15.2969	15.2554	15.4089	14.861	15.2106	15.2237	15.2625	15.2391	14.7229	15.0371	14.855
18.6033	20.4177	21.0735	21.088	19.6175	18.5117	20.461	18.8145	21.6207	23.285	22.1529	22.1538	22.286	21.7841	21.5243	22.1994	17.7983	18.5361	17.0045	17.4435	18.6783	19.1277	18.9986	19.1175	18.2386	18.7756	18.5402	18.4736	18.4552	19.9192	20.9017	21.5546	21.3814	20.9411	19.1123	21.5848	18.9286	19.7094	19.9256	19.2128	20.2896	19.1605	18.7805	21.4289	21.9129	21.2391	21.3696	21.8967	20.8162	22.4047
16.9082	16.7604	16.7949	17.0893	16.8592	16.7171	16.7757	16.5385	17.41	17.4547	17.4926	17.2514	17.2049	17.261	17.0207	17.2305	16.6383	16.8486	16.7735	16.8519	16.7209	16.7935	16.5766	16.4433	16.3512	16.6612	16.5386	16.4595	16.5361	16.4164	16.6552	16.9181	16.5933	16.7344	16.6787	17.0244	16.5757	16.6967	16.5047	16.5071	16.6426	16.4042	16.0458	16.7352	16.8113	16.789	16.9864	17.0813	16.4303	17.21
19.8053	19.6225	19.6059	19.5952	19.7213	19.7909	19.7689	19.6799	19.5225	19.6294	19.5618	19.3815	19.4903	19.2854	19.573	19.3546	19.5816	19.6362	19.5699	19.6702	19.5933	19.4637	19.7559	19.6897	19.6765	19.8437	19.764	19.7485	19.5472	19.5317	19.4436	19.4932	19.549	19.7744	19.7568	19.6524	19.8945	19.775	19.8027	19.6233	19.6667	19.5781	19.7421	19.4267	19.4701	19.3675	19.4796	19.5871	19.6317	19.6287
18.6529	18.331	18.3873	18.4519	18.3043	18.3696	18.192	18.0479	18.346	18.3897	17.9649	18.0627	18.2149	18.1155	18.4087	18.076	18.2071	18.1385	18.0497	18.1231	18.1809	18.1282	18.3415	18.381	18.1759	18.2103	18.5101	18.3852	18.1101	18.3135	18.4001	17.9898	18.1491	18.1927	18.2624	18.1366	18.5856	19.0607	18.1839	18.2964	18.5818	18.335	18.1666	18.5885	18.3305	18.1744	18.2632	18.3932	18.5287	18.2828
19.4376	19.5216	19.5955	19.4893	19.4787	19.4547	19.5901	19.6386	19.3876	19.2825	19.3909	19.3233	19.1962	19.2148	19.2065	19.3146	18.9392	19.4872	19.2565	19.3984	19.2687	19.3652	18.7288	18.7751	18.7378	18.736	18.5941	18.5999	18.7368	18.6688	18.7148	18.7302	18.5495	18.866	18.8588	18.5152	18.4336	18.4419	18.74	18.7624	18.5023	18.8216	18.5816	18.9892	18.8802	18.8209	18.865	18.8059	18.9869	18.882
17.2975	17.3015	17.2697	17.1794	17.0538	16.928	17.1028	17.0072	16.9269	16.897	16.8275	16.7899	16.8576	16.5179	16.6848	16.7094	17.0913	17.1103	16.7056	16.872	16.7271	16.8344	16.9762	16.9204	17.3383	17.2129	17.1425	17.0544	16.8698	16.8771	16.8717	17.2587	16.9819	17.2762	16.9504	17.0867	16.945	17.2842	17.2826	17.1411	17.5072	17.2161	17.1491	16.7883	16.9154	17.0456	17.1391	16.9868	17.0038	17.0015
18.6498	18.6473	18.6348	18.7322	18.7009	18.8119	18.6867	18.695	18.6632	19.1006	18.9338	18.6584	18.8193	18.6807	18.6886	18.6336	18.2071	17.9449	18.0707	17.9726	17.9347	18.0204	18.3883	18.4284	18.4213	18.3279	18.4354	18.2828	18.3761	18.6967	18.3828	18.6087	18.3761	18.5809	18.5144	18.6888	18.322	18.3203	18.2674	18.3671	18.4626	18.4423	18.7396	18.5073	18.4473	18.5894	18.5765	18.5062	18.3671	18.6352
19.6056	19.3682	19.4819	20.3942	18.8879	19.3302	19.3487	19.267	18.7937	18.5546	19.3863	19.2348	19.3766	19.235	18.7593	18.7667	18.8107	18.9321	18.8119	18.4804	18.8115	18.8779	19.3866	19.4627	17.811	18.4072	18.0877	17.9981	17.7986	18.2884	17.812	18.2011	18.3558	18.3977	18.4359	19.2523	18.2966	19.1291	18.2873	17.6964	18.4067	17.6233	17.7816	17.6619	18.2146	18.2363	18.296	18.3356	18.4203	19.0491
15.7103	16.2696	16.3675	16.2097	16.7493	17.293	16.4491	16.7826	15.0161	16.5184	15.6374	15.3073	16.2965	16.096	16.1245	16.4408	16.6119	15.8482	15.8516	15.6797	15.6678	15.8672	17.351	17.5299	17.5138	17.3692	17.6079	17.5427	17.419	17.0344	16.5994	16.1079	16.4788	16.0053	16.4855	16.2506	15.9036	16.0687	16.4428	16.4151	16.6938	16.846	16.5213	15.4669	16.0496	15.7593	15.742	15.7423	15.9956	15.1271
16.4854	16.5922	16.4997	16.4482	16.5873	16.5663	16.5136	16.5704	16.3228	16.926	16.6621	16.531	16.5585	16.4686	16.4215	16.4973	15.8784	16.1253	16.17	16.0162	16.2472	16.1722	16.5509	16.5825	16.5052	16.2614	16.6395	16.5757	16.2362	15.9447	16.1145	15.9492	16.1055	16.0607	16.1566	15.9501	16.299	16.5195	16.4534	16.5652	16.53	16.5452	16.3763	16.0136	16.0313	15.7702	16.1424	16.2424	16.132	15.9628
17.6562	17.3287	17.3684	17.4207	17.3375	17.2754	17.1936	17.4467	17.1427	17.6134	17.3433	17.261	17.0623	17.1515	17.0737	17.3938	17.4165	17.6146	17.3423	17.4004	17.4585	17.6762	17.2864	17.0273	17.0459	17.1482	16.9609	16.9054	17.1812	17.0296	16.666	16.6595	16.8545	17.0353	16.6275	16.4744	17.2904	17.4259	17.158	17.0698	17.12	16.9167	17.4271	16.6471	16.6435	16.5494	16.8888	16.9252	16.573	16.4067
16.7785	16.7762	16.7034	16.6184	16.9554	17.0034	16.5022	16.3952	16.7867	17.3692	17.4748	16.861	17.1907	16.1113	16.5938	17.1844	15.495	15.561	15.0917	15.4979	15.4094	15.5842	16.728	15.7067	16.4312	16.478	16.093	16.3635	16.531	15.6892	15.7262	16.3552	16.1508	16.345	15.8461	16.4003	16.8838	16.7562	16.0963	16.3782	16.6724	16.5624	16.5558	16.3053	16.2914	16.4534	16.1166	16.3617	16.1775	16.1467
14.6365	14.9298	14.7416	14.7479	14.5809	14.77	14.5998	15.0686	15.0231	15.1785	14.8878	15.02	15.3412	14.6852	15.6882	14.7957	14.9438	13.0955	13.107	15.0657	13.8616	14.4409	14.5206	15.0862	15.3052	15.3631	14.1784	14.6805	14.7017	14.673	14.7575	12.968	14.6096	14.2992	13.2494	15.3761	15.7836	14.5653	15.3338	14.1441	16.9855	15.9306	17.0527	13.4477	14.9281	11.8751	14.0561	13.5482	15.8592	13.3492
16.1891	16.3604	16.4407	16.2988	16.2134	16.0358	15.9194	16.4016	16.2842	16.5708	16.2992	16.0671	16.0657	16.2505	16.0517	16.2316	16.9124	16.799	16.8403	16.7242	16.7895	16.8441	16.0843	16.2275	16.1024	16.1217	16.1518	16.2417	16.0654	15.7584	16.0434	15.8734	16.0551	15.6376	15.7823	15.7236	15.9457	16.0844	16.4096	16.1616	16.6212	16.2895	15.829	15.694	15.7076	15.7642	15.6465	15.4777	15.4142	15.6033
17.9643	17.9284	17.8779	17.8877	17.8746	18.0393	18.0106	17.9333	18.0967	17.8815	17.4945	17.3366	18.0067	17.9397	17.9124	17.9119	17.9132	18.3686	18.6223	17.4052	18.147	18.0547	17.626	17.2404	17.2954	17.2226	17.4565	17.5243	17.6457	13.0764	17.5238	17.3528	17.4815	17.8403	17.7181	17.6382	17.5017	17.6505	17.2676	17.3054	17.7659	17.7191	17.7101	17.3942	17.6658	17.6531	17.732	17.6778	17.7633	17.6763
19.3295	19.1815	19.1044	19.2156	19.2765	19.2674	19.2184	19.1243	18.741	18.628	18.8386	18.6001	18.6464	18.6479	18.7346	18.5822	18.5963	18.5584	18.4232	18.5414	18.7181	18.4466	19.1966	19.1999	18.9789	19.2005	19.0981	19.3259	19.1608	18.9061	18.821	18.7228	18.6831	18.795	18.7985	18.8619	19.2471	19.111	19.1625	19.1293	19.3425	19.0769	18.8854	18.9644	18.8363	18.8691	18.9726	18.9547	19.0441	18.8426
15.0792	15.2572	15.191	15.1561	15.0498	15.0442	15.1672	15.3236	15.3616	15.6761	16.0858	15.547	15.2085	14.2807	15.6134	15.2408	14.7889	15.1076	15.0667	15.0838	15.005	15.1602	14.6552	14.0163	15.0176	14.1162	13.7471	14.8945	14.2017	14.19	14.8439	14.7088	15.1525	14.7686	14.6791	15.1863	15.0598	14.3286	14.017	14.141	15.2159	14.3405	14.453	14.61	15.2905	14.1419	13.4211	14.7693	14.9913	15.5362
15.9755	16.0101	16.0707	15.973	16.1265	16.0598	15.9007	15.9727	14.7196	14.3789	14.3477	14.4649	13.842	14.0734	14.871	15.6106	16.3354	16.1798	15.7609	16.048	16.0587	16.0863	17.6024	15.3377	17.4661	17.109	17.274	17.0714	17.1113	15.4578	16.2164	14.1937	16.5842	13.3149	15.1815	13.6986	16.7833	16.494	17.1916	17.0864	17.6308	17.0796	18.1459	13.7364	15.6325	14.0166	16.3277	13.8036	16.17	13.6234
18.2573	18.3069	18.3702	18.1763	18.3321	18.3444	18.1264	18.2809	18.0651	18.5068	18.1805	18.166	18.2093	18.0357	18.3119	18.2142	18.3241	18.0523	18.2358	18.1097	18.0047	18.0606	18.4021	18.4855	18.4424	18.4376	18.3927	18.3272	18.1164	18.5182	18.1531	18.4049	17.9166	18.2167	18.0641	18.1883	18.3451	18.3106	18.3738	18.262	18.3377	18.3064	18.5336	18.143	18.0929	18.1808	18.2792	18.1029	17.8788	18.1614
16.8411	16.8995	16.9071	16.8398	16.4238	16.7014	16.8424	16.6205	16.7596	17.3393	17.1463	17.1727	16.7377	16.5278	16.7044	16.7373	16.9599	16.4019	16.975	16.3039	16.2397	16.5111	15.9887	16.2706	16.077	16.3485	15.9501	15.9823	16.1194	16.1693	16.503	16.3401	16.4885	16.5379	16.3966	16.5495	16.1476	16.3686	15.9547	16.0563	16.535	16.1393	16.3054	16.3969	16.2166	16.3138	16.1174	16.6653	16.7022	16.7603
21.9497	22.4007	22.4346	22.5676	22.4978	22.4205	22.4613	22.4203	22.6659	22.4945	22.6498	22.4645	22.4563	22.4969	22.549	22.4828	22.426	22.4431	22.3537	22.6274	22.4802	22.414	22.3615	22.3321	22.3015	22.4636	22.1686	22.1489	22.2382	22.196	22.2073	22.3378	22.2572	22.44	22.2773	22.3766	22.4472	22.1688	22.5339	21.9836	22.0592	22.1838	22.2598	21.8852	22.1603	22.1984	22.1702	22.1826	22.3569	22.2295
16.0093	17.0756	16.1339	16.2567	15.9877	16.1254	15.9138	16.1178	16.2298	16.1134	16.8791	16.2618	16.1694	16.1149	15.8352	16.5641	14.5565	15.7542	14.7868	15.2337	14.3647	15.6587	15.8535	15.6285	15.5929	15.7742	15.5107	15.4635	15.8927	13.9353	15.5982	15.7131	15.6453	15.5292	15.559	16.0333	15.7675	15.535	15.587	15.6359	15.5441	15.6193	15.4836	15.5527	15.5525	15.3432	15.7952	15.2801	15.4877	15.3937
18.5191	18.0403	18.4299	18.1983	18.2994	18.201	18.0333	18.0685	18.497	18.4251	18.5193	18.3164	18.4543	18.2386	18.5832	18.1908	17.8907	18.2672	18.0428	17.8119	18.0833	18.3901	17.717	17.6798	17.5624	17.6706	17.5302	17.412	17.4606	17.8596	17.3038	17.7875	17.7477	17.9634	17.8951	17.6497	17.64	17.8652	17.7015	17.6439	17.5315	17.5287	17.5123	17.9219	17.5093	17.4496	17.4419	17.4403	17.9122	17.7662
23.094	23.0253	23.2134	23.0946	23.3527	23.3035	23.4606	23.1016	23.0822	22.9235	23.051	22.997	22.9884	22.9953	23.146	22.9958	23.5511	23.8149	23.7192	23.7397	23.6316	23.5722	23.4414	23.4881	23.4866	23.3981	23.3041	23.3423	23.2986	23.1515	22.994	23.0209	23.0029	23.1371	23.213	23.1315	23.465	23.077	23.353	23.3524	22.9	23.1745	23.259	23.0034	23.0218	23.0008	23.0791	23.094	23.3391	23.064
17.5555	18.1886	17.9888	17.5638	18.3595	18.4033	18.2972	18.5323	17.674	18.1061	17.9789	17.8999	17.98	18.1126	18.0547	18.1903	18.7342	18.9567	18.9698	18.5845	18.6232	18.7592	18.5038	18.6418	18.642	18.5528	18.5065	18.4628	18.3912	18.4136	18.5011	18.4524	18.2701	18.4476	18.3594	18.0136	18.3364	18.1318	17.8076	18.6515	17.9643	18.444	17.9678	18.1693	18.3499	18.3851	18.2896	18.2958	18.0315	18.0972
16.6486	16.5058	16.5057	16.4416	16.5273	16.4051	16.4913	16.2561	16.438	17.0887	16.5477	16.6128	16.6318	16.6029	16.5144	16.5986	16.8725	16.8832	16.6442	16.7667	16.6566	16.5982	16.4142	16.5427	16.4825	16.3864	16.2913	16.3514	16.4652	16.4134	16.4379	17.0253	16.3991	16.3944	16.3009	16.4399	16.6896	16.5761	16.4844	16.5503	16.2502	16.2836	16.2149	16.3515	16.2291	16.461	16.5636	16.6624	16.1496	16.3336
19.6153	19.5802	19.3345	19.0705	19.6987	19.6077	19.1732	20.2433	19.6195	19.1834	19.2818	19.1777	19.3194	19.5374	19.6401	19.3953	20.0648	19.7198	20.1782	19.8702	19.4197	20.1478	19.5711	19.6063	19.3755	19.6465	19.1841	19.6039	18.9912	19.3631	19.1632	19.2665	18.7486	18.4211	18.389	18.2529	18.6534	19.0353	19.0554	19.455	19.6999	19.498	19.2754	18.5947	18.646	18.9556	18.5399	17.8208	17.916	17.8341
18.1763	18.0935	18.2172	18.0979	18.2466	18.1052	18.2444	18.1138	18.0465	18.2352	18.0227	18.0157	17.9606	17.9712	18.0479	18.213	18.1586	18.3461	18.2675	18.1709	18.4689	18.2378	18.2301	18.2155	18.1295	18.1347	18.1365	18.2156	18.1261	17.7596	17.8063	17.7828	17.8399	17.7315	17.7716	17.7631	18.0576	17.8882	17.8992	17.9004	17.8541	17.9674	17.8078	17.6388	17.6825	17.673	17.6596	17.7445	17.6999	17.7822
17.147	17.228	17.1508	17.2251	16.3762	16.2226	16.0984	16.0212	17.1239	17.2548	17.2564	17.1962	16.7721	16.9571	16.1324	16.3238	15.8143	16.2534	15.6064	15.6231	16.2289	15.6602	15.6105	16.1597	15.9355	15.5781	15.5747	15.986	15.9591	14.5304	15.9352	15.9124	16.1939	15.7491	15.5893	15.4838	16.8544	16.8783	17.06	16.7546	16.8177	16.447	16.7693	17.1058	17.3742	16.946	16.9303	17.1517	16.9204	17.4858
22.3747	21.9843	21.9649	22.068	22.2103	22.163	22.1329	22.1737	22.4188	23.5213	22.9167	22.8584	22.8449	22.8245	22.5112	23.0468	22.1928	22.1643	22.3895	22.1474	22.1012	22.0101	22.1841	22.1908	22.0896	22.2406	22.19	22.0507	22.1499	22.0096	22.0182	22.4238	22.2356	22.098	22.0918	22.2339	21.9323	21.9071	22.0335	22.0706	22.0719	21.9622	22.0543	22.0753	22.2329	21.9835	21.9728	22.1963	22.126	22.327
15.6684	15.8348	13.7859	12.9821	14.2048	14.0114	13.8694	14.3067	13.8226	14.0463	13.4724	13.9898	13.5398	14.3597	14.8587	12.8273	15.4155	15.6011	13.9702	16.5609	14.2468	16.0916	16.046	16.0558	16.0661	16.3962	16.4041	15.747	16.0547	13.4969	15.3889	13.1802	17.5052	12.8469	15.4342	12.717	16.245	16.3742	16.2965	16.3421	16.1844	16.5156	16.8479	13.6638	13.7006	13.3539	16.9744	17.0399	13.7505	12.936
14.3278	14.4528	14.4086	14.4151	14.5429	14.3849	14.4029	14.5576	14.3929	14.3626	14.2677	14.5303	14.3735	14.3128	16.4078	14.5041	13.9463	14.6186	14.1376	14.0761	14.1986	14.1381	14.2759	14.2268	14.2437	14.3076	14.1762	14.133	14.5355	13.9277	13.8328	13.7347	13.5603	13.905	14.1241	17.9018	13.9327	13.9763	13.8711	14.019	14.183	13.8413	13.6139	14.1122	13.8819	14.2385	17.498	13.7149	14.3028	14.6093
18.4175	18.2313	17.9635	18.4719	16.6937	17.1627	17.1398	17.128	18.7639	18.8181	18.8855	18.8337	18.1388	18.4534	17.8437	17.8187	18.8086	18.6248	20.0979	17.8308	18.5895	18.3264	16.5097	16.9345	17.1967	17.9561	18.0718	17.6721	17.5927	18.6225	18.9819	18.9068	18.5872	19.2741	18.8054	19.1636	19.6522	19.5277	19.4005	19.6269	20.2673	19.4622	21.0767	20.4854	20.6822	21.0512	21.007	21.2472	20.1261	21.2692
18.1583	18.2484	18.5541	18.8535	17.857	17.7441	18.2773	17.5969	18.7342	19.198	18.684	18.6019	18.4027	18.675	18.3775	18.4556	18.2185	18.1599	18.0459	17.9123	18.4984	18.2589	18.3056	18.319	17.9937	18.2954	18.1959	18.2017	18.1114	18.6524	18.9078	18.5511	18.6843	18.9359	18.7334	18.7874	18.4617	18.6661	18.6284	18.3317	18.8278	18.3458	18.4183	18.821	19.0494	19.0018	19.1691	19.2728	19.1514	19.0837
17.2212	16.8454	17.0129	16.9036	16.9088	17.1306	16.9606	17.1578	17.3063	18.0179	17.2395	17.1992	18.2065	18.0548	17.7193	18.1082	14.8486	14.3759	13.9601	14.4525	14.3376	14.5349	18.207	18.1127	18.1103	18.2141	17.1979	17.1671	18.0917	18.4793	18.0774	18.3853	18.4633	18.3782	18.5887	18.4962	18.274	17.267	18.2263	18.381	17.9703	18.1407	18.3809	18.3769	18.1349	18.3695	18.2154	18.2117	17.4983	18.0513
18.9852	18.5627	18.5696	18.6027	18.5547	18.8123	18.6969	18.5808	18.1819	17.5632	17.9348	17.9605	18.0443	18.1806	18.4468	17.8154	18.7979	18.6399	18.5131	18.7682	18.5681	18.6917	18.4122	18.5083	18.3404	18.37	18.1243	18.2715	17.9176	18.2028	18.0695	17.9305	17.7759	18.008	18.0589	18.0928	18.2953	18.3298	18.2783	18.1896	18.2403	18.3381	18.4378	18.0199	17.8932	18.0997	18.2194	17.9299	18.2134	17.6941
18.0622	18.0854	18.3729	18.4559	17.6819	17.8148	18.1202	17.8347	18.7781	19.0855	18.8272	18.7401	19.0316	19.3096	18.936	18.7427	18.7343	18.8525	19.3222	18.257	18.9059	18.4453	18.2507	17.9779	18.4432	18.5464	18.8423	18.9374	19.1733	20.0402	19.5645	19.7041	19.1849	19.8782	19.7704	20.2864	19.0542	19.1562	19.0539	19.028	19.5612	18.9637	19.7879	19.8432	20.0377	20.185	20.1134	20.3001	19.7299	20.2796
16.0984	16.4078	16.5258	16.4176	15.9654	15.4787	16.0019	15.9848	16.8171	16.5699	16.9492	16.7604	16.7901	16.7907	16.549	16.678	14.702	15.4896	14.9089	15.3589	15.5146	15.4038	13.159	15.1742	15.3778	15.6552	15.4698	15.7758	15.5707	16.0785	16.2928	16.2207	16.3184	16.5836	16.4326	16.4197	15.5085	15.5579	16.1832	15.869	16.3805	15.6561	15.7306	16.018	16.1193	16.328	16.3572	16.2352	16.1735	16.3561
16.0942	16.0207	15.9664	15.8474	16.1612	15.9823	15.8883	16.2956	15.8581	16.3386	16.2782	16.1821	16.0974	16.5134	15.5666	16.4843	16.2802	16.5857	16.5476	16.992	16.6119	16.4748	15.974	16.0162	16.4136	16.6633	15.9204	15.7244	15.9837	15.976	16.3261	16.6969	16.1917	16.1806	17.2641	16.492	16.2284	16.2897	16.1131	15.6983	16.1013	16.0457	16.2616	16.285	16.4574	16.4726	16.3559	16.4808	16.4714	16.6715
18.8572	18.5353	18.6889	18.8027	18.9089	18.957	18.9749	18.8565	18.1403	17.9737	18.1394	18.0972	18.0205	17.9505	18.1667	18.1285	18.779	18.7711	18.6202	18.8444	18.8128	18.7154	18.7791	18.8311	18.925	18.6668	18.8602	18.9053	18.7929	18.3281	18.217	18.1184	18.3192	18.4493	18.3438	18.3737	18.6528	18.7351	18.5528	18.7209	18.5531	18.6673	18.6581	18.2426	18.291	18.1688	18.3145	18.3341	18.5656	18.2313
20.0509	19.7967	19.7593	19.8487	19.9033	19.973	19.7931	19.9038	19.5386	19.0083	19.4997	19.405	19.4361	19.2349	19.585	19.3938	18.847	19.2732	19.1115	19.0305	19.3375	19.2768	19.6052	19.377	19.4263	19.6831	19.4167	19.3557	19.6395	19.0046	19.0451	18.8338	19.1472	19.2806	19.4854	19.1536	19.6318	19.6358	19.5104	19.4699	19.4411	19.4997	19.3402	19.0542	19.0497	18.9074	18.8792	18.984	19.3733	18.9877
18.1466	17.8982	17.8709	17.802	17.7255	17.7595	17.6049	17.7211	18.8234	18.2423	18.3672	18.6771	18.7132	18.3574	18.6262	18.4866	18.42	18.3983	18.642	17.7667	18.52	17.473	18.4959	18.4537	18.3305	18.5131	18.9998	18.3108	18.6762	19.9082	19.8804	19.161	19.7868	20.0359	19.988	19.9935	18.684	18.8041	18.9111	19.1802	18.9431	18.9384	19.1248	19.844	20.1141	20.218	19.9878	20.3512	20.6864	20.5287
15.1915	15.4915	14.9857	15.2792	15.4549	15.2353	15.213	15.8707	13.9456	12.5934	13.8671	14.0106	13.8604	14.0088	13.5801	13.6411	14.6598	14.7779	15.1456	15.3295	15.0305	14.6952	14.5627	14.3581	14.2408	14.6189	14.7206	14.8089	14.8684	14.7207	13.2248	14.8026	14.299	14.7053	13.6851	14.8354	14.3835	14.8355	14.7203	14.6781	13.977	14.5945	14.5559	13.5425	13.8518	13.9103	14.1704	14.0839	14.1462	13.8771
20.6765	20.2372	20.1905	20.3214	20.5515	20.6836	20.4515	20.5953	19.4836	18.7009	19.0966	19.1875	19.3156	19.0369	19.8361	18.8532	19.6004	19.4952	19.0705	19.5082	19.3809	19.4343	20.1782	20.2152	20.2338	20.0328	20.0947	20.0446	19.9855	19.3335	19.0913	18.8297	19.1105	18.9647	19.3368	18.962	20.0876	19.9197	19.8592	19.8173	19.9898	19.864	19.8528	19.1098	18.9363	18.9188	18.9808	18.759	19.3636	18.4918
15.3731	15.5327	15.3528	15.4409	15.5078	15.474	15.5124	16.1895	15.3643	15.8239	15.6447	15.3052	15.4654	15.4799	15.1026	15.6266	16.2701	16.2983	15.8047	16.3385	16.1952	16.2561	15.5701	15.6189	15.6375	15.639	15.8258	15.6422	15.6714	15.4376	15.4381	15.1908	15.3738	15.5534	15.3194	15.8472	15.2945	15.3184	15.5418	15.5075	16.0159	15.671	15.6575	15.1878	15.069	15.0646	15.0695	15.0555	15.1387	15.1402
16.1724	15.7822	15.919	15.9834	15.9383	16.0969	16.0151	16.0392	15.4655	16.085	15.3605	15.3244	15.3228	15.1406	15.6119	15.3032	15.2767	15.3815	15.2609	15.2366	15.5059	15.4675	14.7091	15.3528	15.1032	15.1022	15.049	15.1008	15.1656	14.6529	15.091	14.9986	15.1231	14.9114	15.0044	15.0622	14.7483	15.0152	14.8775	14.9681	15.3899	14.8878	14.817	14.9609	14.9299	13.7502	14.8723	14.8851	15.0072	16.2389
26.1887	25.5944	25.4765	25.7854	25.9097	26.0781	25.8169	26.0842	25.1373	23.6192	24.5924	24.7937	24.592	24.6382	25.0294	24.5462	26.5401	26.5707	26.7978	26.7733	26.6848	26.4277	26.7228	26.6396	26.6125	26.5215	26.5877	26.4183	26.5274	25.8677	25.7334	25.1227	25.5972	25.9204	26.0073	25.6632	26.6627	26.4478	26.1902	26.3126	25.8997	26.2523	26.313	25.6001	25.8323	25.7494	25.8072	25.7952	26.4134	25.8266
17.7131	17.5486	17.5914	17.4437	17.4715	17.4657	17.4243	17.3646	17.6704	18.4929	17.8828	17.7544	17.9815	17.9511	17.7228	17.9985	17.1308	17.2907	17.438	17.2986	17.3564	17.2476	17.3146	17.2838	17.2329	17.2869	17.3529	17.4142	17.4092	17.5966	17.5425	18.0879	17.7493	17.6158	17.4984	17.8503	17.5027	17.3455	17.3475	17.4142	17.4467	17.3865	17.4338	17.5308	17.6236	17.6104	17.6895	17.8102	17.554	17.9092
21.206	21.3915	21.2938	21.2214	21.1054	21.046	21.3289	21.0316	21.0041	21.7171	21.4555	21.1654	20.9487	20.626	21.0161	21.1385	20.7336	20.6049	20.5892	20.664	20.7012	20.9456	20.858	20.8858	20.839	21.139	20.8907	21.1749	20.8756	20.2061	20.6328	20.804	20.6984	21.0312	20.7162	20.7713	20.824	20.9109	21.1808	20.7266	21.1763	21.023	21.0542	20.6889	20.6362	20.6234	20.6701	21.0127	20.8287	20.885
20.8471	20.9743	21.0355	21.1296	20.9438	20.8838	20.9818	21.0127	21.3431	22.1923	21.7227	21.6052	21.5165	21.4003	21.1284	21.826	20.9592	21.1576	21.2276	21.0492	21.1399	21.1488	21.4237	21.2605	21.2516	21.4071	21.4265	21.4348	21.5108	21.2667	21.4416	21.8011	21.5792	21.6675	21.4791	21.7132	21.2224	21.3614	21.2197	21.2598	21.4865	21.317	21.1932	21.5794	21.6275	21.3855	21.4859	21.6596	21.519	21.9389
16.7056	17.384	17.0302	16.9804	17.2589	17.1068	17.1945	17.6375	17.7473	18.8654	18.1946	18.2161	18.0229	18.0685	17.7518	18.4745	17.4874	16.7743	16.818	16.7732	16.7102	16.8367	17.5187	17.521	17.6279	17.5501	17.6293	17.5762	17.4607	17.7344	17.5953	18.066	17.8555	17.7162	17.4206	17.5389	16.8401	17.6232	17.4307	17.3085	17.872	17.7899	17.451	17.2912	17.3676	17.8594	17.1294	17.2201	17.1681	17.3086
16.8832	16.5337	16.2997	16.6308	16.2096	16.6013	16.631	16.651	15.9907	16.9071	16.3119	16.2074	17.1908	16.1256	16.0777	16.2517	15.6337	15.9061	14.9856	15.5377	16.2803	16.1502	16.008	16.3801	16.5001	16.244	15.8423	16.3187	14.9213	16.089	16.0403	16.1034	16.2789	15.6418	16.0911	15.9473	16.4996	16.4316	16.3578	15.7231	16.455	16.3548	16.4966	15.012	15.1981	15.7076	15.604	16.1761	15.5716	15.9609
23.1727	22.7612	22.863	23.0143	22.8449	22.9211	22.893	22.9514	22.2875	21.8517	21.8126	21.8776	21.8487	21.9457	22.293	21.9078	23.2171	22.8568	22.7747	23.0601	22.9704	22.7252	23.4917	23.3719	23.3937	23.4806	23.4584	23.5482	23.1441	22.7766	22.5023	22.4814	22.906	22.6458	22.7724	22.6476	23.4735	23.4483	23.5412	23.3184	23.4218	23.3674	23.3099	22.7798	22.5516	22.5535	22.637	22.7486	22.8866	22.5697
13.4694	14.7239	14.0207	14.0151	13.9991	14.0957	13.971	14.3979	15.0139	14.9248	15.1292	14.1934	14.6229	15.4202	13.5618	13.9732	13.7035	13.3411	13.9795	14.1552	13.6616	14.1117	14.1784	14.4049	14.5771	14.7158	15.0337	14.2611	15.2308	15.3599	15.4804	15.4784	15.3687	15.1827	15.2295	15.2326	14.8203	14.8215	15.2715	14.8884	14.4627	15.0953	14.956	15.0424	14.8772	15.1673	14.9365	14.7886	14.8273	14.9856
16.1317	16.2636	16.1169	15.9855	16.2669	16.3454	16.1699	16.2129	16.1118	18.8737	16.9088	17.2985	17.845	17.4725	17.3619	18.1655	16.9797	16.8984	17.0921	16.8076	16.711	16.5988	16.5287	16.6355	16.5514	16.3431	16.6006	16.5256	16.5693	16.4259	16.3204	16.8576	16.6006	16.4469	16.209	16.7237	16.2881	16.3603	16.0521	16.3211	16.382	16.3982	16.1862	16.1842	16.3277	16.3254	16.4358	16.3945	16.1921	16.3561
27.1848	26.7407	26.4807	26.674	26.6285	26.7553	26.5402	26.7944	26.0324	24.7309	25.4396	25.7459	25.7138	25.6695	26.0503	25.3982	26.5018	25.8609	25.8941	26.3511	26.095	25.7141	26.7518	26.7455	26.7526	26.5713	26.6664	26.5613	26.5113	26.4792	26.1481	25.7761	26.1654	26.1987	26.5079	26.2387	27.1246	26.8857	26.3808	26.3747	26.4201	26.6372	26.8975	26.1897	26.1	26.2425	26.23	26.2067	26.5309	25.9487
18.4162	18.8204	18.904	18.71	19.0515	19.0504	18.9996	19.0274	18.4915	18.7394	18.7815	18.7516	18.6391	18.7778	18.5832	18.5767	18.8153	19.0504	18.8206	18.7856	18.7263	18.8201	18.4615	18.3752	18.4722	18.4087	18.4918	18.4573	18.4251	18.6272	18.3434	18.4993	18.369	18.5641	18.4508	18.5594	18.0878	18.2805	18.3159	18.4691	18.5044	18.3714	18.5021	18.253	18.3624	18.3127	18.2607	18.2686	18.4499	18.4152
15.219	15.1029	15.2469	15.0709	15.1725	14.9614	15.1965	15.1947	14.8131	15.2548	14.9164	14.8289	14.8356	14.9602	14.3712	15.0086	15.5008	15.4316	15.2	15.7599	15.3745	15.3056	15.1565	15.1196	15.1843	15.0301	15.0862	15.1918	15.1766	14.6929	14.8787	15.1955	15.066	14.9269	15.0953	14.8462	14.7468	14.9751	15.0774	15.0915	15.0931	15.1157	15.2271	14.7981	14.8548	14.5529	14.7332	14.738	14.8807	14.7688
16.9187	16.669	16.741	16.7688	16.7841	16.6783	16.4008	16.6705	17.0278	16.6977	17.1559	16.9584	16.6813	16.7006	16.5231	16.5697	16.7221	16.9742	16.9951	16.7986	16.9158	17.1081	17.081	17.0244	16.826	17.0515	16.807	16.9203	16.8701	16.5966	16.6607	16.946	17.0401	16.7417	16.8437	16.8304	17.0727	17.2664	17.1217	17.1485	17.234	17.0143	17.0092	16.9686	17.1339	16.8709	16.7793	16.934	17.0148	16.9972
17.1929	18.2189	18.3699	18.1083	17.0827	16.9827	17.9326	16.7966	18.2842	18.8371	18.7569	18.6925	18.5733	18.4552	18.0945	18.448	16.4839	16.9129	16.6699	17.0472	17.2162	17.5405	16.7747	16.7463	16.6516	17.5308	16.5914	17.5694	16.7347	17.8519	18.0766	18.0499	18.1711	18.3188	17.9672	18.3353	17.2732	17.3789	17.9313	17.4046	18.2537	17.6062	17.0382	18.2954	18.7428	18.5521	18.6726	18.9312	18.375	19.0459
20.6282	20.2443	20.2975	20.3276	20.1694	20.3556	20.2182	20.1177	20.1372	20.0643	19.988	19.9209	20.0832	19.9384	20.2218	19.7984	19.9108	19.8314	19.7781	19.9642	19.7124	19.6945	19.2605	19.4626	19.3937	19.3589	19.2668	19.3252	19.137	19.33	19.212	19.054	19.3684	19.4408	19.2104	19.5043	19.5886	19.4163	19.322	19.3562	19.642	19.182	19.4996	19.3972	19.3696	19.3838	19.4284	19.4782	19.5649	19.3845
16.7468	16.5767	16.6772	16.5611	16.6064	16.4477	16.4958	16.6525	16.361	16.1896	16.1695	16.1171	15.7106	16.4714	16.1104	16.1973	17.7541	16.9399	18.4538	17.3192	17.9217	16.9538	16.7856	16.9122	16.7407	16.8052	16.6255	16.9391	16.5141	17.3062	16.972	16.8576	16.238	16.9169	16.7109	16.8245	16.674	16.8057	16.8244	16.7179	16.761	16.6383	17.1506	16.6356	16.8565	16.9453	16.8912	16.6198	16.041	16.6473
18.6537	17.8285	18.58	17.2737	17.9257	19.6779	17.7087	19.413	17.9606	20.8053	18.8759	18.107	17.8873	18.9022	18.8278	18.6485	20.4581	19.1846	19.7159	20.8105	19.7722	20.6612	17.938	18.4342	19.0277	18.525	17.7152	20.6812	17.0091	19.3899	18.3825	18.2928	18.4757	18.8917	18.6888	18.583	18.744	19.8641	18.0111	19.0142	18.4617	19.4709	17.2679	18.8648	18.3721	19.0836	18.871	18.4393	18.0791	17.9838
14.5781	13.6947	14.5922	13.6295	15.2393	14.185	13.0469	14.2719	14.2464	15.4752	13.2971	13.9703	14.9523	15.5619	14.6036	14.7118	14.5699	14.3275	14.5585	14.7894	14.2066	14.6602	15.0856	12.7144	13.6298	14.6881	14.7482	15.0872	15.3584	16.0234	14.5517	16.2638	14.6017	16.7122	14.7373	16.7896	15.4688	15.03	14.9229	14.6346	14.7782	14.5346	15.1511	14.3669	14.9001	16.4159	16.486	15.4378	14.8435	15.5705
16.5544	16.4539	16.3622	16.5117	16.5455	16.2815	16.4904	16.4233	16.6794	16.7599	16.698	16.4429	16.5054	16.4331	16.334	16.2735	15.7833	15.6925	14.8022	15.7021	15.4666	15.5493	15.6823	15.8599	16.3503	15.848	16.3275	14.9894	15.7868	15.5505	16.3914	17.5816	16.4653	19.213	16.2648	19.1002	15.7489	15.4011	15.9726	15.9118	16.2468	16.4521	16.1254	16.6897	15.7982	15.6545	18.9662	15.8091	16.1388	15.768
16.5831	16.1289	17.0465	16.6219	16.2786	16.3111	16.2989	16.4116	15.8006	16.0299	15.9652	15.5168	15.5229	15.6829	15.4982	15.6992	15.8202	16.3623	15.5284	16.5908	16.17	16.5355	14.8827	14.6547	14.7198	14.1286	14.6496	14.6463	15.0971	15.0185	14.9275	15.3151	15.2688	15.1458	15.1574	14.9474	13.8743	14.8647	14.7701	14.4547	14.6754	14.8042	14.4739	14.8013	15.0427	14.7882	14.7172	14.8482	14.7496	15.0417
17.0321	16.9616	16.9607	17.0543	17.0847	16.6727	16.9469	17.9308	17.0931	17.3133	17.0168	16.9324	16.7035	16.5678	17.0491	16.8317	16.599	16.7725	16.9552	16.4072	16.744	16.5276	17.1795	16.9957	17.0471	17.0667	17.1713	17.0708	17.1941	17.327	17.2081	16.8387	16.8272	16.8446	17.0556	16.9452	16.9493	17.0281	16.9429	17.0772	16.9736	16.9494	16.7007	16.9377	16.3624	16.833	16.7323	16.7104	16.8745	14.1192
16.2286	14.0714	14.1103	15.8282	14.4362	14.1912	13.8348	14.5599	12.271	13.8052	12.4582	14.8353	13.5792	13.0673	13.8397	13.2139	15.1216	14.8425	14.9495	15.1272	15.0269	15.0176	14.6242	14.5736	14.5306	14.742	14.5434	14.583	14.8132	15.7585	15.436	14.8387	13.931	15.0033	13.3699	14.9239	14.5881	14.5896	14.7336	14.727	14.3985	14.3773	14.4565	13.438	13.7136	14.6027	14.1505	13.796	13.6541	13.4627
16.7209	16.517	16.2934	16.5544	16.8095	16.5355	16.6042	17.0609	16.0949	16.176	16.5743	16.0405	16.5491	16.1484	15.8792	16.0619	16.8897	16.688	16.8672	16.9646	16.7995	16.7178	16.994	16.5925	16.5142	16.475	16.5778	16.5842	16.5555	17.0992	15.8807	16.7026	16.4061	16.3285	15.8281	16.6031	16.1337	16.5333	16.6308	16.637	16.5484	16.7276	16.4824	16.3348	16.1297	16.4542	16.2625	15.6576	15.8568	16.6587
15.9947	16.0728	15.953	16.0311	15.8405	15.4874	15.6959	15.5383	15.1092	13.8075	14.7499	14.8465	14.6686	14.5557	14.8697	14.6652	14.3692	14.3613	14.5689	14.647	14.4572	14.3442	15.0333	15.1163	14.7224	14.9722	15.0385	14.9242	14.7211	14.1926	14.1417	13.358	14.3533	14.097	14.2942	14.454	14.7827	14.8746	14.6606	14.8617	14.8209	14.5876	14.3941	14.1689	14.4671	14.4951	14.4706	14.6615	14.8556	14.3203
19.5252	19.9348	20.5859	20.8581	19.5303	19.1663	20.3697	19.1123	20.819	21.4857	20.9094	20.6688	20.8377	21.2762	20.496	21.0249	19.5487	20.3076	19.3968	19.6514	20.8644	20.5761	20.3719	20.1433	19.6113	20.435	20.0972	20.3279	20.1548	20.6868	21.0403	21.4849	21.4731	21.2001	20.505	21.4883	20.6635	21.1895	20.9313	20.7469	21.5291	20.7306	20.9119	21.4264	21.8036	21.4401	21.5429	22.0142	21.4197	22.2029
15.9181	16.0487	16.0238	16.0432	15.79	15.6623	15.869	15.9477	16.5366	17.718	17.1017	16.8411	16.8414	16.577	16.2587	17.1353	16.2997	16.4183	16.1354	15.9055	16.2872	16.2234	17.1964	15.7574	17.0504	15.6716	15.627	16.8727	16.0303	15.8056	16.6618	16.4445	16.3404	15.7941	16.4743	16.9447	15.777	15.38	15.6236	15.8405	15.7016	15.6906	15.4545	16.2072	16.2374	16.0795	16.074	16.2076	16.7476	16.501
17.1152	16.9686	17.0032	17.1576	17.2311	17.0474	16.9052	16.8873	17.3163	16.9365	17.196	17.0803	17.2305	17.101	17.1646	16.9582	16.8568	17.2419	17.0265	16.8368	17.1203	17.18	16.6061	16.4885	16.4586	16.7893	16.5752	16.4251	16.7439	16.4226	16.5352	16.3322	16.5929	16.5065	16.5296	16.6104	16.4487	16.533	16.499	16.689	16.9055	16.6348	16.3958	16.262	16.4036	16.2468	16.1025	16.2245	16.5457	16.1518
19.8092	19.7694	19.9472	19.7539	19.8921	19.9384	19.8814	19.809	19.6537	20.0615	19.8403	19.8594	19.7426	19.7652	19.7744	19.8218	20.0576	19.9879	20.13	20.1947	20.2195	19.9926	20.1428	20.1382	20.0807	20.0538	19.9033	19.8889	19.8303	19.7179	19.5262	19.5708	19.5854	19.5147	19.5512	19.5974	19.8882	19.8507	19.8437	19.8963	19.7109	19.8012	19.7321	19.6218	19.6575	19.6359	19.6975	19.7974	19.6765	19.731
13.5303	13.2915	13.7177	13.8096	14.1316	14.1556	14.6065	14.3046	14.1277	14.7363	14.0547	14.0049	15.5132	15.6451	15.0215	14.8648	16.5975	16.5109	16.7706	15.0346	15.1549	15.4748	14.4922	14.2839	14.5519	14.7926	14.769	14.9686	14.905	15.7557	15.649	15.7316	15.4529	15.8182	15.8246	15.9508	14.5902	14.7333	14.5195	14.4761	15.0658	14.3654	15.2525	15.5946	15.7855	15.7447	15.2414	15.81	15.1727	15.8319
17.5569	16.8778	17.0803	17.2209	16.8927	17.0657	16.8566	16.9197	17.7086	17.6305	17.8217	17.5935	17.5909	17.4601	17.6076	17.4121	16.9777	17.4048	16.9757	17.1488	17.1685	17.2785	17.4711	16.6709	16.789	17.2107	16.9581	16.9094	17.0648	16.9426	16.7536	16.8783	16.6585	16.9932	17.0677	17.0143	17.0204	16.8381	16.724	17.0586	16.7182	16.8747	16.8146	16.946	17.0751	16.8283	16.8743	17.0588	17.1644	17.0614
15.5073	15.5951	15.5537	15.7145	15.5308	15.0622	15.2858	15.216	16.1925	14.1581	16.8952	16.6096	15.6931	17.0741	15.8086	15.1948	15.496	15.7634	15.8882	15.6985	14.8474	15.344	15.5311	14.4641	14.3148	15.4243	15.0472	15.3816	15.1231	14.5939	14.9208	14.3961	13.4354	15.0933	14.8371	15.0704	14.3885	14.7706	15.2026	14.7099	15.2871	14.499	14.8398	14.9197	15.3302	14.9533	13.8563	15.3488	16.4282	15.0156
15.7445	16.0719	16.2081	16.2422	15.9539	15.8138	16.0693	15.9737	16.0425	16.1838	16.2379	16.0909	16.0975	15.8933	15.832	16.2563	15.4975	15.2981	15.9566	15.6738	15.926	16.1377	15.2899	15.4485	15.4257	15.2448	15.3457	15.4089	15.6556	14.7453	15.0305	14.768	15.2803	15.4413	15.095	15.2742	14.9429	15.2861	15.4534	15.5967	15.5427	15.4339	14.9542	15.1977	14.835	15.1163	14.6176	14.929	15.3049	15.1587
20.5107	19.9752	19.699	19.2439	22.3714	19.8731	19.8368	20.1889	13.3491	21.3573	21.8212	17.3455	13.0919	18.6846	18.4012	22.0114	18.0591	16.6783	17.1538	17.2143	17.5711	17.1142	18.2471	18.1094	18.1597	18.6356	19.0189	17.9444	18.0885	17.9812	17.8633	18.2278	17.6196	17.6939	18.5091	18.0567	18.7079	18.3062	18.4805	18.2125	18.5303	18.4113	18.2691	17.7912	17.2751	17.8319	17.4172	17.3624	17.827	18.3926
17.5691	17.6366	17.4148	17.613	17.1835	15.9138	17.2587	17.2544	17.114	14.9855	16.801	16.6066	16.6435	16.5662	16.403	16.2922	16.9771	16.5958	16.9151	16.8915	16.6904	16.5256	16.5314	16.6941	16.5912	16.6741	16.568	16.8148	16.4611	15.7898	16.1579	15.4219	16.2608	16.3396	16.4517	16.3253	16.7254	16.698	16.468	16.4751	16.5339	16.3944	16.186	16.3523	16.3693	15.6882	16.3548	16.3563	16.5869	16.352
15.7614	15.8934	15.8932	15.9328	15.8665	15.9087	15.9654	15.9314	15.9034	16.0626	15.6082	15.8027	15.7344	15.6774	15.4968	15.8336	16.2738	15.9315	16.014	16.5084	16.263	16.0875	15.7355	15.7756	15.7222	15.6836	15.6877	15.8461	15.7935	15.777	15.6956	15.6564	15.7559	16.0417	15.8012	15.7686	15.6326	15.7539	15.7171	15.8234	16.2353	15.6227	16.1256	15.7007	15.6954	15.6204	15.8086	15.7513	15.8543	15.7987
18.8953	18.8115	18.7463	18.7793	18.6175	18.6667	18.6026	18.6759	18.5045	18.6385	18.4314	18.3977	18.3901	18.3117	18.4738	18.3439	19.2322	18.8825	18.6862	18.858	18.7909	18.8186	18.31	18.4431	18.3634	18.2436	18.1818	18.0796	18.1033	18.164	17.9883	18.1178	17.8949	18.103	17.8271	17.9437	18.5733	18.3636	18.2178	18.2361	18.2207	18.1351	18.2008	18.0805	18.1571	18.0206	18.2725	18.1164	17.9745	17.8205
17.3475	16.1855	16.4011	16.6814	16.2761	15.6728	16.099	16.0892	16.8194	15.8109	16.4858	16.5281	16.6978	16.7417	16.0316	16.5003	15.3165	15.5637	15.7065	15.7238	15.8402	15.7292	16.1497	15.8978	15.7166	16.0731	15.7001	15.4806	16.7688	16.3691	16.4675	17.1027	16.6487	17.8631	16.5907	18.1252	15.7723	15.9604	15.8849	16.2011	15.9876	15.791	16.0645	16.4496	16.7618	16.5902	16.4915	16.3978	18.1351	17.1702
17.2542	17.087	17.0091	17.014	17.1291	17.2693	17.2083	17.1858	16.4985	15.932	16.3652	16.2544	16.3634	16.2276	16.5437	16.2916	17.106	16.9913	16.9574	17.1944	16.9947	16.7362	17.3951	17.2952	17.2743	17.4837	17.2997	17.6013	17.3198	17.1637	16.7432	16.3905	16.7915	16.8741	17.0848	16.9323	17.4696	17.3888	17.5579	17.3777	17.561	17.3761	17.5535	17.0188	16.9505	17.0961	16.9788	17.1889	17.4139	17.0868
19.5022	20.2934	20.2116	19.8847	20.0714	20.1855	20.4239	20.4131	19.5583	20.0843	19.6884	19.6937	19.7047	19.7406	19.5317	19.9569	19.8039	20.2341	19.5553	19.938	19.9422	20.4499	19.3122	19.617	19.5314	19.6546	19.5933	19.7776	19.6347	19.4139	19.3476	19.6503	19.4898	19.3878	19.3632	19.1166	18.4835	19.1332	19.3844	19.7558	19.6779	19.6335	19.3121	19.6106	19.5557	19.4113	19.3768	19.3934	19.2195	19.2279
20.6812	20.879	21.0598	20.9345	20.6349	20.6909	20.9981	20.704	20.8857	21.0248	20.8372	20.7353	20.6133	20.5321	20.698	20.8071	20.3579	20.4038	20.0761	20.5506	20.4923	20.4531	20.3417	20.4645	20.5379	20.7398	20.5215	20.9488	20.3687	20.6237	20.7028	20.6661	20.7754	20.9014	20.7167	20.7727	20.6532	20.7982	20.859	20.3905	20.992	20.6199	20.417	20.5563	20.9505	20.8772	21.0402	21.2258	20.9762	21.1364
14.8664	15.1695	15.0681	15.0811	15.0168	14.9252	15.0812	15.4247	15.5015	13.8348	15.2495	14.9927	15.4675	15.315	15.534	15.1463	16.9157	16.537	16.4806	17.0576	16.518	16.8976	16.1574	16.1254	16.0902	15.9211	16.1494	16.2811	15.9321	15.7351	15.4568	15.542	15.3033	15.7336	15.586	14.8864	16.1223	16.94	15.324	15.7997	16.3933	15.913	15.6337	15.728	15.5534	15.6633	16.0696	15.6547	15.7444	16.0357
17.8304	17.1158	16.9964	17.422	17.7474	17.6357	16.9701	16.8982	16.0977	15.9358	15.5555	15.7697	16.278	16.6322	16.4349	15.8481	17.6599	17.3776	17.7659	17.4877	17.4991	17.2889	18.4369	18.5249	18.3505	18.2212	18.3209	17.841	18.0713	17.7826	17.764	17.279	17.4317	17.4514	17.7823	17.2174	17.9494	17.93	17.4806	17.8055	17.5426	17.7913	17.886	17.3875	16.9383	17.5647	17.503	17.1586	17.418	16.6964
17.1062	17.2039	17.0812	17.2364	16.9603	16.6211	17.1946	16.7507	18.0919	19.8539	18.8351	18.5654	18.8594	18.6189	18.3551	18.6044	17.4008	17.2348	17.2684	17.3071	17.2934	17.067	15.4239	15.8823	17.326	17.7171	15.3138	17.4577	16.6145	16.4598	17.0147	18.0522	17.2915	16.8305	16.3982	17.5416	16.8509	17.0755	16.8357	16.4898	15.4483	16.5433	16.7018	17.1668	17.2152	16.758	16.8673	17.5545	16.6641	17.4556
15.0737	14.6655	14.6777	15.1953	14.5818	14.2851	14.7078	14.2464	14.6133	14.1527	14.6035	14.7555	13.2916	14.0727	14.0399	14.6194	15.0397	15.2794	15.794	15.0428	15.2472	15.2341	14.9581	14.7467	14.7072	14.9124	14.8689	14.7892	15.4419	14.3519	14.4138	14.5991	14.3625	14.7371	14.5041	14.2934	14.8672	15.0275	14.5774	15.023	14.8682	14.9674	14.2717	14.5582	14.2389	14.3306	14.2401	13.1112	14.6691	14.0852
18.3115	18.126	18.1466	18.1776	18.0978	17.9861	17.8985	18.0603	18.0352	18.2011	18.4389	18.0497	18.0098	17.9975	17.7927	18.1155	17.8271	18.1847	18.1562	18.0579	18.0228	18.1286	17.4214	17.4344	17.3331	17.5549	17.3723	17.4394	17.3253	17.3199	17.3229	17.5793	17.4594	17.4429	17.2319	17.5309	17.5347	17.5004	17.5316	17.6021	17.8431	17.4161	17.3898	17.2806	17.4741	17.3944	17.4182	17.6785	17.4885	17.6258
18.1493	18.0115	17.7624	17.5584	18.1188	18.1407	17.7421	18.0756	17.2273	17.3677	17.0666	17.1833	17.0399	17.1343	17.3754	17.3097	18.4334	18.4482	18.544	17.9431	18.2635	18.1855	18.0731	18.2287	18.1063	17.9341	18.0356	18.0583	17.7539	17.5858	17.6229	17.5796	17.4555	17.2787	17.049	17.1324	17.8028	17.9126	17.5604	17.9134	17.8927	17.8287	17.7716	17.3619	17.2453	17.4017	17.3046	17.0474	17.1277	16.9727
16.6089	16.6727	16.5466	16.9203	16.7297	16.844	16.4837	16.9081	16.7721	14.9184	16.888	16.8133	16.8294	16.7398	16.6817	16.8004	16.2973	16.4964	16.5466	15.9223	16.3173	16.6859	17.0115	16.8194	16.9532	17.1376	16.5989	16.7568	16.8019	15.2285	16.3384	16.4771	16.5736	16.3094	16.488	14.781	16.7332	16.8136	16.8332	16.8381	16.5776	16.7329	16.7003	16.3342	16.3702	16.2974	16.2814	16.1325	16.0315	16.1183
18.6172	18.4303	18.5095	18.5493	18.3669	18.3421	18.2203	18.0568	18.3448	18.8309	18.3693	18.3785	18.4506	18.3827	18.4265	18.4458	17.9171	18.2862	18.0729	18.1962	18.2993	18.2435	17.9663	18.0061	17.8818	17.7444	17.6976	17.9544	17.7585	17.6891	17.7739	17.7067	17.9494	17.6691	17.7358	17.839	18.0601	18.1031	17.7369	17.9143	18.0347	17.6897	17.4969	17.921	17.9852	17.8369	17.8598	18.1095	17.9734	18.0907
15.2874	15.1943	14.7301	15.1041	15.3326	15.1746	15.3183	15.2153	15.0334	14.826	14.9404	14.9253	15.0685	14.8248	14.97	15.1152	14.6973	14.8076	14.5245	14.6719	14.6864	14.5251	15.3979	15.3077	15.2147	15.2601	15.2712	15.2537	15.1645	14.7736	14.6161	14.6312	14.9179	16.1759	14.9554	14.7943	15.1566	15.1106	14.8748	14.9502	14.9491	15.031	14.4047	14.7885	14.9121	14.7382	14.8022	14.9867	15.3038	14.9959
15.5482	16.5934	16.8402	16.6284	16.5758	18.4646	16.9291	17.1108	17.9611	14.3857	18.2047	18.2023	18.0359	18.0098	17.7753	18.6145	17.7081	17.4505	17.5629	17.1897	16.8873	17.3602	15.6419	15.8417	15.7409	15.4743	15.8036	15.7178	16.2783	14.7692	16.0877	15.263	17.717	16.3686	16.8107	17.4275	15.9455	16.9041	15.4796	15.6399	16.8698	15.852	16.7663	16.9336	15.99	16.9037	16.4409	14.8071	14.4428	17.46
20.3139	20.2984	20.1377	20.0648	20.302	20.2263	20.0406	19.7716	19.3053	19.105	19.1057	19.2182	19.3354	19.2127	19.5818	19.3408	19.648	19.8859	19.6709	20.0088	19.81	19.901	20.0544	20.2082	20.2151	20.3252	20.215	20.3324	19.9575	19.8135	19.6912	19.4349	19.8565	19.6983	19.9853	19.743	20.2435	20.0996	19.9007	20.0937	20.0513	20.0014	19.7672	19.7966	19.6807	19.6806	19.8176	19.7039	20.0875	19.6619
14.8061	15.4513	15.0252	16.8657	14.9285	15.1816	15.2075	15.1308	15.0539	15.5233	15.2428	15.0322	15.2823	15.1358	15.0681	15.118	15.8264	15.6381	19.3406	15.3038	15.4917	15.3667	14.4809	14.6962	14.8205	14.8728	14.6357	14.5978	14.6527	14.8675	14.5556	14.707	14.6738	14.8486	14.5198	14.668	14.3376	14.4951	14.5993	14.5697	14.439	14.4462	14.3252	14.6124	14.5812	14.562	14.5779	14.5122	14.6233	14.7035
13.4378	14.5903	16.3335	13.1834	16.5656	13.9833	16.7547	11.7424	14.128	14.3957	15.0132	14.8824	14.4757	14.1187	13.2726	14.8569	15.1376	15.3232	15.2873	15.2099	15.2627	15.1839	16.3299	17.6198	15.7078	16.4747	16.4331	16.4863	16.8934	13.4174	16.2091	16.9897	17.3211	16.6861	16.5717	15.6451	17.5394	17.5106	16.7476	17.4127	16.0008	17.1906	17.4903	16.1729	17.0541	15.9263	17.0913	16.2479	16.4497	17.0602
16.3536	16.2487	16.2175	16.3006	16.3032	16.2441	16.459	16.3415	15.5716	14.6321	15.7428	15.9313	15.6323	15.7471	15.5581	15.7562	16.2868	16.4722	16.5322	16.5174	16.4136	16.391	16.3342	16.2429	16.2762	16.1619	16.1463	16.1971	16.3653	15.4879	15.4343	15.2919	16.2014	15.6244	15.7645	15.5916	16.1728	16.1684	16.0904	16.0806	15.7251	16.225	15.9639	15.4637	15.4653	15.5103	15.519	15.2885	15.6467	15.2512
19.7214	19.3516	19.2578	19.2869	19.3622	18.9424	18.5997	18.7416	18.427	18.1992	17.9307	18.5018	18.1198	18.473	18.3868	18.7276	20.027	20.1978	20.3199	19.802	20.4045	20.3385	19.9456	19.8215	19.6586	19.9819	20.0551	19.5897	19.8049	19.816	19.892	19.8995	19.7027	19.8252	19.4641	19.5279	19.8805	20.2039	19.7219	19.9421	19.892	19.8074	19.3786	19.7401	19.6038	19.6657	19.6546	19.5762	19.5397	19.62
18.2041	18.1464	18.1994	17.9347	18.5267	18.5017	18.3659	18.5101	17.6889	17.8444	17.831	17.7039	17.9265	17.8477	18.1462	17.8373	18.725	18.291	18.6224	18.445	18.3555	18.3113	17.7236	17.9368	17.9696	17.9648	17.7505	17.7795	17.2192	17.2069	17.1925	17.5748	17.8128	17.5288	17.7825	17.2048	17.7472	17.6653	17.8385	17.66	17.6398	17.462	17.7279	17.559	17.492	16.8288	16.8865	17.8031	17.6362	17.1733
15.9648	15.5603	15.5514	15.7718	15.557	15.503	15.3049	15.4132	15.7395	14.0109	15.6834	15.4854	15.6054	15.4333	15.5439	15.0551	15.8392	16.1411	15.9766	16.0997	16.1329	16.324	15.7163	15.4661	14.927	15.7579	15.438	15.2322	15.7714	15.2687	15.5669	13.4147	15.4567	15.1547	15.3687	15.1416	15.6271	16.401	15.6422	15.5926	15.5486	15.6043	15.1349	15.3741	15.1183	15.3997	15.3541	14.3565	15.6508	14.7905
17.4691	17.2491	17.0927	17.1391	17.1338	17.3851	17.2293	17.2108	17.0445	17.3427	17.0057	16.9777	17.2347	16.9609	17.1537	17.0676	16.9377	16.5752	16.5881	17.0205	16.6613	16.718	16.9862	16.9762	17.0051	16.8365	16.8473	17.03	16.7777	16.9515	16.9726	17.1061	17.0425	16.9485	16.9659	17.0966	17.0501	16.8751	16.8953	16.8631	16.9957	16.8594	17.0103	16.9829	17.0118	17.0132	17.0397	17.0186	16.963	16.9417
13.9132	15.4826	14.6627	15.4377	15.1102	16.7787	14.587	15.9484	15.5029	15.5607	15.6402	15.653	15.8398	15.6332	15.4389	15.7692	14.6146	14.7095	15.1321	14.5098	14.9596	14.6451	14.8376	16.3494	15.8256	15.8061	15.9411	15.4236	16.0202	15.9071	16.0032	16.5776	17.2968	16.9556	15.9508	16.5958	16.9085	15.2804	15.5751	15.6087	16.2954	15.109	14.918	16.1778	16.0912	16.214	16.0048	16.3415	15.965	16.2799
20.402	19.9768	20.1404	20.1354	19.9332	19.9345	19.6844	19.8388	20.3614	20.2342	20.1647	19.9785	20.1042	20.1804	20.1896	20.0021	19.6697	19.9208	19.8012	19.5433	19.7249	20.1206	19.204	19.3017	19.2178	19.4246	19.2101	19.1344	18.9923	19.1959	19.4562	19.4615	19.4244	19.4414	19.5012	19.5236	19.4982	19.5288	19.496	19.3427	19.7565	19.1689	19.5191	19.3974	19.3813	19.472	19.5526	19.4929	19.186	19.4001
16.8521	16.5889	16.5758	16.6826	16.4936	16.228	16.4391	16.6472	16.3723	16.3819	16.5355	16.3746	16.3672	16.4856	16.0581	16.3243	16.5398	16.666	16.6213	16.4257	16.7251	16.8606	15.8474	15.7412	15.9546	16.0768	15.3642	15.8912	16.0757	15.7164	15.7186	16.0287	15.9121	15.3875	15.5988	15.5263	15.8506	15.9449	15.8537	15.6019	15.7041	15.6532	15.6978	15.5157	15.5588	15.6756	15.3649	15.6623	15.8228	15.6799
15.4536	15.8262	15.2027	15.8091	15.1407	15.1678	15.2471	15.9382	16.3435	16.6967	16.3542	15.913	15.2931	16.2803	14.7962	15.6131	17.4873	16.4857	16.617	16.6979	16.8047	16.4423	15.4294	15.7461	15.5835	15.7381	15.8809	15.8139	15.98	15.8243	15.8359	15.493	15.3585	16.0954	15.8669	16.142	15.5332	16.1348	15.8533	15.6563	15.575	15.6094	16.0955	15.4726	15.4718	16.2437	15.5164	15.586	15.8011	15.9989
17.435	17.4358	17.4383	17.4131	17.6198	17.546	17.5329	17.6964	17.1953	17.2478	17.4334	17.2024	17.1797	17.2526	17.0855	17.2491	16.6561	16.769	16.8093	16.8198	16.839	17.0749	16.5548	16.5795	16.2907	16.7551	16.3147	16.269	16.4647	16.7449	16.1433	16.9146	16.4005	16.6743	16.3838	16.639	16.6159	16.3279	16.6785	16.6028	16.3355	16.2845	16.3296	16.1993	16.3346	16.2114	16.5089	16.3144	16.184	16.3268
15.1489	15.3934	15.5636	15.6426	15.5867	15.1706	15.5907	15.4821	15.5242	16.0345	15.8865	15.9661	15.5318	15.7394	14.9855	15.6593	15.1862	15.3469	15.3655	15.6173	15.6105	15.4117	14.784	14.4761	14.5012	15.1629	14.6382	14.6818	15.0683	14.3401	14.6262	15.234	14.8064	14.5808	15.0979	14.7652	14.2896	14.6528	14.963	14.791	14.8764	14.7578	15.3217	14.5904	15.1215	14.8417	14.6217	15.8704	14.8692	14.9584
16.5896	16.2288	16.2958	16.187	16.318	16.3683	16.2318	16.4613	15.9321	15.4986	16.3658	15.8487	15.5542	15.7348	16.1289	15.9399	16.4677	14.9642	16.1922	15.5776	15.5189	15.504	17.2488	16.7625	16.7917	16.9049	16.7277	16.6149	16.4651	17.8866	16.419	17.0167	15.8539	17.0851	16.726	16.6903	16.7224	17.4476	16.5529	16.3923	16.4413	17.0851	17.094	17.9111	16.7857	16.8706	17.773	18.1277	16.8335	18.135
15.9943	15.8599	15.9317	15.4724	15.7631	15.7724	15.6361	15.7678	15.6916	15.629	15.7936	16.0568	15.7717	15.9189	15.5303	15.6395	16.6526	16.1327	15.9338	16.425	15.3845	16.5517	15.3825	14.3635	15.9553	15.9483	14.4057	15.3274	15.7755	15.0879	15.358	15.42	15.3547	15.9177	16.4009	16.7532	15.2515	15.523	15.3481	15.1168	15.3803	15.3245	14.8995	14.5281	14.8882	15.1481	14.0598	12.7005	15.2402	16.3869
15.241	15.223	14.982	15.0994	15.0862	15.0749	15.0861	15.191	14.926	14.7555	15.3136	14.9608	15.1824	14.6316	14.6145	15.24	15.3383	15.0455	15.6474	15.3638	15.1969	15.186	14.6508	14.5698	14.5112	14.5828	14.6449	14.3807	15.1239	14.6622	14.5094	14.5816	13.8805	15.0461	14.7834	14.3409	14.2865	14.6346	14.5076	14.7709	15.124	14.9387	14.371	14.7339	14.4933	14.5848	14.3073	14.3392	14.7227	14.5703
17.8985	17.9589	17.9367	17.9247	17.8667	17.7431	17.6959	18.0052	17.7077	17.4321	17.761	17.641	17.6978	17.7199	17.8667	17.69	17.304	17.6764	17.6343	17.5119	17.4028	17.5926	17.1985	17.3242	17.0838	17.1365	16.9279	16.8536	16.8664	16.7807	16.8532	16.6337	16.8169	16.5715	16.745	16.6543	16.9694	17.1799	17.2246	17.0929	17.136	17.0915	16.6457	16.8343	16.7408	16.8144	16.7083	16.6221	16.6829	16.7024
23.6231	23.2682	23.0798	23.266	23.5025	23.6139	23.5272	23.5839	22.6133	21.4757	22.1626	22.3158	22.201	22.2122	22.6774	21.9898	23.1443	23.1761	23.0758	23.3087	23.1044	22.9882	23.7445	23.6399	23.8337	23.503	23.7067	23.6863	23.66	22.9753	22.6665	22.3752	22.8886	23.2218	23.2303	22.8551	23.7153	23.6336	23.3606	23.2667	23.4562	23.4298	23.3829	22.7645	22.7232	22.8235	22.9289	22.6857	23.3135	22.715
20.0823	20.5653	20.5367	20.5788	20.2533	20.1004	20.7232	20.4975	19.5719	18.6036	20.2486	19.6529	19.7291	19.5649	19.4499	19.9908	20.7178	21.6494	21.3272	20.5275	21.3857	21.0075	20.5841	19.9041	20.1491	20.6048	20.1209	20.3875	20.5351	19.9698	19.5616	19.7497	19.9684	20.3815	19.9149	19.7555	20.2951	20.3395	20.114	20.0601	20.7725	20.5245	19.897	19.7379	20.264	20.0638	20.297	20.3399	20.1259	20.4043
16.582	16.2339	16.4022	16.332	16.4579	16.5059	16.5598	16.4091	17.074	18.4923	17.4613	17.347	17.6712	17.4593	17.5433	17.8072	17.1454	16.8851	17.0656	17.2586	17.0702	17.0369	16.9798	16.9132	16.9597	17.0208	16.871	16.9044	16.5856	16.7166	16.783	17.2493	17.0043	17.0575	16.9331	17.0381	16.7943	16.4689	16.4547	16.5856	16.5011	16.7527	16.7424	17.0058	17.2347	16.9976	17.0798	17.3221	17.1874	17.3821
15.6331	17.0594	16.3689	16.9674	16.8717	17.1371	14.9391	15.4797	17.3557	17.6925	17.0979	16.7082	18.2971	18.156	17.1425	17.2994	18.1656	13.7594	18.4158	13.7748	14.0391	13.9393	17.0165	17.1847	17.385	17.3889	17.8798	17.4191	18.0669	20.6376	18.8127	20.3546	18.516	20.5152	18.6324	20.1334	18.2087	17.4166	17.4944	17.4406	18.0754	18.5323	19.347	19.1942	19.1009	19.928	19.6992	18.9371	17.7972	16.6326
19.1958	19.0012	18.9487	19.0732	18.9382	18.9568	18.7551	19.1529	18.9744	19.2803	18.9384	18.8394	18.8315	18.9448	18.8821	18.9595	19.4051	19.2674	19.2348	19.2921	19.0321	19.0935	18.9552	19.0432	18.8501	19.0549	18.9627	18.8529	18.7331	19.2288	18.7644	19.0924	18.6084	18.7661	18.655	18.6935	19.0296	19.1659	19.0713	18.9432	19.0442	18.901	19.0613	18.7753	18.7857	18.8056	18.8018	18.7287	18.5335	18.7433
16.3263	16.7767	16.8208	16.2176	16.2436	16.7336	16.6979	16.7654	17.1772	17.901	17.3987	17.0252	17.1664	17.0639	16.8423	17.1411	16.9405	16.8999	16.6982	16.7953	17.4149	16.7686	16.5126	16.4759	16.4748	16.3434	16.3205	16.6012	16.3917	15.8889	16.2452	16.6829	16.4884	16.4816	16.2715	16.464	16.4319	16.1124	16.656	16.5677	16.3596	16.4147	16.2488	16.3399	16.3435	16.3191	16.436	16.8007	16.279	16.6407
21.5552	21.016	21.1532	21.2947	20.9585	21.0707	20.7128	20.4333	20.0001	19.1117	19.7414	19.7645	20.1674	20.0868	20.5109	19.6942	21.337	20.9028	21.564	21.1276	20.7018	20.5525	20.3851	20.5822	20.5563	19.9598	20.3803	19.893	20.1858	20.4593	20.2179	19.7247	20.5435	20.0179	20.362	20.5557	20.5805	20.4373	20.4223	20.3672	19.5982	20.2722	20.4549	19.8489	20.0925	20.1264	20.0286	20.1879	20.3586	19.6893
16.8904	17.1246	17.0094	17.1898	16.9951	16.8082	16.8907	16.9826	20.6847	22.8322	21.4729	21.2774	21.3908	21.0825	20.8141	21.446	16.2711	16.2166	16.4592	16.4123	16.1791	16.3075	16.4365	16.4899	16.5314	16.7462	16.8418	16.8592	16.6907	17.0803	18.6278	19.9315	19.2311	17.6069	17.504	19.1143	16.9148	17.0518	16.5251	16.6645	17.0195	16.8201	17.0636	18.6319	19.0906	18.2392	18.1821	19.5157	17.6165	19.3953
20.0728	19.8926	19.8703	19.9735	20.1696	20.1982	20.1236	20.2719	19.9606	20.0317	19.8324	19.7725	19.8577	19.8983	19.9809	19.9329	19.5199	19.7032	19.2332	19.5256	19.3089	19.5759	19.3531	19.5271	19.3448	19.3694	19.2081	19.3014	18.7604	18.9928	19.051	19.0135	19.1477	18.6989	18.7975	18.7563	19.1466	19.2323	19.4066	19.2685	19.4008	19.0689	19.0149	19.0856	19.1427	19.0464	19.0932	19.006	18.9609	18.9132
16.7903	17.2615	16.665	17.594	16.5139	16.4055	16.7383	15.6748	16.3627	16.686	16.6231	17.4673	16.3258	16.8442	16.5656	16.8585	14.1916	14.6684	13.9637	15.2752	16.3371	15.5022	16.8195	17.2397	16.7697	17.1079	16.829	17.2823	16.7087	17.1501	17.4595	16.7854	16.8592	17.3673	16.4988	17.4617	17.2331	16.6237	16.6546	16.8311	17.5026	17.2392	17.2127	17.1553	17.2529	17.4034	17.5808	17.4935	17.3262	17.2784
16.8953	16.4955	16.5524	16.536	16.2731	16.2755	16.2484	16.2709	16.1163	16.8531	15.9927	16.1667	15.9945	15.3325	16.079	15.6523	15.9668	16.0805	16.0261	16.7043	15.8597	15.6015	16.3684	16.5015	16.25	16.1827	16.1285	16.1115	16.1412	16.1803	16.435	16.1066	16.1347	15.8837	16.1361	16.2185	16.7466	16.6711	16.7526	16.5488	16.3059	16.5278	17.048	16.4293	16.3061	16.1303	15.9169	16.1377	16.2309	16.3133
20.8971	21.0444	20.7809	21.0737	20.4857	20.6865	20.74	20.4827	21.737	22.4987	22.1442	21.8872	22.5419	22.8824	21.8864	21.8374	21.4324	20.9315	22.3794	20.7482	21.281	20.672	20.3098	20.4505	21.145	21.3482	21.8798	21.2602	21.8637	23.22	22.8473	23.1103	21.8927	23.3153	22.7745	23.4586	22.3703	21.8625	21.7988	22.3978	22.9752	21.9704	23.8144	23.1347	23.2799	23.8329	23.9705	24.0452	22.7107	23.9846
16.0461	16.0244	16.0453	15.9258	15.782	15.6722	15.7696	15.3519	15.4123	15.3573	15.4864	15.5633	15.588	15.6112	15.1664	15.336	16.3809	16.5389	16.2035	16.5653	16.6679	16.5618	15.6318	15.4471	15.5528	15.5543	15.8771	15.8337	15.3815	15.7206	15.7456	15.3965	15.7295	16.4573	15.6169	16.1417	15.8926	15.7327	15.7303	15.6729	15.8357	15.6413	15.5496	15.7785	15.8449	15.8146	15.951	16.0431	16.1944	15.9697
17.256	16.9287	17.1462	17.2785	17.1048	17.1171	17.1417	16.5589	16.8139	17.6712	17.0048	17.1092	17.2986	17.053	17.038	17.1713	16.9622	16.9152	16.9841	17.1069	17.1799	16.9061	17.4391	17.266	17.2197	17.3185	17.3503	17.2432	17.3019	16.8756	16.7222	17.2019	17.2516	17.4306	17.4581	17.4067	17.5126	17.3989	17.2183	17.3823	17.1951	17.2441	17.3746	17.143	17.0274	17.0014	17.2309	17.2886	17.4675	17.4956
16.5895	16.6162	16.4771	16.6825	16.5315	16.5301	16.6739	16.4231	16.3843	18.3927	16.4849	16.3154	16.0423	16.0303	15.9957	16.2082	15.644	15.7808	15.936	16.5514	15.4953	14.6677	16.2905	16.2821	16.1108	16.0271	15.965	16.2753	16.18	14.9192	15.4372	12.3978	15.4582	16.7915	15.3124	18.058	16.5592	16.7468	16.031	16.2025	16.2086	16.2566	16.2641	15.6189	15.7454	15.824	16.13	15.8065	15.9646	15.9975
16.2987	16.4808	16.325	16.0801	16.447	16.4196	16.3138	16.5928	15.8271	16.4325	16.1517	16.1333	16.2048	16.2643	16.1025	16.3181	15.8515	15.7836	16.1507	15.9644	15.9326	15.6999	16.3225	16.389	16.3684	16.1207	16.4391	16.3855	16.7272	16.1705	16.2817	16.2003	16.2769	16.5372	16.2494	16.4845	16.1733	16.0141	15.8706	16.2689	16.2745	16.3907	16.2807	16.0997	16.1068	16.0646	16.0663	16.0989	16.0659	16.3356
15.5407	15.0997	15.4175	15.5979	15.1117	15.0406	15.5737	16.3577	16.5331	17.1779	14.0877	17.4222	16.4443	15.3301	14.7557	15.127	16.9268	16.3399	16.4075	16.4206	16.2899	16.4081	15.4618	15.1482	15.3114	15.5194	15.4567	14.882	15.713	14.7134	15.3782	16.6084	14.8323	16.2764	15.827	14.7039	14.822	15.2094	15.0205	15.2311	15.3173	15.564	15.6777	15.3608	14.6712	15.5604	15.6997	15.2276	15.3563	15.3112
20.2876	20.1425	20.0124	20.0472	19.9572	20.187	19.9549	19.9998	20.0899	19.7087	19.6179	19.9142	19.8267	19.808	20.0072	19.7359	20.2006	20.3601	20.4634	20.4727	20.3121	20.1656	20.7236	20.7681	20.6901	20.6249	20.6517	20.6108	20.6172	20.6738	20.5419	20.2553	20.445	20.2382	20.4453	20.4837	20.7193	20.6628	20.6519	20.6227	20.6668	20.7181	20.7451	20.4515	20.2642	20.4138	20.5975	20.2168	20.4898	20.2172
18.0896	18.0734	18.0284	17.9805	18.0568	18.1265	18.1037	17.8305	17.7723	17.6923	17.7811	17.7403	17.8522	17.8237	17.9794	17.7825	17.8141	18.3039	17.8706	17.5039	17.9385	18.2619	19.2783	19.6328	19.2788	19.5254	19.3705	19.4389	18.8305	18.1709	18.8053	18.5885	18.5708	18.6808	18.7282	18.334	18.6851	19.1738	19.3682	19.406	19.4373	19.4018	19.0532	17.9256	18.3586	18.0303	18.0825	18.3964	18.319	18.4345
19.3331	19.4448	19.3706	19.6518	17.9864	16.2945	19.0105	18.7878	19.1	17.9308	19.0557	19.9991	17.7869	16.1947	18.9321	18.8625	16.2948	17.6064	19.4166	15.8205	17.8212	17.5931	20.377	19.0548	19.4716	16.9001	18.3348	19.9223	16.8194	20.3643	18.1047	20.4056	16.8546	19.5173	19.2868	16.9294	20.7953	20.6606	19.9836	20.7363	20.0678	19.9314	19.6778	19.2461	19.2977	19.4835	20.3341	19.401	19.5518	20.7887
19.2261	19.161	19.1643	19.2371	19.1541	19.0876	18.9084	18.755	19.496	20.6349	19.7405	19.1766	19.8846	19.6134	19.8803	19.6352	17.7628	18.3215	17.9418	18.1402	18.0617	18.2796	18.2129	18.5163	18.3326	18.4818	18.7267	18.2636	18.1493	18.696	18.8624	19.3339	18.8986	18.5793	18.6617	18.986	18.7137	18.5265	18.6091	18.6503	18.8723	18.6747	18.6646	18.9134	18.8424	18.9202	18.6973	19.081	18.4998	18.9585
17.7421	17.793	17.9015	17.5534	17.6637	17.5859	17.5468	16.9188	17.7215	17.4392	17.3091	16.4907	16.1946	17.1184	17.5139	16.8884	17.379	17.2488	17.3994	17.2675	17.4324	17.3935	16.606	17.2513	16.1987	16.3345	16.216	16.2638	15.4913	15.7834	16.8649	16.3151	16.8669	16.4088	16.4199	16.0675	16.2973	16.052	17.4733	16.1406	16.4026	17.1345	16.1141	16.4399	16.8992	16.9257	16.1085	16.8158	16.7652	16.7843
20.5008	20.4921	20.3697	20.3913	19.301	19.1387	19.4886	18.8606	19.0132	18.0731	18.9247	18.9767	18.7855	18.5056	18.3575	18.7659	19.8344	20.3992	19.9011	20.0879	20.231	20.4573	18.863	18.7373	18.6175	19.1088	18.8331	19.0154	18.904	17.6823	18.1905	17.8842	18.1105	18.1419	18.1782	17.9262	19.4757	19.3478	19.314	19.5105	19.8464	19.4623	19.0724	18.3915	19.0881	18.992	19.1556	19.3447	18.948	18.79
16.9336	17.0668	17.0477	17.0855	17.1866	17.3231	17.1662	17.4465	16.7951	16.6857	16.8	16.8866	16.7661	16.9148	16.8288	16.8595	16.7927	16.7601	16.8487	16.7323	16.8609	16.7625	17.0953	17.0791	17.1219	17.2776	17.1359	17.2109	17.1947	17.0229	16.9233	16.9	16.9284	16.9883	17.1956	16.9619	16.9152	16.73	17.2185	17.0473	17.191	17.0914	17.0791	16.867	16.8775	16.9273	16.9827	16.84	16.9682	16.7671
14.9124	14.7456	14.7186	14.7845	14.6707	14.5753	14.6614	14.8903	14.5002	15.5167	14.3026	14.2559	14.5628	14.5611	14.2851	14.1987	13.9555	14.564	13.9369	14.2908	14.5273	14.6214	14.7953	14.8408	14.7949	14.7913	14.8667	14.9186	14.8914	15.3122	14.5312	15.4157	14.696	15.9785	14.9283	15.7122	14.8422	15.1085	14.7413	14.8752	14.9411	14.9518	15.2994	14.8871	14.6979	15.5529	15.5033	14.5166	15.1553	15.8649
15.5715	15.6924	15.6282	15.7896	15.7462	16.0187	15.8723	16.0328	15.865	16.2014	16.1853	15.566	16.0255	15.7641	15.8565	15.911	15.9153	15.5184	16.1464	16.3575	15.9843	15.9868	15.9206	15.8305	15.7478	15.7203	15.7553	15.5558	15.9173	15.3017	15.781	16.1225	15.7482	15.4391	15.831	15.7905	15.8435	15.8122	15.7149	15.5608	15.4978	15.6577	15.8012	15.5588	15.8336	15.7383	15.685	15.7165	15.5834	15.8552
23.2765	23.3445	23.2033	23.2882	23.4206	23.4904	23.4251	23.4198	22.9152	22.5943	22.9849	22.8073	22.8247	22.8188	22.8904	22.7159	22.9013	23.1275	22.9496	22.9778	22.9916	22.7731	23.4223	23.2888	23.4554	23.1912	23.3894	23.2607	23.4017	23.3064	23.1124	22.8688	23.0626	23.4741	23.3199	23.2814	23.452	23.2694	23.1395	23.2095	23.1959	23.2607	23.3138	23.1091	23.0864	23.1049	23.1842	23.1505	23.4899	23.3186
17.0482	16.9445	16.9915	16.9949	17.0411	17.0831	17.2315	17.4051	17.3003	18.424	17.5389	17.48	17.5066	17.4885	17.3461	17.5896	17.6518	17.3873	17.8081	17.9237	17.8789	17.8367	16.9414	16.8835	16.9598	16.7981	16.8388	16.8873	16.9059	16.9065	16.7888	17.2645	17.0872	17.1643	16.9046	17.274	16.8765	16.84	16.8302	16.7403	16.8649	16.8397	17.0667	16.9005	16.8998	16.8598	16.9059	17.1753	16.9571	17.1092
15.2494	16.8672	16.6739	16.3475	15.582	15.2143	16.3631	15.7713	16.5828	15.9147	16.9352	16.4766	16.9945	16.7095	16.3336	17.0774	15.1374	15.5051	14.8619	14.607	15.6778	16.1549	16.0194	15.5918	15.7327	16.6953	15.527	16.2971	16.1401	15.4252	16.2033	15.974	15.8927	16.6936	16.2578	16.0054	15.7714	15.9218	16.2386	15.7625	16.695	16.6012	15.5283	15.5068	16.255	16.1851	16.3464	16.4223	16.1595	16.1583
18.9911	19.9473	20.3361	20.5461	19.6697	19.0804	20.2315	19.3327	20.5562	22.7913	21.3533	21.6328	21.807	21.7177	21.1492	21.9197	19.0686	19.3237	19.2185	19.1271	19.1738	19.2601	19.049	18.8699	18.3701	18.6524	18.7	18.3825	18.7798	20.1396	20.6071	21.025	21.2245	20.1079	18.8521	21.1101	18.7827	18.9396	18.9375	18.6751	18.9685	18.7536	18.6783	21.2878	21.8708	21.2053	20.8231	21.2614	20.4009	22.033
17.2604	17.1642	16.9196	16.9795	16.828	16.9923	16.6155	17.03	16.8393	15.546	16.9611	16.722	16.3413	16.6125	16.8117	16.1849	17.1077	16.8858	16.6526	17.1714	17.092	16.8795	17.1178	17.0625	17.3343	17.2924	17.4475	17.345	17.7367	17.5638	17.557	17.9503	17.5536	17.186	17.9235	17.8914	17.7945	17.5209	18.269	17.7137	17.8485	17.8984	18.3734	17.7736	17.5754	17.8961	17.1618	17.2207	17.3113	17.9404
18.4701	18.3879	18.2886	18.4347	18.7142	18.7879	18.6401	18.7892	18.8684	20.2605	19.2598	19.0211	19.2128	19.1169	19.1551	19.37	18.9668	18.7613	18.813	18.8729	18.7177	18.4836	18.553	18.637	18.6407	18.4869	18.4795	18.6639	18.147	18.0137	18.0899	18.7483	18.4123	18.3159	18.2139	18.3533	18.4253	18.4404	18.4752	18.221	18.427	18.0326	18.4918	18.1251	18.1583	17.9143	18.1341	18.6914	18.1314	18.5914
18.2104	17.9836	18.2004	18.1713	17.9624	18.0353	18.0205	17.7586	18.0807	18.5159	18.0583	17.9255	17.8322	17.9142	17.8429	17.7875	17.305	17.5222	17.2777	17.2469	17.4368	17.4632	17.693	17.5567	17.5623	17.6291	17.4817	17.5316	17.4903	17.5608	17.3528	17.4721	17.5652	17.6162	17.5305	17.6826	17.7859	17.5716	17.6622	17.5172	17.7289	17.5263	17.4024	17.3586	17.4982	17.4869	17.6253	17.7024	17.5535	17.8668
17.7757	17.5387	17.535	17.4074	17.499	17.5533	17.402	17.7945	17.3057	17.6741	17.5386	17.2221	17.2834	17.2307	17.5074	17.3093	18.3942	18.0936	18.1324	18.1589	17.9303	18.1837	17.0914	17.2328	17.102	17.2531	17.1099	17.0759	16.9183	16.7275	16.8858	16.9916	16.6782	16.6977	16.7911	16.5533	17.0248	17.1073	17.1046	17.0882	17.2793	16.9875	17.0759	16.5196	16.6536	16.5815	16.6633	16.3741	16.4589	16.4963
17.9605	17.8719	17.6432	17.9836	17.8835	18.1253	17.8094	18.1161	17.3703	17.5066	17.4002	17.3399	17.3405	17.1556	17.4013	17.2081	18.6425	18.4333	18.4	18.6543	18.4235	18.4942	17.5498	17.5708	17.6693	17.6032	17.5588	17.5301	17.6127	17.3835	17.2705	17.2278	17.2128	17.5578	17.4637	17.4727	17.7574	17.6967	17.3948	17.3754	17.4624	17.4856	17.4689	17.2416	17.1372	17.132	17.2659	17.1322	17.3564	17.3884
15.7027	15.8015	15.6967	15.9176	15.8899	15.7456	15.5519	15.944	15.6451	16.6344	16.0048	15.721	15.7977	15.8936	15.9115	15.9443	15.9519	16.3404	15.9181	15.9393	16.1082	15.9477	15.8811	15.9067	15.587	15.9943	15.8026	15.9448	15.5229	15.8079	15.7194	15.678	15.5815	15.2581	15.0467	15.1639	15.7733	15.6442	15.7008	15.6004	15.0657	15.3492	15.7997	15.5884	15.4185	15.5796	15.4244	15.4762	15.2137	16.1429
20.2494	19.9325	20.0133	19.6	19.6802	19.6467	19.4661	19.5235	19.5147	19.4614	19.4064	19.4208	19.3863	19.3109	19.5687	19.525	19.8054	19.6433	19.8023	19.682	19.7462	19.7199	19.5215	19.6795	19.4612	19.5849	19.4123	19.4199	19.1384	19.282	19.408	19.3181	19.2304	19.2478	19.2977	19.2424	19.743	19.6825	19.4089	19.3884	19.4733	19.524	19.1195	19.5972	19.5253	19.6246	19.5939	19.45	19.3189	19.5434
18.7329	18.4636	18.3988	18.3879	18.3214	18.6894	18.4149	18.443	18.1983	18.2443	18.0408	17.9601	18.1003	17.9403	18.1774	17.9018	17.5511	17.202	17.2395	17.2923	17.1488	17.0114	18.4841	18.4607	18.3161	18.5367	18.5987	18.6813	16.6764	17.9486	17.7304	18.0052	17.7615	18.2749	17.982	18.5004	18.4396	18.3178	18.0858	18.3174	18.6171	18.5496	18.7861	17.741	17.6734	17.8592	17.7839	18.0054	17.6252	18.3811
17.1515	17.2072	17.0456	17.1382	17.3063	16.9262	17.0699	17.64	16.6148	16.8427	16.67	16.6681	16.4849	16.4135	16.3341	16.6011	17.8296	17.5539	18.1106	17.7711	17.5777	17.4548	17.2087	17.1247	17.2021	16.9792	17.1022	16.8537	16.8745	16.2696	16.315	16.2944	16.3932	16.4532	16.3584	16.3069	16.6682	17.0293	16.9464	16.9246	16.8809	17.0891	16.8068	16.2025	16.402	16.3906	16.2924	16.6218	16.6011	16.5823
16.2343	16.1851	16.1593	16.2295	16.2371	15.9544	16.1798	16.111	17.199	16.6033	16.3783	15.8426	16.1873	15.6037	15.975	15.8448	15.3434	15.4377	15.3465	15.4482	15.5938	15.5508	15.855	15.7145	15.7652	16.0079	15.6859	15.7037	15.8224	15.7827	15.8897	15.7085	15.7572	15.9005	15.8674	15.9133	15.9425	15.97	15.7161	15.6158	15.7914	15.7649	15.6376	15.5876	15.8971	15.8806	15.8969	15.9906	15.8818	16.0355
19.0939	18.6502	18.7233	18.7429	18.7439	18.8095	18.6843	18.8043	18.5733	17.7676	18.231	18.2108	18.4514	18.1806	18.4054	17.8895	18.54	18.3793	18.3061	18.3382	18.4144	18.1897	18.609	18.7281	18.6227	18.4343	18.3336	18.2763	18.3004	18.7884	18.8266	18.3539	18.5579	18.5452	18.6215	18.4308	18.6483	18.5782	18.6921	18.6905	18.2439	18.5366	18.6798	18.9071	18.292	18.4555	18.3891	18.1475	18.4777	18.152
17.3301	18.994	19.2009	19.2943	19.3518	17.72	19.1453	16.1417	19.0464	18.5449	18.7814	18.6206	18.5697	18.8064	18.8623	18.6635	16.6378	17.0791	16.9295	16.6658	16.9367	17.1151	16.2638	16.4783	16.3368	16.4386	16.3322	16.2186	16.2883	15.8454	15.9695	16.0655	16.1846	15.83	15.9844	16.2336	16.8073	15.8117	16.6061	16.5406	16.2937	16.4222	16.1898	16.1143	16.1859	16.0881	15.9447	16.0772	16.0273	15.8957
15.6234	15.7973	15.8779	15.6964	15.8666	15.7696	15.0854	14.9304	16.1711	17.5039	16.4595	16.3377	16.4801	16.3026	15.8616	16.1696	15.568	15.5276	15.7164	15.486	15.3515	15.5179	14.9687	15.1473	15.1251	15.4711	14.4719	14.7536	15.2508	15.1275	15.216	15.5744	15.4544	15.1996	14.9731	15.2575	14.6332	14.7611	15.2342	15.3111	15.4309	14.3451	15.3369	14.8937	14.9979	14.9412	15.2713	14.8412	14.7922	14.6891
19.1767	18.9426	19.0579	19.0461	19.071	19.1169	19.0797	19.1356	18.937	19.159	18.9896	18.8035	18.923	18.8104	18.9844	18.8954	18.8608	18.7745	18.8906	18.7847	18.8503	19.0422	18.693	18.8416	18.5683	18.8158	18.5713	18.548	18.3102	18.6842	18.5138	18.6736	18.465	18.5984	18.4324	18.5614	18.3732	18.6584	18.7126	18.6758	18.7728	18.6168	18.6572	18.6071	18.612	18.5024	18.637	18.5835	18.4514	18.5044
16.1032	16.335	16.2229	15.375	16.3394	15.9421	16.0208	15.9102	15.61	15.2173	14.357	14.9681	15.2235	15.5143	15.5036	14.6195	17.0693	16.4955	16.6498	16.4883	16.6852	16.6119	15.971	16.1848	15.9806	16.1474	15.564	16.4073	15.7853	15.7652	15.6731	15.9289	15.5838	15.811	15.3183	16.1466	15.6679	15.9395	16.0246	15.9559	16.1184	15.7175	15.7676	16.117	15.9333	14.9722	15.75	15.6039	15.6102	15.6811
18.6095	18.4936	17.7609	18.5892	17.7141	18.6033	17.8576	17.6278	19.0624	20.0727	18.6717	18.3891	20.1112	19.4443	19.8607	18.9538	16.9444	16.7493	16.9529	16.966	16.8919	16.5741	17.6763	17.7859	18.7242	18.9883	19.483	18.102	17.6503	16.467	19.3586	16.7651	19.2888	16.6458	20.4554	16.648	19.6849	18.5244	18.9751	18.9984	19.9412	19.2916	20.8821	19.2935	19.0876	19.6616	20.5144	19.8825	18.4483	20.2642
19.5912	19.6685	19.8526	19.861	19.7606	19.6182	19.8147	19.68	22.5174	24.5657	23.1497	23.1092	22.9038	22.8088	22.5453	23.2111	20.3741	20.1849	19.8987	20.3995	20.1753	20.1877	20.1867	20.2869	20.2511	20.1112	19.5201	19.8549	19.4337	19.5951	20.6898	22.1251	21.5267	19.7854	19.7762	21.3929	20.0126	19.9717	20.0747	19.7219	19.3277	19.2421	19.2273	20.8765	21.0568	20.5092	20.5209	21.7568	19.9119	21.8107
17.0896	16.7304	16.9599	16.9117	16.8488	16.776	16.7418	16.2066	16.5247	16.6438	16.6028	16.4067	16.4962	16.4399	16.4126	16.5286	17.1796	17.2885	17.458	16.7594	17.3826	17.4134	17.0307	16.9538	17.0338	17.0072	17.0437	16.7947	17.051	16.8255	16.8748	16.7061	16.8206	16.8022	16.8486	16.6767	17.1573	16.812	16.989	16.9988	16.9015	16.9471	16.765	16.8579	16.9231	16.8528	16.8809	16.9578	17.0152	16.823
14.3589	14.4227	14.2598	14.2581	14.7598	14.6494	14.6108	14.3196	13.567	13.9715	13.5416	14.0725	13.7759	13.9786	13.9452	13.7939	14.1487	14.2261	14.0665	12.8073	15.001	14.0558	14.796	15.1575	15.1204	15.2309	14.6904	14.6595	14.8401	14.8296	14.6692	14.3754	14.6466	14.1562	14.4317	14.4424	14.5159	15.0553	14.8069	15.0585	14.7297	14.9973	15.0916	14.3734	14.3691	14.5169	14.2997	14.237	14.3254	13.8766
18.3321	16.7182	16.8836	16.943	16.9418	17.0798	16.9086	16.7874	16.7611	16.8973	16.9111	16.6364	16.7612	16.5412	16.948	16.7645	17.6527	17.701	16.813	18.1865	17.9073	17.2	16.8247	16.6973	16.6687	16.9246	16.8007	16.8655	16.6514	16.6783	16.47	16.6568	16.5763	16.8265	16.6151	16.8395	16.7814	16.7051	16.5639	16.6578	16.8368	16.5797	16.7084	16.5448	16.2478	16.5065	16.5839	16.6438	16.5951	16.6097
16.979	17.6568	16.9558	16.4036	16.6942	16.7167	16.662	16.8859	17.1867	17.7253	17.2143	16.9843	17.426	17.3094	16.2414	16.7107	16.4962	16.204	15.5245	16.4148	16.7487	16.6509	16.9219	16.57	16.461	16.6161	16.5255	16.5101	16.7629	17.5599	16.5868	16.5647	16.3477	16.5625	16.109	16.4311	17.0466	16.7128	16.566	16.6025	16.69	16.9222	16.9749	16.4648	16.0635	16.5335	16.394	16.231	16.0951	16.267
15.5785	16.7844	17.0019	16.9802	15.9662	15.4042	16.821	15.8869	16.8067	17.405	17.1474	16.9818	16.735	16.658	16.5738	17.1924	14.9549	15.3444	14.3393	14.2655	15.3703	15.4146	16.0672	16.0393	15.5651	16.2959	15.4106	16.2974	15.8515	15.5923	16.0827	16.6257	16.573	15.8987	15.4567	15.9663	16.2037	16.6408	16.7204	16.2252	16.3763	16.3391	16.177	16.2793	16.2694	15.9951	16.3011	16.2747	15.7979	16.3994
19.383	18.9865	18.9767	19.0793	19.1473	19.6595	19.4979	19.3232	20.1936	20.1563	20.2111	19.7962	20.1306	20.5087	20.0424	20.1143	19.124	19.2394	19.7947	17.9164	18.937	18.7585	19.5914	19.0732	19.8231	19.4012	20.1644	19.6146	20.238	20.4852	20.401	20.442	20.2545	20.9602	20.6001	20.9588	19.6969	19.5903	19.7862	19.518	20.0194	19.4965	20.276	20.3104	20.4369	21.0388	20.6636	21.0783	20.2184	20.977
16.7773	16.6757	16.7276	16.6003	16.9249	17.235	16.8518	17.257	16.4478	16.1017	16.5486	16.2362	16.1645	16.5984	16.2553	16.3644	16.7911	16.7758	16.5347	16.8596	16.7219	16.8795	16.677	16.6155	16.6674	16.8188	16.7701	16.8863	16.5911	16.4149	16.3699	16.2659	16.2989	16.2649	16.3023	16.3503	16.502	16.727	16.5319	16.5677	16.6068	16.5368	16.4814	15.8541	16.2297	15.9469	16.2141	16.0128	16.216	15.9276
16.4049	16.6474	16.6302	16.4301	16.8177	16.805	16.7205	16.9378	16.199	16.4185	16.2136	16.1979	16.2875	16.2881	16.1534	16.1727	16.7745	16.8059	16.8209	16.5438	16.8324	16.7033	16.5699	16.5514	16.5223	16.5466	16.6105	16.5317	16.3893	15.9987	16.0336	15.1935	15.8331	16.3855	16.1131	16.1439	15.9336	16.368	16.4704	16.191	16.6131	16.2832	16.2418	16.4386	15.9108	16.5604	16.1216	16.1296	16.3081	16.3643
18.2457	17.0194	17.0564	17.9265	17.9018	18.1403	18.056	17.7881	16.6455	16.5408	17.3656	15.5736	17.3441	16.7783	17.012	15.3708	18.0573	17.7641	18.3505	18.7053	17.9596	17.5225	17.9533	17.0834	18.1545	16.9602	17.3733	16.9202	17.0348	16.6792	16.3333	15.607	16.404	16.7102	16.666	15.4593	17.5191	16.918	16.9396	16.7698	16.2169	16.9565	18.0456	16.3441	16.2257	16.2833	16.3391	16.4872	16.3728	16.1468
19.839	20.4093	20.3723	19.8137	20.3714	20.3199	20.2974	20.1901	19.7617	21.2457	20.6002	20.56	20.5193	20.3393	20.3062	20.808	20.6181	20.657	20.5767	20.4992	20.5965	20.5268	20.5135	20.7217	20.5862	20.6997	20.9776	20.6808	20.3616	20.3452	20.4388	20.826	20.5162	20.5645	20.5337	20.7187	20.2633	20.1695	20.354	20.4455	20.5415	20.4191	20.3136	20.8794	20.8076	20.5544	20.6828	20.9289	20.7646	21.0702
16.9537	17.0993	17.1659	17.1554	16.8992	16.9005	17.0387	16.9281	17.3419	17.1402	17.3829	17.2697	17.065	16.9674	17.0077	17.0888	16.0669	16.2931	16.2397	16.3506	16.068	16.1923	15.8374	15.9318	15.6746	16.117	15.7883	15.8082	15.616	16.1811	15.4233	15.7413	15.6378	15.608	15.4123	15.7281	15.7914	15.9107	16.056	16.011	15.2924	15.8949	15.7616	15.9684	16.087	15.9236	16.3449	16.1581	16.1726	15.4327
15.2593	15.5158	15.4518	15.667	15.741	15.5658	15.8024	15.8711	15.7478	16.6356	16.0139	15.9571	15.7041	15.6355	15.7725	15.8351	14.8515	14.854	14.4796	14.6977	14.947	15.0209	15.1513	15.3293	15.3764	15.3906	15.343	15.2589	15.1162	15.2297	15.2185	15.3274	15.5027	15.3226	15.2712	15.4395	15.0891	15.2167	15.1476	15.2436	15.297	15.3227	15.068	15.3507	15.4685	15.6964	15.2982	15.4639	15.4674	15.8354
23.1087	22.8062	22.8587	22.9528	22.866	23.0126	22.9964	22.7919	23.0307	23.4238	23.1376	23.0487	23.1021	22.9229	22.9182	22.9768	22.8519	22.7446	22.7349	22.9139	22.7302	22.665	22.7665	22.6928	22.761	22.7217	22.7297	22.8295	22.4268	22.9549	22.469	22.5902	22.5624	22.8615	22.6093	22.8048	22.8148	22.7551	22.4248	22.484	22.6025	22.4067	22.6537	22.736	22.9119	22.8227	22.9409	23.1481	22.9976	23.2449
18.3134	18.3811	17.7187	17.7401	18.247	18.8368	18.6779	19.3288	19.8446	21.4082	20.2815	20.184	20.3068	19.9859	19.8716	17.6806	17.572	17.6971	17.7259	17.9676	17.8387	17.724	17.9241	18.0234	18.0388	18.0137	18.0809	18.1264	18.0808	18.0036	18.8259	19.9911	19.0969	18.5667	18.0758	19.3717	17.9547	17.9075	17.8488	17.8388	18.2628	17.9121	18.1018	19.1079	19.2666	18.7401	18.9618	19.9597	18.5716	19.8965
14.8211	15.0257	14.8202	14.7745	14.8584	15.1203	14.6881	14.3628	14.7851	15.9688	15.0482	15.205	15.0478	14.8777	16.1286	15.1412	15.2329	16.1598	15.4325	15.6181	15.7491	15.172	14.5458	14.6577	14.7589	14.7594	14.9886	15.0269	14.8571	14.8523	14.8959	15.0265	14.8191	15.2594	15.0276	15.1914	15.0621	14.5279	14.5994	14.6992	15.0228	15.0734	14.7968	15.9853	15.1101	14.9751	14.9718	15.3011	14.8774	14.8075
18.9431	19.1138	19.268	19.0298	19.2723	19.3559	19.4255	19.1331	20.6013	22.459	21.1985	20.926	20.9177	20.8427	20.7615	21.2787	20.3641	19.5684	19.6676	19.4816	19.3998	19.6349	19.4937	19.6398	19.5092	19.3065	19.4816	19.6334	19.1387	19.4714	20.0173	20.7357	20.323	19.3156	19.1982	20.1408	19.1383	19.0523	19.3101	19.4848	19.1127	19.4014	19.5439	20.3157	20.4331	20.059	20.1005	20.6952	19.7963	20.5966
17.6172	17.3592	17.3469	17.2505	18.0509	18.0728	17.9961	17.8876	17.3027	18.7017	17.6578	17.3584	18.0634	17.8887	17.9745	18.1555	17.9419	17.4081	17.5773	17.7324	17.506	17.4336	18.1012	18.0021	17.9811	17.9448	18.0921	17.9439	17.8587	17.6443	17.6154	17.9111	17.7073	17.9083	17.647	17.7498	17.2899	17.5202	17.4748	17.2278	17.1876	17.2612	17.5082	17.2084	17.0356	17.0993	17.009	17.1847	17.3407	17.352
16.2162	16.1846	16.288	16.3728	16.3592	16.3721	16.4471	17.3361	16.0945	16.2375	16.1296	16.1634	16.1925	16.8792	16.3175	16.2907	18.033	17.2645	17.3486	17.0822	15.4526	17.3272	16.0421	16.0284	16.0941	16.1633	16.34	16.2419	16.5933	16.7509	16.2665	17.0229	16.2397	16.4607	16.4327	16.5776	16.141	16.04	16.0693	16.1115	16.5109	16.1572	16.5159	17.0443	17.2172	15.874	16.4037	16.2509	16.4062	16.1878
18.1846	18.1823	17.8188	18.1034	18.0697	17.9394	18.0278	18.2865	17.7697	17.6933	18.1307	19.5064	17.762	18.582	18.121	18.0595	17.7024	18.1919	17.8455	18.2	17.8017	17.7449	18.5393	17.9879	18.5812	18.4593	18.5969	18.3913	18.4371	18.0683	17.6986	17.8964	19.513	18.1448	18.232	18.1484	18.2131	18.6107	18.0737	18.5924	18.2599	18.2874	18.345	17.841	17.8834	18.2749	18.1324	17.9317	17.9812	18.5624
16.8701	16.6165	16.8666	16.7674	16.8107	16.6017	16.6512	16.9038	16.9051	16.9077	16.7942	16.717	17.2817	16.82	17.5475	16.9535	14.8188	15.7313	15.0178	15.0907	15.3102	15.1699	15.5423	15.5851	15.4546	15.5772	15.3215	15.4338	15.5278	15.8531	15.5833	15.8159	16.0412	16.1353	16.1155	15.7801	16.1408	15.6288	15.8501	15.7295	15.4464	15.5549	15.4758	16.1144	15.8593	15.801	16.0882	15.9531	15.9226	15.2588
14.4128	14.23	14.8814	16.4879	14.8372	14.197	14.8618	15.6918	14.2393	13.5782	14.448	14.3509	15.3021	15.7239	14.7014	15.4331	15.9762	15.469	16.2485	15.5603	16.307	15.4563	15.2858	15.0273	15.3745	15.4971	15.3913	14.8792	15.5789	15.2177	15.0955	15.619	15.1648	15.9741	15.7493	15.6575	14.9892	15.3571	15.3699	15.3681	15.3708	15.6257	15.5685	14.9845	14.7671	15.0205	15.103	14.8858	15.4198	15.0509
16.9755	17.1366	17.0771	17.0974	17.1395	17.143	17.4726	17.2754	16.9401	16.8431	17.1967	16.8885	16.7753	16.7894	17.1105	16.9642	17.562	17.4113	17.3887	17.4084	17.3379	17.3347	16.8658	16.8594	16.9407	16.9296	16.9514	16.8818	16.6347	16.8618	16.9354	16.5144	16.723	16.8502	16.8761	16.9703	16.6005	16.7652	16.6096	16.8478	17.1092	16.8653	16.8932	16.7752	16.9489	16.7658	16.883	16.9147	17.1156	16.9363
16.1784	16.2617	16.2658	16.2703	16.1211	16.2485	16.0921	16.4171	16.3358	16.5592	16.2297	16.3177	16.0489	16.0883	15.6702	16.2286	16.117	16.4043	16.2648	16.3776	16.0355	16.15	16.5137	16.4215	16.5312	16.7659	16.7054	16.6087	16.5868	15.4779	16.2556	14.6471	16.288	16.0694	16.3706	16.0474	16.2842	16.3498	16.4048	16.5653	16.7042	16.5344	16.4599	16.298	16.1732	16.0996	16.1627	16.3229	16.2165	16.2346
13.7328	14.7167	15.3585	15.9973	15.1937	15.173	16.0339	15.9978	16.1882	17.3842	16.4999	16.54	16.3981	16.3972	16.2411	16.2263	15.5097	15.8668	16.0275	15.9873	15.7254	16.1832	14.0926	14.0653	16.9651	15.0268	14.7665	18.8332	18.8078	13.6713	15.2077	15.1909	14.6237	16.1591	14.9144	13.9017	12.0978	13.671	15.3788	14.059	13.884	16.2072	14.0662	15.2524	15.4973	14.5469	12.9096	15.1144	15.0856	15.5178
16.8859	16.4893	17.3606	17.9893	17.3671	17.1854	17.285	17.2996	16.6557	17.1601	16.7506	16.8177	16.7425	16.9825	16.4844	16.3118	17.0357	17.9712	17.0637	18.618	16.9404	16.9185	16.2602	16.7607	16.7983	16.7785	16.8672	16.8003	16.4486	16.0514	16.4473	16.8552	16.5834	16.3668	16.377	16.5083	16.4822	16.8813	16.6602	16.4305	16.9447	16.5534	16.5858	16.4662	16.5532	16.6401	16.4914	16.4272	16.4966	16.9256
17.3647	17.4921	17.4218	17.348	17.4692	17.2852	17.7229	17.6042	17.1659	17.0366	17.3185	17.0944	17.2771	17.2564	16.9924	17.2435	18.8147	18.8239	18.8752	18.8175	18.7446	18.9171	17.098	16.991	17.0901	17.1229	16.8991	17.0229	16.5789	16.9225	17.2564	17.0449	17.2435	17.6954	17.3731	17.4485	16.1687	16.8408	16.9815	16.6768	17.231	16.8235	17.2178	16.8817	17.0652	17.1398	16.8162	17.294	16.962	17.3159
16.922	16.8649	17.0695	16.9873	16.8599	16.835	17.173	16.7472	16.9021	16.8316	17.1812	16.8125	16.8971	16.8067	16.7002	16.9149	17.2454	16.9508	16.8267	16.8362	16.9978	16.6827	16.5561	16.4866	16.4456	16.7383	16.3807	16.6457	16.5654	15.7083	16.1656	16.1822	16.3894	16.3679	16.4019	16.3395	16.564	16.5082	16.5804	16.6234	16.6251	16.5298	16.2974	16.3557	16.4478	16.2548	16.1612	16.5341	16.5531	16.1517
19.7498	19.4984	19.621	19.7361	19.2599	19.2452	19.4289	19.4992	20.5255	19.9539	20.2941	20.2409	20.4128	20.3504	20.012	20.1491	20.3023	20.0078	20.7616	20.3843	20.1197	19.6409	20.0512	20.0511	19.8481	20.2042	19.9064	20.1176	20.1475	21.0832	20.9805	21.0206	21.0263	21.3912	21.2455	21.2147	20.902	20.7782	21.1876	20.8899	20.7228	20.6634	21.001	21.2961	21.3092	21.4284	21.4856	21.5257	21.585	21.3966
19.4667	18.99	18.3582	18.9323	18.8266	18.939	18.5803	19.0901	17.8862	17.2471	17.1143	17.6182	17.814	17.2435	17.8714	17.8523	18.3431	17.7213	17.8537	18.5322	18.0333	18.132	18.8475	18.7477	18.8316	18.6573	18.917	18.6884	18.3928	20.1473	18.7171	18.094	18.5135	19.3059	18.0538	18.3524	19.151	19.186	18.5198	18.4651	19.0793	18.6309	19.377	18.8284	18.113	18.7877	19.7532	18.7486	18.7934	18.204
17.7808	17.6405	17.5082	17.7307	17.5667	17.5414	17.4518	17.377	17.3315	17.5633	17.1857	17.2485	17.2773	17.2424	17.3364	17.2032	17.5348	17.6765	17.5333	17.8007	17.7633	17.653	17.1781	17.2652	17.1819	17.5566	17.2787	17.3314	17.399	17.5223	17.0986	17.4137	17.1788	17.6213	17.3401	17.6261	17.1214	17.2145	17.1095	17.2078	17.3205	17.1019	17.4218	17.2196	17.2806	17.3318	17.5224	17.7225	17.479	17.6177
16.8869	16.9937	17.0326	17.0657	16.9808	17.3256	16.9166	17.3616	16.9732	17.2665	16.726	16.9059	16.5725	17.1988	16.9548	16.8622	17.1372	17.2966	17.439	17.336	17.4222	17.5328	17.138	17.0971	16.6429	17.0818	17.087	16.6995	16.5488	16.9249	17.3299	17.1893	16.45	17.0881	16.4959	16.5115	17.1767	16.9905	17.142	17.0696	17.2119	17.1998	16.9109	16.5571	16.3688	16.912	17.1028	16.2309	16.461	16.3997
18.9589	18.9189	18.9152	18.73	20.0802	20.0536	19.8625	19.2279	18.3743	20.0921	18.493	18.4808	20.7403	16.3761	21.2526	21.0427	19.9082	19.7966	19.7669	18.8677	19.7033	19.6707	19.9015	19.9126	20.2695	20.4283	21.1167	20.6799	20.9082	21.8333	16.2007	22.1185	21.6167	22.3068	16.4267	16.5946	18.6778	18.9058	18.6398	18.5837	19.0925	18.7546	18.8451	18.7247	18.6368	18.6865	18.5573	18.8847	18.9116	19.1272
15.8291	15.7346	15.8615	15.8997	15.8999	15.9069	15.9215	15.9575	15.9875	15.9666	16.0258	15.8283	16.1251	15.7044	15.9012	15.8869	15.4551	15.6596	15.727	15.9791	15.8491	15.6704	15.3933	15.4568	15.4264	14.8345	15.2381	15.1133	15.8012	15.5658	15.428	15.0662	15.5651	15.0582	15.5214	15.2534	15.1996	15.3123	15.1994	15.4067	15.2639	15.1864	15.1203	15.1065	15.2026	14.8921	14.9242	14.8123	15.3542	14.9045
17.337	17.045	17.2087	16.8142	17.1653	16.8426	17.1699	16.703	17.0157	17.2814	16.8193	16.9164	16.5744	16.5748	16.7842	17.0432	16.29	16.3377	16.2316	16.4224	16.3797	16.4588	16.9579	16.8484	16.8271	16.9292	16.8523	17.0468	16.7681	16.4088	16.3243	16.6886	16.682	16.3745	16.5251	16.62	16.819	16.9771	16.9612	16.8998	16.8793	16.8404	16.3436	16.4461	16.5706	16.6104	16.6048	16.8061	16.8135	16.5578
15.7792	15.6244	15.7942	15.9508	15.6884	15.7878	15.8184	16.366	17.4609	19.719	18.1719	17.7765	18.7249	18.4888	18.6106	18.6059	16.4757	16.2475	16.173	16.6012	16.512	16.3715	15.7314	15.8499	15.9747	15.7028	15.8361	15.7792	15.7643	15.1158	16.6688	18.369	17.6795	15.755	15.8536	17.6798	15.366	15.3195	15.3035	15.2514	15.5439	15.1198	15.2339	15.978	16.4703	15.987	15.9841	16.1017	15.6263	16.7088
18.2784	18.2005	18.3742	18.1118	18.2296	18.2403	18.2523	18.2268	18.1997	18.9904	18.362	18.4692	18.5754	18.522	18.5171	18.6766	18.319	18.1173	18.0624	18.1578	17.8451	18.2549	17.4766	17.6755	17.8289	17.7878	17.8724	17.7702	17.5672	18.0626	17.998	17.6194	17.6902	17.6882	17.6415	18.0347	17.2392	17.5646	17.5585	17.8464	18.3411	17.7834	17.7931	17.7398	17.8279	18.1025	17.9648	17.9074	17.7624	17.9072
17.0786	17.0648	17.1157	16.916	17.039	17.2272	17.1274	17.0204	17.8018	19.3194	18.3331	18.0043	18.2735	18.0327	17.8654	18.5951	17.2025	17.0454	17.3159	17.2574	17.1829	16.9214	17.6342	17.6543	17.7283	17.5573	17.7656	17.7523	17.6331	17.2196	17.6672	18.2355	17.7795	17.7335	17.5402	18.132	17.4772	17.4971	17.5683	17.4974	17.7351	17.6769	17.6802	17.9518	18.0386	17.4835	17.6728	18.43	17.8408	18.394
17.3377	17.4234	17.7737	17.7889	17.3804	17.3239	17.4808	17.3271	18.5681	19.9427	19.0552	18.7422	18.6277	18.5198	18.2156	18.9885	16.5225	17.0589	16.5389	16.7914	17.0437	16.9413	17.1566	16.9848	16.9219	17.328	17.1422	17.4884	17.1204	16.8435	17.135	18.3524	17.8759	17.2432	16.9578	17.8572	17.1094	17.258	17.3356	17.1807	17.5876	17.0709	16.8993	17.5147	17.7888	17.4585	17.5087	18.1434	17.3742	18.3065
18.0751	17.9555	17.974	18.1406	18.0584	17.9695	17.8273	18.0076	18.1833	18.7918	18.5066	18.2719	18.3182	18.3216	18.0475	18.538	17.8226	17.9184	17.9498	17.769	17.8693	17.8511	17.7687	17.6035	17.4845	17.6417	17.487	17.4034	17.5397	17.8296	17.5782	18.1511	17.7841	17.72	17.5226	17.7448	17.5646	17.7202	17.4814	17.3855	17.4306	17.4271	17.1644	17.6065	17.722	17.5625	17.5146	17.6896	17.4668	17.8667
17.0275	16.8559	17.2066	17.0636	17.0631	17.0089	16.7216	16.8858	17.2959	17.6639	17.3385	17.3879	17.1885	17.1251	17.1073	17.1842	17.3837	17.2041	17.5977	16.8312	17.2824	17.4467	16.9531	16.9143	16.9298	16.9797	16.978	16.9461	17.0731	17.1619	16.9323	17.0417	16.937	16.9812	16.7301	17.103	17.0173	17.0109	16.9521	16.9031	16.9994	16.8538	16.9256	16.8817	16.8633	16.6406	17.2558	16.7387	16.7655	16.8755
15.3735	13.1147	14.7514	15.0027	14.7419	14.6671	12.9103	13.3217	15.4261	14.0473	15.1041	15.0005	16.2629	15.5641	12.8387	14.5879	13.3876	13.2904	13.6702	13.6636	12.6607	13.2104	14.3624	14.1261	14.3652	14.1898	14.5636	14.5213	14.8731	13.7075	12.5891	15.7547	14.7018	15.5127	14.4336	15.5201	14.5016	14.4307	14.187	14.4899	14.574	14.6155	15.2554	14.9634	15.1647	11.0796	11.6441	12.0375	14.8748	13.4221
17.4377	17.3461	17.3605	17.3951	17.383	17.3014	17.26	17.3764	17.1131	17.2717	17.3309	17.1436	16.9142	17	16.9939	17.1946	16.2382	16.5346	16.8553	16.3561	16.5104	16.4163	17.455	17.438	17.5435	17.4799	17.3831	17.5502	17.3003	16.7109	16.8185	16.8253	17.1567	16.8709	16.9074	16.8506	17.1905	17.444	17.3566	17.2532	17.2632	17.2486	17.5801	16.6544	16.6946	16.6587	16.6071	16.6916	16.791	16.7604
21.2766	22.0709	22.2042	21.8815	21.1147	21.4946	22.2024	21.5439	22.0515	23.5776	22.0733	21.9982	22.2529	22.2415	21.7722	22.5248	22.4206	21.9461	21.0913	22.8294	22.1385	22.264	21.4516	21.5563	21.0439	20.6631	20.5342	21.7577	20.4597	20.1842	20.133	20.4001	20.5925	21.1085	20.4493	20.3109	21.3398	22.2206	20.9853	20.7189	20.4784	20.9478	21.3917	20.3921	20.5576	20.3231	20.518	21.3076	20.6951	21.0273
19.0461	18.7362	18.6851	18.8827	18.7708	18.7846	18.6388	18.6974	18.0397	17.5313	17.9587	17.8569	17.8868	17.6999	18.0065	17.6266	18.6861	18.3441	18.6543	18.744	18.5477	18.3309	18.683	18.8542	18.6965	18.944	19.0393	19.0366	18.6353	18.3255	18.4403	17.8902	18.2728	18.5826	18.5839	18.3351	19.1133	18.9471	19.1569	18.9148	19.3994	18.7873	19.0398	18.3572	18.2385	18.3431	18.3126	18.4863	18.6301	18.3253
17.1005	16.8797	16.9147	17.0438	16.8351	16.7674	16.8294	16.9113	17.3935	18.1103	17.6636	17.4056	17.3124	17.2438	17.2235	17.4315	16.9856	16.9773	17.2127	16.9677	16.8189	16.616	16.4576	16.3629	16.3288	16.1907	16.2434	16.4437	16.3817	16.3352	16.5504	16.8531	16.6884	16.4014	16.3938	16.6549	16.5175	16.548	16.5756	16.4014	16.8628	16.4983	16.4427	16.7158	16.7244	16.5556	16.6007	16.9936	16.595	17.0893
18.0338	19.0719	18.1592	18.2345	18.6236	18.4892	18.512	18.8441	17.1491	17.8754	17.0724	17.6027	17.2813	17.5411	17.2609	17.2267	17.8497	17.2342	17.5351	17.6884	17.9978	17.6394	16.4955	16.2692	16.5089	16.4083	15.8477	16.4402	16.2878	16.6945	16.2939	17.2355	15.8774	16.2423	16.0609	16.3797	16.7119	17.0765	16.5158	16.569	16.9749	15.6775	17.16	16.4662	16.2014	16.863	16.829	16.4101	16.0478	16.7116
22.7182	22.2549	22.0435	22.2611	21.2344	22.4807	22.2468	22.2297	20.4471	19.9093	20.0859	20.2674	20.389	20.145	20.7841	20.0919	23.1114	22.9201	23.2438	23.1691	22.8114	22.4101	21.1829	21.2912	22.3808	21.0513	22.1988	21.1831	21.9303	22.0423	21.5713	21.4933	21.556	22.1509	21.9195	22.0267	22.652	22.3681	22.0222	22.0091	21.9105	21.9442	22.29	21.6696	21.7514	21.8231	21.9942	22.1521	22.2363	22.0042
14.6264	14.9352	15.0523	14.8435	15.2985	15.1052	15.0018	14.9465	14.7927	14.7868	17.6781	15.6039	17.6255	18.2536	15.3631	15.5434	15.1305	15.3887	15.2427	15.4302	15.4021	15.1887	15.5944	15.6457	15.6719	15.7314	15.7288	15.9801	15.7257	15.3813	15.2917	14.5851	15.34	15.4916	15.5982	15.0251	15.6918	15.4514	15.4567	15.4937	15.4359	15.6084	15.5257	14.9494	15.058	15.1533	14.1461	15.217	15.4068	15.0046
17.7284	17.6918	17.9131	18.1628	17.5953	17.4595	17.8718	17.8316	18.1271	19.1468	18.4039	18.4404	18.5722	18.5697	18.0554	18.7086	18.0406	18.2644	17.9171	17.9657	18.338	18.0859	17.2252	17.1708	16.9487	17.2347	16.8877	17.0705	16.9119	17.0158	17.3488	17.8361	17.9033	17.4078	17.1294	17.376	17.0264	17.5004	17.4737	17.1311	17.407	17.1531	16.8819	17.4182	17.5659	17.2897	17.2423	17.6244	17.268	17.774
15.7563	16.4719	16.0242	16.2612	15.8238	16.0139	15.6378	15.6301	17.1822	19.2461	17.7283	17.6476	17.9478	17.8449	17.384	17.9235	16.1958	15.8568	16.3195	15.689	16.2339	15.6238	14.7064	15.7336	16.6551	15.696	14.5368	15.1829	16.773	15.7458	16.4165	17.0231	16.9762	16.3529	15.5699	16.8009	13.2748	15.6892	15.8193	14.3639	14.4983	15.1095	13.9759	16.5182	16.5997	16.0642	16.517	17.0699	14.911	17.0892
16.5223	15.5796	16.2712	16.1671	16.1266	16.0415	16.2237	16.1016	16.2831	15.1522	16.2767	16.0702	15.7908	15.7352	16.0057	15.8432	15.8205	15.9323	15.8972	15.9203	16.1483	15.8033	17.1118	16.6709	16.218	16.2818	18.0125	16.8283	16.548	15.8303	15.8722	15.3753	15.6925	16.1004	15.7168	15.9382	16.4049	16.4773	16.7016	16.3031	16.1818	16.0768	16.461	15.8688	15.9241	15.8397	15.852	16.1395	16.1849	16.1828
17.8543	17.504	17.1928	17.4075	17.188	17.0487	16.9148	17.6537	18.9361	17.3415	16.9866	18.0785	17.8522	18.1654	17.6821	17.6487	20.4603	19.0679	18.955	19.9479	19.2672	19.6574	18.1796	17.9333	17.1587	17.4345	17.4038	17.4132	17.2708	16.459	16.1464	16.0163	16.4834	16.7968	16.4506	15.7412	17.7646	18.1627	16.3418	17.7946	18.2885	17.0941	17.7188	15.8143	16.2223	16.5052	16.6863	17.2421	16.8861	16.9202
16.827	16.8213	17.0978	16.8538	16.932	16.9368	16.8448	17.1607	16.7806	16.8439	16.6817	16.5359	16.4473	16.7705	16.6694	16.686	16.9602	16.5219	16.7571	16.6074	16.5658	16.7785	16.3006	16.3551	16.3353	16.4795	16.2602	16.3503	16.1405	15.9718	16.3269	15.9539	16.0406	15.0629	15.8529	15.3864	16.0524	16.3568	16.6461	16.5594	16.1215	16.1594	16.2868	15.8535	15.7966	15.7125	15.7074	15.3895	15.4379	15.0204
17.374	16.9609	15.665	17.793	16.6907	17.8709	17.0974	17.4045	15.2476	15.5008	14.6335	14.799	15.1196	14.7793	14.7934	14.0783	16.0669	17.5615	16.5781	18.2307	16.078	15.9093	17.1979	17.824	16.9677	17.8752	17.0237	19.1794	16.5357	14.1824	14.6614	15.6264	14.1477	14.0638	13.9085	15.4069	19.184	18.6517	17.2725	17.2447	22.7934	19.4598	17.7405	16.1009	14.6741	15.6497	14.7136	15.9058	14.8279	15.6393
17.6395	17.4834	17.4521	17.5718	17.732	17.7423	17.5883	17.7991	17.3562	17.2902	17.3232	17.1938	17.3957	17.4104	17.32	17.4429	17.6967	17.8034	17.745	17.8882	17.8783	17.7675	17.625	17.928	17.4583	17.4757	17.6968	17.407	17.5875	17.7027	17.1918	17.2373	17.1989	17.3739	17.2404	17.2439	17.3898	17.3616	17.3161	17.3308	17.219	17.2705	17.1077	17.0092	16.9233	16.9064	17.0296	16.9729	17.1256	16.9917
19.3254	19.2645	19.0685	19.0216	19.0882	19.239	19.1013	19.1918	18.7212	18.6535	18.8458	18.6768	18.9516	18.3251	18.8442	18.729	18.5392	18.6204	18.443	18.4966	18.4936	18.2693	18.4894	18.53	18.4951	18.6419	18.4744	18.5409	18.6316	18.0602	18.6861	17.9132	18.6686	18.7676	18.4991	18.6274	18.8773	19.1463	18.614	18.7734	18.404	18.8018	18.6223	18.2608	18.4402	18.1812	18.6529	18.8722	18.8065	18.8316
16.4619	16.6192	16.5366	16.3099	16.6776	16.7057	16.7353	16.8142	16.666	17.2373	16.8607	17.0955	16.7831	17.6789	16.6402	16.886	16.443	16.7941	16.7843	16.7123	16.4571	16.7698	16.262	16.2631	15.9761	16.4458	16.2002	16.4576	16.2256	16.3254	16.1306	16.4368	16.2566	16.2637	16.3487	16.4368	15.9499	16.1601	16.1962	16.4168	16.5286	16.3655	16.3259	16.1925	16.2657	16.2895	16.3935	16.3545	16.2842	16.2964
17.6889	17.5146	17.462	17.5071	17.5616	17.6813	17.5372	17.5756	17.7043	18.4251	17.7714	17.5266	17.7039	17.5673	17.5338	17.7009	16.6513	17.2529	16.545	16.6499	17.4505	17.0256	17.6455	17.9132	17.6502	17.7017	17.6238	18.0686	17.5819	17.1561	17.0947	17.147	17.1772	16.9579	17.0006	17.1694	17.9762	17.7457	17.616	17.4701	17.3062	17.311	17.3593	16.9228	17.19	17.0228	17.1674	17.4935	17.3462	17.7557
21.088	20.783	20.8332	20.911	20.7418	20.6028	20.58	20.8902	20.6901	20.5112	20.5997	20.4531	20.5456	20.4376	20.6688	20.4302	19.8043	19.6778	19.5176	19.6275	19.5702	19.8869	20.0164	20.0806	19.8544	19.9334	19.8651	19.7252	19.6532	19.6254	19.7737	19.5571	19.7917	19.4533	19.5974	19.2757	19.9534	19.991	20.1927	19.9698	20.2191	20.0112	19.7638	19.6482	19.6112	19.63	19.6058	19.5524	19.4428	19.3981
18.1093	17.864	17.9357	18.0615	18.0671	18.0131	17.8556	17.7745	17.7722	17.3842	17.6786	17.1025	17.2709	16.814	16.1004	16.5736	16.3417	16.491	16.4367	16.3741	16.6219	16.3822	16.281	16.2707	16.2141	16.2078	16.1151	16.2029	15.9016	15.6244	16.1358	15.9431	16.0544	15.9402	15.9079	15.8203	16.0564	16.2461	16.0938	16.205	16.0392	16.0691	15.6748	16.4432	16.0466	16.2284	16.096	15.8922	15.8451	15.9325
17.3078	17.3094	17.2967	17.0068	17.5363	17.424	17.4185	17.202	16.7263	16.2559	16.4416	16.5777	16.5465	16.5043	16.8795	16.6418	17.948	18.1271	17.8314	17.9318	17.9941	17.9407	17.671	17.7413	17.7787	17.6157	17.8812	17.9423	18.0395	17.3724	17.2278	16.8833	17.2273	17.3973	17.3145	17.3437	17.3552	17.5228	17.1145	17.41	17.3431	17.6841	17.4688	17.2985	17.3266	17.1641	17.2224	17.2112	17.6769	17.0363
20.2595	19.9744	20.0644	19.9309	20.0078	20.0129	19.97	19.7852	19.4184	19.6268	19.5931	19.5264	19.5267	19.2599	19.6185	19.5459	18.1387	18.1914	18.6189	18.0312	19.1974	19.4459	19.3467	19.5107	19.3561	19.504	19.4245	19.4101	19.3081	18.6199	18.7967	18.859	19.1248	18.9532	18.676	18.849	19.3427	19.4062	19.3292	19.3599	19.2038	19.0291	19.0334	18.9555	18.9299	18.6531	18.7606	19.1048	19.0511	18.4645
18.7922	18.5135	18.4471	18.5256	18.8198	18.7609	18.7511	18.8043	18.305	18.2329	18.1652	18.2194	18.2492	18.2745	18.4676	18.0658	18.8007	18.6081	18.6527	18.9164	18.7267	18.5647	19.0877	19.0683	19.2014	18.8788	18.9378	18.9983	18.7613	18.3329	18.2012	18.1848	18.3358	18.1879	18.4827	18.2109	18.99	18.8578	18.8739	18.9063	18.8945	18.9075	19.0602	18.1868	18.2097	18.1094	18.1471	18.2019	18.43	18.0129
16.1364	16.1444	16.3304	16.4158	16.397	16.3327	16.4445	16.3609	16.7387	17.0585	16.8007	16.7424	16.7721	16.7043	16.489	16.6735	16.2226	16.2633	16.0686	16.2177	16.5192	16.0648	16.1651	16.2194	16.0595	16.1557	16.1119	16.0396	16.2381	16.3101	15.9945	16.3364	16.1398	16.0255	16.201	16.3458	16.0514	15.8895	15.9045	16.1422	15.9391	16.1066	16.0319	16.2481	16.166	16.0938	16.004	16.0257	15.9536	16.2526
19.546	18.8746	18.9376	19.1409	19.1092	19.1485	18.795	19.0106	19.4469	19.03	19.0103	19.0896	18.9771	18.954	19.4022	18.788	19.2011	18.5908	18.5572	18.8824	18.9752	18.8429	19.6037	19.7295	19.5381	19.5085	19.6218	19.5799	19.4652	19.6805	19.6336	19.3692	19.559	19.3013	19.5618	19.5632	20.0651	19.6776	19.8372	19.8606	19.1213	19.5189	19.7203	19.7267	19.2611	19.4672	19.4668	19.3991	19.762	19.0366
20.3076	20.0187	20.1029	20.174	20.2096	20.1788	20.068	20.0303	19.7955	19.2988	19.3739	19.5918	19.3853	19.3903	19.7768	19.5684	19.6654	19.7891	19.56	19.887	19.8163	19.7479	20.1442	20.2729	20.1601	20.2251	20.0921	20.0682	19.9965	19.966	19.7968	19.4831	19.6602	19.6917	19.8369	19.6928	20.2764	20.2487	19.9372	20.1684	19.9193	20.037	19.9004	19.9467	19.8054	19.7577	19.8555	19.7957	19.9958	19.6619
14.9218	15.0522	14.9853	14.883	15.0718	15.5757	15.6533	15.816	14.44	14.2974	14.4362	14.5244	14.5586	14.4197	14.8768	14.2233	15.4096	15.1817	15.0608	15.046	15.1669	15.0384	14.9865	14.986	15.2823	15.4563	14.9968	14.663	15.4706	14.4137	14.9972	13.5536	15.1892	15.1291	15.154	14.5725	14.6727	14.8134	14.6995	14.9398	14.3324	15.14	14.8005	14.8735	14.6196	14.8115	14.8616	14.4365	14.6496	15.0056
15.6765	14.4702	13.3348	16.0126	15.4895	14.2382	14.7231	16.7427	18.8173	17.7608	17.4444	18.5339	17.5578	18.5734	17.0768	17.415	14.8895	17.0199	14.5145	17.061	17.0794	17.2407	16.9221	18.0787	17.9034	17.8152	17.462	18.0568	16.6066	17.3006	17.5142	16.9979	17.1718	17.7867	17.7366	17.718	17.6085	18.2812	16.9005	17.7552	17.1412	17.6405	17.2114	16.3772	17.0447	17.4598	16.6534	17.5229	16.9325	17.3583
16.1019	16.4207	16.3107	16.0313	16.1887	16.5456	16.2471	16.6783	16.5528	17.5476	16.8115	16.6219	16.7106	16.9825	16.6668	16.9483	16.4801	16.9759	16.741	16.4827	16.4381	16.7699	16.1418	16.3808	16.2744	16.4302	16.1377	16.3077	16.3656	16.7915	16.3578	16.8846	16.3333	16.6171	16.0961	16.6766	15.7234	15.5737	16.2341	16.1973	15.6623	16.1819	16.2971	16.0071	16.251	16.3885	16.0423	16.2361	15.8876	16.3534
20.4275	20.5416	20.5062	20.7907	20.2882	20.3001	20.5114	20.2232	21.4897	23.0163	22.2706	22.3075	22.204	21.9324	21.4755	22.1618	20.2082	20.3642	20.2303	20.3477	20.4089	20.302	20.5645	20.4444	20.5203	20.5116	20.543	20.4217	20.4735	21.1617	21.1051	21.5925	21.4134	21.1288	20.786	21.3473	20.8411	20.7461	20.7659	20.6899	20.9759	20.7795	20.8624	21.398	21.6252	21.3841	21.3273	21.4463	21.2111	21.8749
17.8723	17.955	18.0984	17.9132	18.039	18.1114	18.1806	17.9046	18.0451	18.2071	18.2333	18.0372	18.1683	18.0917	18.201	18.1507	17.8464	17.8095	17.8767	17.7262	17.8235	17.8258	18.2072	18.0093	18.0754	18.3248	18.1372	18.2011	18.0964	17.5637	18.1536	17.9314	18.1686	18.1842	18.3369	17.7678	17.7242	18.0407	18.2325	18.0974	18.28	18.1819	18.1275	18.0224	18.0033	17.8245	18.3566	17.9353	18.2027	17.9539
16.2451	16.1407	16.027	16.6431	16.7348	16.2858	16.4302	16.6842	16.1096	16.7099	16.5623	15.8028	16.3404	15.6613	15.3312	15.343	16.6396	16.7722	17.275	16.9166	15.8867	16.2658	15.602	15.4654	15.393	15.4784	15.1595	15.5196	15.4032	15.4902	14.7076	15.6842	15.5677	16.4744	14.7446	16.5406	15.0357	15.5411	15.3954	15.0966	15.626	14.6008	15.7659	15.2127	15.2741	14.9742	15.0118	15.222	14.7718	15.8272
15.9975	16.1392	16.1318	15.9672	16.3118	16.2624	16.2518	16.4866	16.0103	16.5814	16.4695	16.1909	16.4649	16.2382	15.9508	16.4997	16.983	17.2303	17.8833	17.3091	17.6457	17.4645	16.0404	16.0032	16.1073	16.3295	16.2011	15.9811	16.5379	15.971	16.1799	16.3713	16.2611	16.5005	16.5227	16.3237	15.7891	15.7783	16.2839	16.1036	15.8897	16.4339	16.2222	16.1809	16.0599	16.2578	16.076	15.9834	15.9586	15.8087
16.8912	16.386	16.6273	16.4073	16.9932	16.6497	16.8348	16.5908	17.0549	18.2595	17.102	17.0461	17.6211	17.429	17.3064	17.7119	16.0961	16.9412	16.1417	16.6396	16.8954	16.6842	17.3165	17.2094	17.1998	17.2786	17.2521	17.2633	17.3431	17.2726	17.2672	17.6247	17.504	17.4645	17.14	17.6105	16.9735	17.0154	16.8002	16.9083	17.1611	16.9515	16.821	17.0471	17.1378	16.9113	16.9754	17.3365	16.7716	17.4569
17.659	17.7338	18.0601	17.7058	17.6003	17.6911	18.0794	17.6297	18.6626	18.5316	18.6501	18.5518	18.4433	18.6987	18.3538	18.3111	16.8821	17.6004	17.4187	16.8309	17.2635	17.3505	17.1708	16.9967	17.3856	17.2961	17.7338	17.5554	17.9083	18.1598	18.1272	18.016	18.0552	18.2603	18.2264	18.5715	17.2132	17.8476	17.3069	17.6493	18.3342	17.7091	17.9398	18.3259	18.666	18.7482	18.7307	18.9803	18.5449	18.8216
17.1255	17.1223	17.2001	17.1094	17.2438	17.3793	17.3151	17.1507	17.0351	17.3679	17.0998	17.0427	17.3941	17.2214	17.2762	16.9322	17.7102	17.6429	17.6613	17.6726	17.4988	17.4525	17.2689	17.2678	17.2547	17.3455	17.1327	17.357	17.1128	17.1572	16.8218	17.1162	16.9896	17.1215	17.4072	17.0882	17.2783	17.2959	17.3027	17.3356	17.5271	17.2953	17.3187	17.1784	16.6554	16.8059	17.4598	17.0131	17.0897	17.2529
18.6211	17.9856	18.4124	17.8507	18.3931	19.1	18.2619	19.1763	18.2248	20.484	18.6713	18.15	18.2372	18.6876	18.828	18.5498	20.2628	19.2572	19.2245	20.2152	19.5635	20.2433	18.6899	18.8113	18.7892	18.4713	18.3855	20.6129	18.2659	19.5504	18.5283	18.4148	18.5009	18.7824	18.6968	18.6767	19.0165	19.8741	18.6288	19.27	18.7021	19.3411	18.0563	19.0348	18.6789	19.1747	18.9032	18.8824	18.4912	18.3986
17.3213	17.0605	17.0807	17.119	17.4124	17.2725	16.9748	17.0189	17.337	16.7698	17.1699	17.1115	17.3967	17.3562	17.4224	17.1127	16.5788	16.9356	16.8411	16.7461	16.79	16.9169	16.3152	16.4602	16.2968	16.4699	16.0294	16.1968	16.4545	16.402	16.348	16.2167	16.6859	16.324	16.6484	16.7308	16.3912	16.3685	16.3347	16.3358	16.255	16.0534	16.1048	16.2663	16.3943	16.2966	16.2397	16.3837	16.7073	16.1997
21.8828	21.3983	21.4756	21.736	21.9082	21.7409	21.6338	21.8396	21.2724	21.3696	21.0243	20.938	21.097	21.2103	21.3292	21.1646	21.9036	22.1362	22.0662	22.0652	21.8636	21.9119	21.6237	21.434	21.3604	21.8965	21.4943	21.7486	21.1079	20.6842	20.5665	20.5488	20.8801	20.3207	20.8097	20.6734	21.5415	21.5491	21.9239	21.7451	21.5503	21.456	21.2292	20.6684	21.0272	21.0859	20.9588	20.8867	20.9557	20.7014
14.9746	14.7906	14.808	14.8335	14.7168	14.584	14.6333	14.5732	14.6403	14.6634	14.6435	14.571	14.5515	14.2268	15.1777	15.8901	14.1814	15.6252	14.4399	15.8445	14.4969	15.5743	14.5172	14.6778	14.3593	14.606	14.5956	14.5561	14.6507	17.1311	14.3628	14.2549	14.451	14.3452	14.3027	14.5219	14.1288	14.3987	14.3698	14.2729	14.6102	14.3044	14.1557	13.9363	14.3415	15.6589	14.7654	14.5051	14.5681	14.5958
21.6402	21.1761	21.0299	21.1926	21.1286	21.557	21.5376	20.0222	20.1055	18.4685	19.57	19.8161	20.2349	19.7807	20.4435	19.0867	18.6129	17.4359	17.3213	17.7748	15.4217	14.5331	20.0433	19.8921	20.5526	19.842	20.3911	20.5148	20.7608	20.664	20.1921	19.6239	20.6323	21.4966	21.2812	21.5217	21.4652	19.8759	19.8009	19.7717	19.8486	20.0062	21.4034	20.9068	20.7165	20.8142	21.0759	21.3978	22.0147	21.1816
17.129	16.9442	16.795	16.6861	16.5647	16.9077	16.6507	16.3648	16.3202	17.2096	16.811	16.794	17.0662	16.7028	16.7249	16.3493	17.5004	16.9528	16.9349	16.7094	16.9441	16.8377	16.7854	16.4884	16.4892	16.9098	16.5786	16.6582	16.8111	16.5424	16.4751	16.1373	16.0952	16.5683	16.6224	16.4883	16.7079	16.7391	16.4843	16.7393	16.8957	16.6047	16.5139	16.734	16.5252	16.4714	16.2034	16.2284	16.7968	16.3799
16.4595	16.5744	16.5374	16.2721	16.3937	16.5631	16.5531	16.4583	16.3402	16.5801	15.9831	15.9985	16.6427	16.1582	16.3283	16.4094	16.4346	16.7346	16.6878	16.6632	16.662	16.3524	16.4818	16.3765	16.5734	16.4969	16.5905	16.5757	16.3503	16.3769	16.2088	16.3588	16.0902	16.9828	16.1537	16.5819	16.5572	16.293	16.2252	16.3636	16.4536	16.3877	16.305	16.3133	16.4914	16.3665	16.306	16.6549	16.4027	16.8474
19.4375	19.3791	19.2729	19.2748	19.3513	19.3884	19.3373	19.1985	18.9155	19.0824	19.025	18.9198	19.0617	19.0074	18.9149	19.0247	19.2903	19.3489	19.4265	19.3916	19.3581	19.1797	19.0751	19.0302	19.0367	18.9981	19.0492	19.0859	19.0476	19.3624	19.0168	19.243	19.0027	19.486	19.1255	19.4477	19.2041	19.1318	18.9607	19.0406	19.1855	18.9911	19.2365	19.0578	19.1564	19.1198	19.2525	19.4871	19.3964	19.5466
17.9045	18.1474	18.379	18.2134	17.8961	18.0326	18.4225	17.9778	17.7326	17.7285	18.0912	17.5589	18.6438	18.6338	18.0785	17.7274	18.4023	18.408	18.2652	18.5595	18.3075	18.3502	18.6304	17.773	17.7956	17.8496	17.8683	18.8223	17.8463	17.5636	17.5715	17.4939	17.6582	17.6245	17.688	18.5227	18.1231	17.8506	18.5138	17.6327	17.7819	18.4033	17.5764	17.5247	17.6589	17.664	17.5346	17.3604	18.2754	18.1323
16.9402	17.3281	17.2367	17.0112	17.1103	17.0199	17.0045	16.8866	16.3799	16.6333	16.3358	16.6326	16.6127	16.5805	16.5538	16.6453	16.5675	16.5959	16.4767	16.4793	16.5076	16.7152	16.9132	17.1335	16.9988	16.8363	16.9366	17.061	16.9037	16.7393	16.8835	16.7093	16.885	16.7057	16.7224	16.8005	16.8634	16.9978	16.8264	16.852	17.0298	16.9827	16.7653	16.8806	16.8197	16.9681	16.8716	16.8321	16.9718	16.8092
17.1291	17.0146	17.1467	17.0464	17.0438	16.9849	17.0402	16.7268	17.2565	16.9602	17.1257	17.0562	17.3981	17.0632	17.1786	17.1259	17.0583	17.3084	17.2453	16.9031	17.2148	17.3495	16.4875	16.7403	16.3493	16.7053	16.5663	16.6324	16.5164	16.5892	16.918	16.6127	16.977	16.9637	16.9281	16.7761	16.6128	16.6637	16.7638	16.5717	16.8366	16.5236	16.3615	16.7848	17.0638	16.8229	16.9108	17.1832	17.1266	16.995
16.6201	14.2958	16.5047	15.6542	17.4952	16.6574	16.9261	16.6191	17.5303	18.9699	18.1943	17.9817	17.9727	16.6727	18.4254	17.9933	15.9155	16.313	16.3763	16.3289	15.8356	15.6289	17.6736	17.0701	17.6383	16.9919	17.2606	17.2424	17.0024	17.3336	16.9338	16.8674	16.937	17.9053	16.6215	16.8322	17.0198	16.9851	16.402	16.8926	16.9642	17.1266	17.7988	16.6092	16.6741	13.0542	16.6964	16.7742	16.851	16.9299
20.4302	20.5366	20.5893	20.4055	20.5844	20.4328	20.3569	20.1288	19.5572	19.7545	19.5763	19.695	19.6639	19.6092	19.7106	19.6422	20.5816	20.4156	20.5784	20.623	20.5998	20.7191	20.3301	20.4229	20.4183	20.5583	20.5143	20.7873	20.5318	19.8684	19.8743	19.769	20.0986	20.0588	20.1303	20.196	20.589	20.3621	20.6487	20.2875	20.2838	20.378	20.1943	20.1258	20.0604	20.0281	20.1663	20.2645	20.2393	20.2952
16.6566	16.2856	16.5302	16.577	16.7656	16.826	16.7974	16.5132	16.5732	16.7122	16.6453	16.5516	16.7408	16.6245	16.7953	16.5742	16.9849	17.1743	17.2034	17.2233	17.2104	17.0943	16.9496	16.8339	16.9223	16.9008	16.8177	16.8052	16.9588	16.5705	16.4869	16.6293	16.7625	16.7841	16.6813	16.7582	16.9645	16.5695	16.7957	16.718	16.4139	16.6654	16.6658	16.5304	16.5245	16.3987	16.3668	16.4977	16.7342	16.5681
15.4335	15.3692	15.4985	15.3602	15.5285	15.2944	15.371	15.6735	15.2407	15.2577	15.306	15.319	15.2289	15.2894	15.1438	15.2402	14.6702	14.8938	14.9463	15.0157	15.1026	15.1363	16.9893	17.0512	16.9112	16.8314	16.9275	16.889	16.9189	15.4242	15.8909	16.6317	16.8957	15.2712	16.6025	16.7239	17.1455	17.0922	16.7406	16.6594	15.3814	16.6651	16.899	15.113	15.1567	15.289	15.2813	15.0219	15.4351	15.5177
17.8639	17.7452	17.6828	17.843	17.8307	17.7198	17.6415	17.9532	17.5171	17.9779	17.5494	17.5047	17.5656	17.6356	17.5187	17.6657	17.8952	17.9373	17.7741	17.6782	17.749	17.8712	16.9287	17.1272	16.9023	17.2295	16.7702	17.0209	16.8274	16.4465	16.6917	16.7617	16.7292	16.6079	16.6651	16.5695	16.9391	16.9407	17.2263	16.8935	17.1578	16.9371	17.0685	16.5824	16.6225	16.5046	16.5281	16.5044	16.484	16.5144
16.0488	16.8978	17.0373	16.8213	16.0719	15.6547	16.9912	16.3815	16.4228	17.5052	16.9231	16.4735	16.9716	16.5538	16.7689	17.3081	13.4949	16.3308	14.0534	14.283	16.7762	16.3084	16.4386	16.4771	16.271	17.3831	16.1325	16.6355	16.1708	15.2953	16.1758	16.668	16.8828	16.6811	15.4309	16.3159	16.3577	16.6794	16.705	16.5564	17.585	16.9387	16.0003	15.1942	16.9139	16.9208	16.8252	16.9681	16.8982	17.2838
12.4304	13.1744	15.5987	12.8564	13.7039	13.3324	15.6367	13.1862	13.3136	13.9708	13.5725	13.5181	13.6766	14.3474	13.3055	14.0289	15.2423	15.3892	15.1298	15.1568	13.4345	15.4968	12.0986	12.9702	12.8551	14.997	12.0395	14.7159	12.3913	11.7783	12.6054	13.0175	12.4093	11.2934	11.8017	11.0045	12.6357	12.3983	12.6953	13.088	12.0379	12.3461	12.4716	12.0288	12.131	11.5096	11.8168	9.93872	10.9032	13.1143
19.3412	18.9342	18.8885	18.8151	18.9666	18.904	18.7237	18.9521	18.7783	18.6067	18.6354	18.594	18.5453	18.4593	17.7406	18.6	18.9227	18.9422	19.0173	19.0287	19.0568	18.8448	18.3271	18.1198	18.137	18.141	18.0796	17.9324	18.0912	18.6142	18.6705	18.0745	18.4349	18.2952	18.1016	18.2654	18.2364	18.1455	18.0261	18.0626	18.2794	18.6191	18.2258	18.0455	18.8187	18.8994	18.4234	18.9165	18.7936	18.4224
21.5749	21.3826	21.447	21.5406	21.7278	21.7146	21.7449	21.4648	21.2197	21.4609	21.3257	21.1584	21.3198	21.3358	21.494	21.3014	21.0504	21.3222	21.1789	21.4337	21.3054	21.1941	21.0426	21.0371	21.2217	21.1313	21.0857	21.1659	20.784	20.7704	20.5113	20.8006	20.9124	20.9055	20.8081	20.8248	20.879	20.885	21.0305	20.9143	20.9566	20.8563	20.8958	20.57	20.6729	20.5897	20.6813	20.8831	20.9589	20.801
20.0612	20.0918	19.8388	19.7037	20.0603	20.1404	19.8968	19.9233	19.1202	18.5901	18.8754	19.1996	18.8737	19.1463	19.9115	18.9004	20.174	20.0695	20.4261	20.293	20.4094	20.1229	21.2919	21.5251	21.3968	20.9942	21.178	21.0054	21.0282	21.3834	21.6621	20.9973	20.8637	20.5117	21.1355	20.6716	21.1325	21.0341	20.8497	21.1437	20.169	21.0063	21.0365	21.3832	20.6356	20.8362	20.5418	20.0657	20.7382	20.248
16.2906	16.131	16.2911	16.1947	16.2327	16.2081	16.2422	16.3746	15.8131	15.9817	15.7741	13.6656	15.9964	15.9519	15.7733	15.6825	16.5476	16.7102	16.35	16.5907	16.6469	16.5092	16.2251	16.2899	16.1867	16.2568	16.1848	16.4556	15.9227	15.7015	15.6198	16.1955	15.7	15.8469	15.6483	15.7915	16.2533	16.1782	16.1387	16.0458	16.2437	16.0545	16.5654	15.6243	15.6375	16.0162	15.6281	15.6375	15.6491	15.5988
17.737	17.4861	17.4888	17.5442	17.746	17.7268	17.7003	17.8036	17.1567	17.0359	17.1462	16.9533	17.1188	16.9104	17.178	17.0573	17.6064	18.1969	18.293	18.1517	18.2533	18.1712	18.1152	17.9384	18.0247	18.0666	17.9382	17.9153	17.8949	17.1723	17.3051	17.2542	17.2728	17.2564	17.4243	17.2747	17.9667	17.7519	17.6563	17.7517	17.5092	17.7794	17.7709	16.9998	16.9782	16.9826	17.0821	16.836	17.1955	16.971
15.8985	16.1384	15.6691	15.841	16.1872	15.5943	15.8181	16.1621	16.0894	16.9219	16.0491	16.0857	17.3881	17.3071	16.0804	16.2507	15.1508	15.412	15.3592	15.5684	15.3141	15.4984	15.3726	15.3071	15.5414	15.5502	16.0241	15.6149	16.0407	16.4558	15.8885	15.699	15.5143	15.6848	15.6427	16.3517	16.5783	15.693	15.2745	15.7856	16.3015	15.677	15.8367	16.1541	15.5698	16.4959	15.5667	16.2252	15.8641	16.1234
17.9774	17.8434	17.8475	17.8283	17.9258	17.962	17.8911	17.7929	17.4495	17.0868	17.3933	17.2874	17.2654	17.1401	17.2475	17.2093	17.8575	17.8894	17.992	18.0315	18.0922	17.9348	17.9801	17.7449	17.8669	17.8506	17.8662	17.8599	17.6382	17.043	17.4225	17.2203	17.2885	17.7191	17.6502	17.5747	17.8868	17.911	17.6151	17.8474	17.7486	17.83	17.5354	17.6678	17.6198	17.5216	17.4674	17.4847	17.6661	17.6514
14.6273	14.2695	14.2976	14.249	14.7709	14.8219	14.4307	14.1029	16.7316	14.8124	14.5536	14.8606	14.3417	14.674	14.5165	14.4628	15.5019	15.9152	15.5695	14.8168	15.6404	15.6141	13.7492	13.9182	13.5697	14.0685	13.31	13.2275	13.7133	13.0621	13.9803	12.8665	14.0301	13.8182	13.98	14.6027	13.6772	13.3702	13.7908	13.6733	13.6726	13.5815	13.8304	13.2948	13.2958	13.6281	13.7438	12.9108	13.151	13.3486
18.6713	18.3608	18.2738	18.352	18.6144	18.5692	18.4606	18.9494	17.7588	17.2562	17.5767	17.4992	17.5271	17.5294	17.8433	17.5312	19.3971	19.0639	19.0847	19.2998	19.125	19.1762	18.6551	18.5339	18.636	18.4978	18.7197	18.6753	18.3617	17.9754	17.5989	17.4369	17.6273	17.7846	17.9634	17.6767	18.3179	18.3235	18.3022	18.3398	18.4894	18.4598	18.4122	17.5386	17.5533	17.6844	17.6754	17.6061	17.8796	17.4769
19.0202	19.142	19.121	18.9461	19.2292	19.199	19.1727	19.4098	18.7449	18.784	18.7932	18.7232	18.8351	18.893	19.0581	19.0734	19.9472	20.0196	20.2141	19.8719	19.5073	19.8005	18.9218	18.9983	18.877	19.2977	18.9357	19.1921	18.8237	18.3325	18.6325	18.513	18.5994	18.6186	18.7675	18.3033	18.7014	19.0402	19.1334	18.7961	18.8073	18.8543	18.6922	18.4355	18.3764	18.4075	18.3615	18.6278	18.6569	18.4921
16.9098	17.0127	16.4221	17.6921	16.8967	17.6247	16.2376	17.607	16.7301	18.2143	16.48	16.1569	15.7636	16.4368	16.9389	16.6008	17.9728	17.2374	17.6186	18.2993	17.8379	18.2558	16.3791	16.36	16.8375	17.3791	16.9991	18.8052	16.0634	17.7672	16.4298	16.4951	16.9485	17.221	16.6264	16.4343	17.6592	17.6458	16.6718	17.0406	17.0517	16.9616	17.2196	17.0623	16.5215	17.4942	16.6149	16.9112	16.4915	16.3234
14.6754	14.7679	14.5602	14.7269	14.9101	14.964	14.6698	14.9195	14.1086	16.5298	14.3278	14.7843	16.0019	15.9517	14.5379	14.009	15.757	15.1426	15.5964	15.4463	15.1118	15.6383	14.725	14.8038	14.6617	14.5871	14.777	14.7069	14.5913	15.094	15.0773	13.9216	15.3041	14.6866	14.7985	14.898	14.9521	14.9278	14.2669	14.3635	14.7034	14.4412	14.7825	15.384	15.1536	15.0897	15.0469	15.1761	15.0693	14.9809
15.9426	15.8775	15.9841	15.9824	16.2906	16.1985	16.1329	16.2615	15.815	16.127	15.7328	15.4922	16.6649	15.9341	15.9167	15.7916	16.317	16.5021	16.7027	16.6078	16.9781	16.5989	16.0704	16.1379	16.0827	15.8864	15.8535	15.9399	16.0434	16.0794	15.5838	16.4515	16.3955	16.3457	15.3931	16.2606	15.8908	15.6562	15.6884	15.8694	15.3705	15.9666	16.3661	15.4051	15.58	15.1216	16.245	15.1268	15.2313	16.0993
17.9174	17.8419	17.7645	17.8986	17.712	17.6761	17.4444	17.6027	17.7636	17.7245	17.7755	17.5516	17.6968	17.4685	17.583	17.6027	17.2798	17.3464	17.3612	17.1767	16.8922	17.2748	16.7138	16.9166	16.7126	17.0264	16.7528	16.985	16.6254	16.4319	16.6847	16.5973	16.8494	16.5506	16.675	16.6705	17.0231	16.941	17.0076	17.0134	16.9987	16.7988	16.8227	16.5678	16.5804	16.4587	16.5504	16.5899	16.6457	16.6122
17.9322	18.2362	18.3806	16.4669	18.2719	18.2436	18.4144	17.9275	15.3813	17.9998	17.8988	17.5832	17.8753	17.4918	17.8893	18.1788	18.3894	18.0274	18.055	17.8829	18.1243	18.1814	18.7863	18.7414	18.5297	18.7522	18.4574	18.7265	18.5497	18.6531	18.6524	13.5581	17.5914	18.7351	18.301	18.5191	18.5337	18.2942	18.6097	18.5515	18.5408	18.6377	18.4648	18.9633	18.0543	18.1131	19.1528	18.3409	17.9151	19.0337
18.6562	19.0971	19.0693	18.1721	19.3095	19.3965	19.1593	19.2753	18.0922	18.1288	18.0729	18.3601	18.2777	18.2345	18.6609	18.2251	18.7495	18.6654	18.6845	18.6715	18.8737	18.604	19.6466	19.8896	19.7749	19.9872	20.0504	19.9157	20.1524	19.6455	19.3605	19.1808	19.129	19.1954	19.4139	19.3779	18.8211	19.0957	19.7183	19.8666	20.0442	19.9363	20.4675	19.5662	19.258	19.4163	19.2813	19.3782	19.6434	19.3458
19.2993	19.1941	18.9472	19.1438	19.6979	19.7921	19.3964	19.8815	18.1366	17.5005	17.8291	17.9931	18.2383	18.2113	18.5669	18.1013	19.193	19.6306	19.0849	19.3801	18.9171	19.319	19.5785	19.2332	19.3839	19.8376	19.2182	19.4157	19.2543	18.3396	17.8595	17.3542	17.896	17.4258	17.8825	17.8584	19.4524	19.092	18.8462	18.7565	18.2002	18.5427	18.5153	17.6162	17.4828	17.8616	17.8737	16.9272	17.2993	16.4286
21.7939	21.2878	21.6355	20.9917	20.8587	20.8864	20.4944	20.4121	22.6989	22.6277	22.0562	22.5739	22.2044	22.3472	22.6836	22.4651	20.3442	20.4486	19.6279	20.6766	20.503	20.4148	20.655	20.6522	20.7486	20.3178	21.7848	21.1374	19.8448	22.2631	21.6336	21.0938	21.5751	21.7355	21.3748	21.302	21.7649	23.7243	21.455	21.4002	20.903	22.0071	21.4539	21.4667	21.505	21.8436	22.141	21.6629	22.8774	21.0023
18.7671	18.6755	18.5424	18.4511	18.8068	18.8872	18.8389	18.8628	18.0302	17.9009	18.2506	18.0217	18.2913	18.1807	18.4362	18.1306	19.2532	18.8843	18.9898	18.9014	18.8115	18.8236	18.5216	18.6151	18.477	18.6349	18.5508	18.721	18.2067	18.1789	18.2168	17.831	18.2087	18.2466	18.3248	17.9547	18.5227	18.4976	18.5059	18.3222	18.506	18.1669	18.4493	17.9328	18.0638	18.0469	17.9432	17.9315	18.1048	17.7035
16.6147	16.5938	16.9651	16.3378	16.9405	16.9566	17.1124	16.5162	17.0498	17.098	17.1332	16.9527	17.071	17.0639	16.8816	17.0577	16.7293	17.0602	16.7794	16.7627	16.8426	16.9101	16.7687	16.6443	16.8035	16.76	16.6493	16.5687	16.6845	16.8344	16.61	16.7636	16.562	16.9613	16.8216	16.8193	16.5931	16.3007	16.4317	16.4843	15.8029	16.3911	16.5053	16.5485	16.6596	16.6145	16.693	16.7473	16.7709	16.7925
16.2033	16.3719	16.3573	16.4215	16.1579	16.229	16.1948	16.1506	16.5986	16.2715	16.9094	16.8957	16.4786	16.5146	16.3644	16.498	16.3815	16.2942	16.2381	16.4638	16.4733	16.4107	16.2907	16.1882	15.9827	16.4178	16.0278	16.1783	16.1618	16.3557	16.1855	16.185	16.0627	16.2407	15.9718	16.185	16.1013	16.0644	16.0864	16.2884	16.3501	15.8907	15.9754	17.1986	16.3741	16.312	16.3684	16.2625	16.2442	16.827
15.6211	16.4823	15.7116	15.7635	15.0904	15.3621	15.3864	15.3591	15.6339	15.7504	15.6418	15.582	15.8701	15.4535	15.3095	15.5844	14.2393	15.6488	14.8142	15.5979	15.7826	15.3975	14.882	14.8311	14.8973	15.1378	14.6847	14.9786	15.4019	13.438	15.8031	13.609	14.5393	17.4065	16.4946	14.8151	17.346	17.1209	16.6417	16.5058	17.1317	14.8927	17.8364	16.0575	16.146	16.7013	16.1447	16.1464	16.3718	16.4343
15.9532	16.5192	16.5274	16.2814	16.1996	15.986	16.4771	16.3568	16.0686	16.3264	16.3293	16.034	16.1072	16.0516	15.8157	16.3064	15.6111	15.8306	15.73	15.9361	16.0294	15.9897	15.1899	15.3411	15.1944	15.632	15.1566	15.7293	15.2827	14.6029	15.2038	15.2336	15.2344	14.9746	15.2784	15.0161	15.1765	15.505	15.8192	15.2721	15.726	15.5013	15.1861	15.0854	15.4457	15.1677	15.1288	15.4934	15.3688	15.2791
14.7177	14.6812	14.7264	14.6316	15.2552	15.3345	14.7985	15.407	14.7762	14.6003	14.4353	14.3322	14.43	14.3584	14.5972	14.4448	16.7727	16.4317	16.5818	17.0297	16.5338	16.2729	16.0846	16.1953	16.1341	16.4423	16.0862	16.3961	16.1992	15.7777	15.4433	14.972	15.5502	15.9189	15.8294	15.6225	15.9587	16.0203	15.7572	15.9881	15.3297	16.0239	16.0205	14.4944	14.5196	15.6389	14.1362	15.0351	15.1609	14.8258
15.9264	15.9114	15.8388	15.9872	16.1183	15.8602	15.7986	16.136	15.7266	15.5994	15.6876	15.6378	15.4875	15.7472	15.5226	15.7398	16.2178	15.8293	16.1387	16.0877	15.9923	15.9663	16.7352	16.7744	16.7303	16.3524	16.5758	16.4094	16.3534	16.5322	16.1251	16.5991	16.1848	14.94	16.5046	16.3459	16.4634	16.5518	16.6122	16.3606	16.6103	16.4483	16.4638	16.2406	15.9651	16.2768	16.107	16.1052	16.0496	16.3108
16.4467	16.0555	16.0467	16.7449	16.0227	16.6849	16.7283	16.1128	16.1275	15.8581	15.7208	16.4746	17.1023	16.4885	17.1154	16.8606	15.2928	15.7909	14.9766	15.7861	15.4245	15.6537	16.6759	16.1946	16.3075	16.7344	16.5799	16.3657	16.6189	16.266	16.3684	16.2443	16.2096	16.4571	16.6247	16.8364	16.4807	16.2821	16.0811	16.6911	16.5303	16.4832	16.4276	16.3481	16.4363	16.3378	16.3245	16.4336	16.7992	16.4892
17.0393	16.8891	16.9611	17.045	16.7844	16.935	16.8555	16.6461	16.9567	17.1756	17.0339	16.8569	17.0515	18.243	16.8565	16.826	16.496	16.4614	16.087	15.9691	16.2097	16.3544	16.4961	16.5958	16.5468	16.4185	16.6317	16.5738	16.4782	16.733	16.6165	16.6927	16.5873	16.8001	16.6205	16.8539	16.7342	16.7072	16.5789	16.596	16.8961	16.5333	16.8547	16.8219	16.9595	16.8004	16.8397	17.0502	16.9175	17.0007
18.8701	19.2167	18.9447	18.944	19.1106	18.8842	18.8913	18.8259	20.1843	22.6881	20.9188	21.007	21.0123	21.0086	20.6393	21.4512	20.0559	19.5697	19.7998	19.8686	19.8557	19.4162	19.3749	19.5117	19.5771	19.3885	19.5312	19.6542	19.3904	19.1209	20.1064	21.1972	20.58	19.5356	19.3216	20.4294	19.0298	19.4664	19.362	19.3305	19.5744	19.5002	19.5439	20.0664	20.1774	19.7396	19.7372	20.8502	19.5993	20.7939
19.4794	19.0236	19.1069	18.4027	19.3229	18.4054	19.2748	19.3763	21.9215	24.1459	22.4681	22.366	22.438	22.1579	22.1698	22.6792	18.3448	17.6518	17.2802	18.101	17.8329	17.5454	18.5887	18.7683	19.557	18.4596	19.4741	18.5233	19.1291	18.841	20.4298	21.853	21.2577	19.3011	18.5137	20.8973	19.6463	19.3782	19.3046	19.0537	18.9458	18.1827	19.3533	20.4215	20.6426	19.9543	19.9511	21.2661	18.4902	21.0772
17.2226	17.4116	17.3047	17.3643	16.6695	17.308	17.7318	17.2019	17.834	18.0598	17.7238	17.4781	18.1183	17.9494	18.6724	17.7206	17.3483	16.9161	17.9008	17.2416	17.2503	16.7052	16.7845	17.6339	17.2429	17.6052	17.8833	17.1384	17.9601	19.5599	19.5266	19.2748	18.9949	18.6154	18.8135	19.6433	18.6195	18.5741	17.8239	18.1455	18.7228	18.4704	19.4349	19.4086	19.7372	20.2912	19.8016	20.2001	19.0055	20.2485
17.5493	17.3785	17.1883	17.286	17.3562	17.5074	17.2938	17.4202	17.2177	17.3253	17.2105	17.1593	17.1671	16.8326	17.1426	16.9205	17.7102	17.8929	17.4622	17.9122	17.5955	17.545	17.3276	17.5066	17.4395	17.5974	17.6613	17.5144	17.3864	17.3573	17.2893	17.2005	17.1897	17.365	17.2454	17.275	17.5724	17.5871	17.3198	17.4341	17.5635	17.3349	17.3941	17.4736	17.344	17.3122	17.2821	17.4576	17.437	17.3621
15.8605	16.2015	16.1807	16.1931	15.6277	15.9081	15.8219	16.1766	16.7837	17.3351	16.84	16.8627	17.124	17.429	16.8946	16.9538	16.551	16.5658	16.912	15.9034	16.4704	16.1943	15.9155	14.7626	15.9553	16.3843	16.4651	16.2758	16.5143	17.5648	17.3457	17.5889	16.8727	17.7065	17.4924	17.8208	17.0306	17.0055	16.6928	17.0555	17.1159	16.4508	17.6435	17.682	17.8232	18.3827	18.1585	18.3571	17.5069	18.3238
13.938	13.8491	14.2564	13.2392	14.2336	14.2461	14.2173	14.6531	15.4856	13.4943	15.1522	13.7608	13.5555	13.3328	13.85	13.8478	14.9409	15.0461	14.0524	15.1823	15.0868	15.1629	13.6322	14.0924	13.7715	13.795	13.9905	14.3156	13.9161	12.4568	13.5153	12.9055	13.2384	13.7215	13.6937	14.0481	12.6181	12.8184	13.4353	14.2319	14.073	13.8409	14.6575	13.6657	13.7617	13.5244	13.5726	13.892	13.685	14.1523
19.7923	19.6459	19.733	19.8147	19.6321	19.5575	19.6619	19.5549	19.5884	19.694	19.6661	19.4309	19.5956	19.2248	19.2671	19.3574	19.1654	19.1811	19.1036	19.3765	19.3427	19.1295	19.3011	19.338	19.3739	19.3796	19.2181	19.5438	18.9825	19.1091	19.1058	18.9579	19.1146	19.3111	19.1861	19.0867	19.5279	19.4128	19.4859	19.3874	19.6087	19.3449	19.3255	19.4322	19.3364	19.3472	19.4105	19.5626	19.5695	19.5197
16.8829	16.7773	16.8755	16.9022	16.5167	16.6444	16.5454	16.8259	17.0058	16.3672	16.8236	16.8411	16.6239	16.586	16.8772	16.7087	16.3409	16.3664	15.9308	16.282	16.4723	16.2797	15.6242	15.6172	15.4528	15.8159	14.909	15.5472	14.9856	15.525	15.2716	14.9646	15.1351	15.1551	15.5564	15.2133	16.0947	16.171	15.9192	15.6816	15.085	15.4827	15.0791	15.7784	15.5633	15.6935	15.7294	15.4564	15.8123	15.5072
23.888	23.9355	23.8542	23.8382	23.6814	23.5617	23.7979	23.5882	23.6231	22.9457	23.7251	23.4208	23.5195	23.4708	23.4844	23.569	23.3605	23.6405	23.3917	23.486	23.7782	23.7704	23.3281	23.2075	23.1751	23.4741	23.2084	23.2725	23.4285	22.9702	23.1157	23.097	23.0911	23.5281	23.4143	23.2294	23.0182	23.0884	23.2271	23.3377	23.4138	23.4755	23.1561	22.9838	23.1329	23.1464	23.2025	23.2597	23.3385	23.1358
15.0541	15.4607	15.3442	15.7277	15.4959	14.8132	15.3338	15.3944	15.4337	15.7028	15.9286	15.598	15.2987	16.0996	15.5961	16.232	16.0686	15.9876	15.5977	16.0623	15.7171	16.0413	15.1402	14.8435	14.7951	14.952	14.8846	14.7912	15.3267	15.6144	15.1791	16.2479	15.8302	15.9091	15.6485	15.7041	15.0919	14.8186	14.8346	15.0187	13.546	15.2695	15.3387	15.4371	14.9503	15.4807	15.245	15.2492	15.336	15.8068
15.5499	15.5604	15.5079	15.3815	15.5271	15.5916	15.255	15.5811	15.6454	15.3171	15.5793	15.4423	15.4563	15.8604	15.3824	15.5357	16.2785	15.7386	15.6558	15.9497	15.8889	15.5645	16.3234	15.8963	16.4123	15.2192	16.4817	15.8464	16.1195	15.5488	14.9232	15.5966	15.0973	14.8293	15.0408	15.4407	14.5849	15.2089	15.2672	15.3232	15.134	15.3191	15.1817	14.8688	15.0941	15.0872	14.6256	14.8955	14.6769	13.0182
17.6287	17.2777	17.2825	17.1954	17.4573	17.5031	17.0417	17.7091	17.6564	17.7465	17.3792	17.132	17.6945	17.6501	16.9263	17.1233	18.1678	17.9707	17.7867	17.8888	17.9604	18.3512	18.0644	18.0702	18.0953	17.3453	18.0524	17.1395	17.8837	18.3382	17.8102	18.0383	17.6871	17.7201	17.977	18.0788	17	17.5608	17.7	17.8203	17.8985	17.7677	17.654	17.5603	17.4443	17.8378	18.0162	18.2159	17.9267	18.1578
15.8222	15.7784	15.9281	15.8559	15.8832	15.7618	15.954	15.9067	15.7814	16.0043	15.9047	15.8587	15.8082	15.8331	15.747	15.9403	16.0682	16.4038	16.2785	16.4969	16.5267	16.5691	15.9013	15.9721	15.8887	15.982	15.7688	16.0066	15.8861	15.3286	15.6832	15.5402	15.8164	15.6387	15.7287	15.6963	15.9191	15.7263	15.846	15.8589	15.6998	15.7965	15.5885	15.4568	15.5779	15.543	15.567	15.645	15.6206	15.6842
16.1147	16.375	15.7343	15.8213	15.7907	16.5025	17.0244	16.0819	15.9213	16.3868	15.6934	15.7819	15.4867	16.163	15.831	15.812	16.3604	16.6247	16.1983	16.9261	16.8483	16.8425	14.6483	14.9453	14.8973	15.1874	15.7519	14.9635	14.884	15.7567	15.2378	15.6009	15.1716	15.6608	15.6315	15.7368	15.9368	14.9521	14.862	14.9535	15.3931	15.0404	14.9792	15.6912	15.5239	15.4136	15.5623	15.1878	15.8916	15.6465
15.5905	15.5712	15.4128	15.6161	15.2659	15.4237	15.3162	15.2797	16.0967	16.6155	16.0289	16.0657	16.4335	16.6398	15.9469	16.034	16.4981	16.2602	16.7629	16.0976	16.3092	16.2576	15.8211	16.0512	15.8142	15.9791	16.6142	16.4618	16.2492	17.2556	16.6055	17.1499	16.4923	17.8027	16.9541	17.1929	17.188	16.7395	17.3833	16.9624	17.3129	16.5966	17.7124	17.269	17.2175	18.0914	17.6536	17.4848	16.807	17.7004
16.5728	16.4871	16.625	16.6341	16.5669	16.7686	16.5573	16.7751	16.5185	16.3876	16.6097	16.4166	16.3947	16.3874	16.2293	16.2057	15.9506	15.5067	15.6847	16.1149	16.1853	16.331	15.8123	15.6524	15.5441	15.1725	15.6748	14.9422	15.5564	15.1801	15.0294	15.0751	15.2425	14.9724	15.1062	15.1811	15.5968	14.7615	15.5818	15.6866	15.7454	15.2633	15.2625	15.2611	15.5168	15.1208	15.3917	15.4393	15.3733	15.1507
19.6431	19.7126	19.9909	20.0788	19.8824	20.0127	19.7726	19.5797	19.818	20.2106	19.5833	19.7259	19.8063	19.7092	19.8593	19.8516	20.5789	20.4382	19.8964	20.3189	20.4621	20.6852	20.0045	20.2627	20.1592	20.0632	20.021	20.089	19.9268	19.8682	19.9151	19.9557	20.0218	19.9077	19.888	20.0569	19.7903	19.7499	19.8869	20.1219	19.6648	19.6284	19.8256	19.7797	19.9341	19.8196	19.7861	20.0017	19.8435	19.967
16.171	16.217	16.1197	16.3402	16.1353	15.9411	16.1513	16.3173	16.0805	16.3245	16.1847	16.0273	16.0633	16.157	15.7904	16.0635	16.2074	16.3134	16.0948	16.3131	16.2866	16.1575	15.899	15.837	16.0214	15.9304	15.6862	15.7462	15.9719	15.5433	15.9851	15.7412	16.1102	15.7892	15.8552	15.6139	15.7221	15.8578	16.1857	15.6115	15.9262	15.9139	15.2216	15.5388	15.4054	15.2481	15.3952	15.1295	15.2687	15.5275
18.8515	18.4304	18.7661	18.5928	18.6134	18.6639	18.574	18.0477	18.4785	18.3895	18.3926	18.2272	18.2378	18.1628	18.7435	18.4583	17.8055	18.2837	18.0018	18.0493	18.1206	18.0036	17.8601	17.7873	17.9128	17.8027	17.5543	17.6282	17.5522	17.5136	17.7488	17.3429	17.7516	17.6078	17.8032	17.7897	18.049	17.716	17.6449	17.6799	17.657	17.4624	17.3456	17.8843	17.8819	17.7826	17.9552	18.0432	18.0449	17.8897
16.4166	16.1398	16.1751	16.2829	15.5956	15.3926	15.8004	15.0798	15.8496	15.5104	15.7162	15.6977	15.258	15.2566	15.1116	15.3227	16.2493	16.2507	15.8611	15.8664	15.9262	16.3196	16.0443	15.6888	15.8768	15.9072	16.0178	16.0668	15.9179	15.3721	15.4672	15.7899	15.355	15.369	15.2221	15.6662	16.5678	16.4197	16.6174	16.307	16.6268	16.2924	16.5952	16.3544	16.4804	16.289	16.7437	16.5489	16.3171	16.7162
19.3162	19.5432	19.6475	19.6153	19.2274	19.2895	19.5804	19.0952	19.6734	20.6775	19.8835	19.7585	20.1387	20.2868	19.8939	19.9033	19.306	19.3907	18.7365	19.4942	19.1029	19.3643	19.5623	19.5371	19.5748	19.3808	19.678	19.4206	19.375	20.225	20.2193	20.2578	19.7319	20.7545	20.0816	20.6272	20.2371	20.0115	19.781	19.8971	19.9281	19.6333	20.8627	20.4149	20.6193	20.9699	20.7758	21.0833	20.231	21.1667
15.5243	15.7861	16.1121	16.3065	14.8545	15.1296	15.6557	15.4929	17.4313	18.2377	17.7751	17.496	17.2079	17.1609	16.8219	17.7967	15.3709	15.7126	15.4327	15.685	15.9512	15.8059	16.1479	15.1059	15.1243	15.1938	15.5662	15.4921	15.6203	16.0196	16.525	17.0811	16.6797	16.0987	15.8543	16.3887	16.0113	16.2636	15.9528	16.0863	16.0244	16.1223	15.8641	16.9198	17.0427	16.5726	16.5384	17.028	16.5204	17.3525
22.3505	21.4508	21.9759	21.678	21.6648	21.7132	21.7625	21.5875	22.0997	23.0482	22.4633	22.3529	22.3919	22.1884	22.0432	22.3607	22.155	23.2772	21.9154	23.3179	23.3101	23.0619	21.2981	21.8405	21.2895	21.5151	21.3598	21.2615	21.2778	21.4539	21.2613	21.7302	21.465	21.53	21.4597	21.6789	21.0933	21.1235	21.7083	21.263	21.3516	21.1395	21.3949	21.3208	21.6058	21.4267	21.3941	21.7118	21.5502	21.7381
16.3378	16.4624	16.4182	16.4413	16.3601	16.2077	16.4988	16.6894	18.3857	20.3075	18.9584	19.0758	18.7497	18.6351	18.4329	19.0856	16.5534	16.503	16.4397	16.2529	16.5022	16.5504	15.693	15.6405	15.4285	15.6907	15.6405	15.6453	15.4102	15.6322	16.5343	17.7204	17.325	16.0339	15.7881	16.9102	15.8077	15.6539	15.7329	15.7942	16.0005	15.7585	15.7054	16.8096	17.0839	16.5066	16.6039	17.3646	16.112	17.1949
20.5431	19.7161	19.6893	19.8025	19.6573	19.9726	19.6284	19.7204	19.8245	19.4237	19.5927	19.7403	19.5753	19.293	19.8656	19.4284	19.7838	19.953	20.1496	20.0298	20.0635	19.9321	19.7901	19.8021	19.7403	19.7517	19.7327	19.8916	19.6399	19.6734	19.5042	19.5123	19.4069	19.6158	19.6476	19.7844	19.9481	19.8426	19.7538	19.6526	19.6676	19.705	19.8689	19.3098	19.2167	19.3731	19.3661	19.4033	19.5641	19.4908
19.0427	19.3268	18.8743	19.3998	18.7424	18.8452	19.2278	18.9568	18.4259	19.0094	18.0822	18.3751	18.3935	18.3677	18.5045	18.7542	18.7603	18.5384	18.6796	18.6134	18.395	18.5137	19.2289	18.8709	19.2053	18.688	18.6746	19.2533	18.5099	18.6285	18.6167	18.3865	18.7042	18.7936	18.6689	18.732	19.5221	19.4617	18.7876	18.637	19.3509	19.0627	18.5762	18.5975	18.5765	18.6172	18.5909	19.2799	18.7793	18.6672
18.1149	18.0167	18.05	18.0929	18.15	18.2645	18.211	18.2129	17.8793	17.6074	17.7767	17.6701	18.0365	17.5862	18.0234	17.8329	17.929	17.6091	17.776	17.7711	17.7113	17.8059	17.985	18.0207	17.8938	18.1378	17.9941	18.2215	17.9067	17.8565	17.5016	17.9194	17.4929	17.8907	17.6899	17.8018	18.1077	17.9958	18.0432	17.963	18.0507	17.8591	17.9097	17.5408	17.7682	17.4877	17.5885	17.475	17.6544	17.6922
16.0344	16.2147	16.3708	16.4707	16.1102	15.9036	16.1968	16.2106	17.6706	19.1422	18.2239	18.0431	17.9697	17.7806	17.4918	18.218	15.6766	15.5897	16.0083	15.3228	15.6033	15.5865	16.1788	15.9634	16.0589	16.0715	15.8609	15.9169	15.5753	15.326	16.2382	17.1108	16.8454	15.9441	16.0469	16.5283	15.9944	15.8403	15.9324	16.0014	15.6934	15.8855	15.761	16.2812	16.6955	16.4785	16.2549	16.7879	15.9183	17.0371
15.8875	16.7301	16.6656	16.3421	16.5527	16.7784	16.879	16.5453	16.2729	17.3244	16.4517	16.5136	16.6892	16.3965	16.5632	16.708	17.6223	17.4671	17.0273	17.362	17.2313	17.7212	17.551	17.7356	17.8092	18.1622	18.6369	18.3998	18.6803	17.1661	17.3014	16.844	17.5319	17.2479	17.86	17.5397	17.7452	17.4994	17.9848	18.4893	18.829	18.1512	18.737	17.0934	17.0871	17.1925	17.0344	17.1891	17.3917	17.7837
16.4584	16.3067	16.2102	16.1177	16.1523	15.9167	16.0735	16.0544	16.2554	17.1799	15.9804	16.2061	16.3893	16.3509	16.4517	16.4394	16.742	16.4525	16.7859	16.8249	16.8039	16.094	16.9505	16.8985	16.9677	16.5607	16.8693	16.6274	17.1261	17.0663	16.6195	16.7775	16.6811	16.8733	16.8322	16.8895	16.955	17.0753	16.8041	16.7538	16.7797	16.9107	17.1391	17.0367	16.8715	16.9596	17.0204	17.1112	17.0838	17.2569
19.3395	18.9357	18.9551	19.0643	19.0874	19.3209	19.0365	19.035	18.738	18.7293	18.7006	18.5521	18.773	18.6736	18.7744	18.4108	19.221	19.2453	18.8211	19.5328	19.1005	19.1466	18.5145	18.5051	18.5755	18.6218	18.4611	18.4988	18.2978	18.0261	17.9085	17.9873	18.1075	18.2254	18.161	18.1643	18.6345	18.5769	18.2826	18.2656	18.2831	18.0627	18.2358	18.0321	18.1426	17.9256	18.0225	18.2294	18.2991	18.0948
17.4357	17.4309	17.5116	17.3393	17.2623	17.4661	17.3816	17.1525	17.1969	17.2006	17.3343	17.1141	17.2235	17.031	16.9487	16.9575	17.0923	17.05	16.8462	17.1713	17.094	17.1596	16.956	16.985	16.8873	17.0262	16.9044	17.0494	16.6497	16.6229	16.519	16.6177	16.5859	16.6736	16.8207	16.78	16.8508	16.9767	16.9002	16.9225	16.9815	16.7045	16.8577	16.7977	16.926	16.8257	16.9128	16.8077	17.0503	16.8124
16.7296	16.7863	16.8348	16.7188	16.8015	16.4705	16.6505	16.7339	16.7841	16.4822	16.3228	16.7577	16.7057	15.2628	16.3859	16.5455	18.4949	17.9328	18.2309	17.4635	17.0108	16.8304	16.7454	16.376	16.4368	16.6469	16.3821	16.3149	17.2403	16.5465	17.1075	16.7905	17.0527	16.7258	16.9461	16.8307	16.812	16.7223	16.7483	16.657	16.1229	16.6795	16.3687	16.332	16.3499	16.5268	16.4842	16.3978	16.9443	16.7285
21.1619	20.9943	21.1206	21.0625	20.8935	20.9035	20.9709	20.6135	20.9809	21.3096	21.0279	20.905	20.9992	20.9137	20.9201	20.8381	20.4659	20.7611	20.1346	20.665	20.5413	20.7146	19.8861	20.2093	20.1225	20.0446	19.9138	20.2357	19.7987	19.7789	19.8566	19.9446	20.0762	19.9831	20.0665	20.1481	19.6279	19.7291	19.8117	19.8729	20.015	19.7623	19.9927	19.992	20.1142	19.9006	20.0338	20.2233	20.1816	20.2002
18.3039	17.8267	17.7667	18.0782	17.9235	17.9801	17.8173	17.6791	18.0893	17.9911	18.1109	18.145	18.0961	17.9971	18.0878	18.0114	17.2904	17.4945	17.1223	17.6505	17.6786	17.4351	17.9223	17.6299	17.8816	17.9596	17.8837	17.6961	17.8471	18.1413	17.9215	18.1362	17.9889	18.2849	18.15	18.3509	18.094	17.9105	17.6249	17.8712	18.0296	17.8419	18.0121	18.0985	18.2301	18.1278	18.114	18.2178	18.3781	18.4909
16.962	16.6816	16.7025	16.6638	16.703	16.9103	16.7801	16.7613	16.0404	15.6197	16.0803	15.8552	16.0791	15.6925	16.0888	15.9601	17.1155	16.4908	16.862	17.0371	16.8364	16.7631	15.8728	16.1094	16.059	15.8834	16.0068	16.1201	16.2967	15.6039	16.0891	15.5384	15.75	15.9763	15.8076	15.7481	16.0446	15.9355	16.1764	15.9705	15.8075	16.1372	16.1594	15.644	15.4091	15.47	15.4917	15.3595	15.7808	15.4794
15.9736	16.0698	16.1798	16.1745	16.0139	15.7077	16.423	16.1683	18.309	20.31	18.9328	18.9521	19.0593	18.8965	18.7825	19.4871	16.4768	16.4621	16.3141	15.9344	16.3833	15.7669	15.6799	15.7488	15.6027	15.3867	15.5265	15.252	15.3804	16.3577	17.0616	18.2848	17.927	16.0221	15.8079	17.683	15.3496	15.3557	15.4544	15.2392	15.6309	15.3322	15.4059	17.1572	17.4096	16.7658	16.7836	17.8234	16.244	17.8335
19.2278	18.902	18.9139	19.0254	18.8202	18.563	18.3809	18.6036	18.5531	18.3459	17.9683	18.4808	18.1665	18.5323	18.3616	18.233	18.1014	17.6714	18.0606	17.9958	18.1057	17.8264	18.1498	18.2987	18.0015	18.3468	18.2147	18.185	17.7525	18.3247	18.7519	18.6954	18.5237	18.6811	18.2491	18.4657	19.0546	18.9354	18.7587	18.2467	18.2069	18.6017	18.1614	18.4837	18.2571	18.4546	18.3981	18.512	18.3134	18.4644
16.5466	16.5443	16.5052	16.6349	16.5351	16.7063	16.3336	16.332	16.5609	16.1573	16.4957	16.302	16.3054	16.3049	16.2167	16.1193	16.181	16.1543	15.9975	15.9432	16.072	16.0031	16.2329	16.4155	16.2241	16.2072	16.2495	16.3021	16.2519	16.3944	16.5169	16.082	16.361	16.5531	16.491	16.4725	16.3106	16.218	16.5307	16.4458	16.2581	16.5236	16.529	16.3713	16.1936	16.2167	16.0942	16.1018	16.5334	16.5471
17.3346	17.4006	17.1793	17.4556	17.2977	17.259	17.4053	17.4726	17.3339	17.4657	17.5462	17.4514	17.4509	17.2486	17.1333	17.3726	16.94	17.4868	17.2067	17.2074	17.0896	17.2348	17.1304	17.014	16.9461	16.8161	16.8545	16.7908	16.9995	16.8918	16.8473	17.002	17.0732	16.837	17.0394	16.9373	16.9814	16.8939	16.9452	16.8623	16.927	16.8798	16.7769	16.8539	16.9253	16.9044	16.8246	16.7615	17.0301	16.817
17.117	17.1338	17.1822	16.9016	17.2598	17.2794	17.2236	17.0778	16.7869	16.8719	16.8434	16.7712	16.8217	16.6799	16.9952	16.8494	17.9188	17.9001	17.8614	18.0069	17.9242	17.8759	17.3614	17.3556	17.3632	17.3469	17.4498	17.512	17.2024	17.0091	17.0653	17.0258	16.8646	17.0756	17.1286	17.1298	17.2158	17.239	17.1599	17.3364	17.3067	17.2884	17.1059	16.9411	16.9477	16.8663	16.8756	16.9721	17.1045	17.0513
16.3278	16.4338	16.5126	16.5437	16.6727	16.6033	16.6872	16.3878	16.7623	17.1014	17.0077	16.7219	17.0739	17.1359	16.6168	16.9094	16.6543	16.7923	16.7547	16.1931	16.5209	16.3977	16.3018	16.314	16.1638	16.2983	16.2609	16.1992	16.3436	16.6571	16.6791	16.8126	16.6005	16.8547	16.7018	16.9577	16.2885	16.11	16.2001	16.1611	15.7106	15.5887	16.341	16.416	16.4622	16.5823	16.3406	16.7382	16.3629	16.7567
14.8884	14.777	14.067	14.2883	14.9073	14.5782	14.2362	14.7404	14.5046	16.0864	12.5538	14.421	15.3425	15.9523	16.075	15.7448	15.0445	14.8172	15.4172	14.869	15.3185	14.9531	15.0105	14.5786	14.6115	14.5284	14.1617	14.4395	14.6534	14.9694	14.3865	14.9119	14.5818	15.0708	15.4101	14.5924	14.5962	14.6122	14.3563	14.5027	14.5437	14.3066	14.5972	14.0162	14.5265	14.545	14.6509	14.6927	14.4355	14.8514
17.4031	17.5837	17.3599	17.1993	17.4136	17.5649	17.484	17.5692	17.5064	18.3392	17.6945	17.5054	17.917	18.0603	17.5564	17.7499	18.1353	17.718	18.2075	17.7791	17.64	17.7388	17.6414	17.8247	17.8033	18.4072	19.1508	18.3363	19.1085	20.6349	18.8994	20.6862	18.2523	20.5263	18.9834	21.0593	19.5544	17.9636	18.2796	18.3218	19.5478	18.7818	20.3163	19.1987	19.0155	19.69	19.8047	19.1783	17.8308	19.7139
16.4917	16.3402	16.3266	16.2988	16.5089	16.5594	16.3694	16.657	16.3492	16.4106	16.1788	16.2038	16.1134	16.1363	16.0965	16.1766	16.0654	16.2273	16.0184	15.9377	16.1574	16.1916	16.4371	16.5273	16.3935	16.3688	16.3956	16.4733	16.1388	15.9209	15.7735	15.5668	16.1075	15.6505	16.0149	15.6026	16.4238	16.422	16.3131	16.3577	16.4537	16.3441	16.2251	16.1077	15.8524	15.7814	15.904	15.7562	15.9957	15.365
17.1777	17.2699	17.2802	17.1706	17.3824	17.3106	17.3461	17.6055	17.0867	17.6722	17.0742	17.1267	17.0057	16.9438	16.8959	17.0262	16.9771	16.8548	16.9377	16.7145	16.6389	16.7618	17.8452	17.8802	17.803	17.4817	17.3028	17.4746	17.2736	16.3879	16.6211	16.4226	16.9548	15.9861	16.6614	16.3357	17.2015	17.5421	17.6023	17.3957	17.3397	17.4176	17.3164	15.9103	16.5117	16.2445	16.1552	16.8135	17.2701	16.6848
16.049	16.6516	16.2	15.7673	16.5703	16.4862	16.2931	16.9835	15.4747	16.6766	15.8902	16.1769	16.3521	16.4224	16.299	16.5312	16.3608	16.391	16.9882	16.0932	16.3977	16.7129	16.1074	16.2758	16.1228	16.0637	16.1053	16.5622	16.0041	15.2888	15.6299	15.3786	15.7034	14.6621	15.0861	15.229	15.2817	15.4439	15.9489	16.1264	15.5522	15.848	15.3855	15.2842	15.5146	15.4683	15.4533	12.6682	15.2195	15.7577
17.0459	17.3618	16.9261	16.6152	16.7471	16.6809	16.8108	16.7107	17.156	18.6052	17.4899	17.5653	17.5296	17.3259	17.3773	17.6541	17.1465	16.7308	16.5251	16.6735	16.7623	16.808	16.5474	16.6329	16.6269	16.3952	16.4415	16.5623	16.4348	15.8612	16.349	16.9217	16.7649	15.9645	16.3666	16.6725	16.6357	16.6445	16.4529	16.4952	16.1744	16.2458	16.3702	16.632	16.6455	16.7257	16.5345	16.8989	16.671	17.0653
17.2253	17.4285	17.2753	17.3388	17.1487	17.1607	17.2482	17.0856	17.2478	17.5203	17.5251	17.2044	17.0414	17.0983	16.9805	17.576	17.4529	17.5718	17.2916	16.8604	17.0513	17.1863	16.9821	16.9863	16.7552	16.859	16.4331	16.5674	17.1916	17.0573	16.7373	16.9423	16.7278	16.952	16.8654	16.7446	16.7108	16.9577	16.5896	17.1455	16.9383	17.022	17.0244	16.4591	16.5426	16.5494	16.4691	17.0023	16.6884	16.4644
17.2588	17.0389	17.1384	17.2058	16.7875	17.136	17.1488	17.0588	17.3333	16.3927	17.1948	17.1834	16.9645	16.8166	17.0305	17.2994	16.4762	16.5865	16.8088	16.7302	16.6257	17.0098	17.7324	16.8739	17.3549	17.4135	17.3803	17.278	17.2748	17.2265	16.8287	17.0074	16.6312	17.3399	16.9653	16.9915	16.8715	17.0391	16.9959	17.052	17.4981	17.3232	16.6327	16.3933	16.1588	16.8544	16.7428	16.6867	16.7247	16.626
17.2429	17.406	17.4638	17.4325	17.4045	17.4982	17.3762	17.5313	17.455	17.823	17.5701	17.4605	17.5953	17.5124	17.649	17.7422	17.589	17.7136	17.5008	17.4682	17.5273	17.6474	18.2743	18.4458	18.4662	18.3343	18.3401	18.2305	18.2879	18.2332	17.8925	18.1557	18.0904	18.0972	18.013	18.3825	18.4904	18.3825	18.1189	18.3062	18.3032	18.4374	18.1073	18.1757	18.137	18.2548	18.1749	17.9472	18.1128	18.252
16.5969	16.0768	16.0099	16.2465	17.1523	17.0308	17.1874	17.0968	17.0087	17.6492	16.7077	17.1815	17.5213	17.7912	17.6628	18.0329	18.9242	17.9008	18.1302	18.0676	18.434	17.8291	18.9364	18.2867	18.2629	17.7571	16.8009	18.7238	18.2898	19.1828	19.2279	19.4272	19.1581	19.5524	18.7343	19.6034	17.0196	17.075	16.0518	16.8617	14.1726	16.7944	16.8582	17.2316	17.2381	17.186	16.996	17.4267	17.9265	17.9512
18.3516	18.5478	18.5507	18.3825	18.5949	18.5507	18.6187	18.5001	19.5631	21.5619	20.2316	20.0676	20.1435	19.8873	19.9029	20.371	18.9761	18.5681	18.6526	18.8064	18.5426	18.6909	18.6518	18.7069	18.7941	18.6009	18.5636	18.7955	18.3265	17.975	18.7556	19.6248	19.4938	18.1205	18.2101	18.938	18.2949	18.4668	18.6837	18.4336	18.1688	18.4498	18.3214	18.6666	18.9088	18.4931	18.4606	19.0939	18.3063	19.0829
18.2289	18.0611	17.9881	17.8379	17.9972	17.9318	17.7945	17.8727	17.7552	18.145	17.8323	17.8464	17.7735	17.7132	17.9791	17.8771	18.3464	18.1296	17.9832	17.8622	17.9672	18.4116	17.6218	17.7371	17.4689	17.5845	17.6169	17.5156	17.2321	17.317	17.6044	17.4715	17.5272	17.4118	17.3417	17.6566	17.7033	17.7761	17.5659	17.4932	17.42	17.4116	17.185	17.5457	17.5284	17.4588	17.4269	17.7767	17.532	17.8285
15.5263	15.7231	15.7651	15.7669	15.8248	15.7436	15.8608	16.0331	16.6956	14.9597	15.7845	15.8345	14.3011	16.3943	16.6895	14.6079	16.2353	15.7171	15.7428	16.1371	15.8008	16.0781	14.7526	15.1235	15.0951	14.9514	15.4632	15.6397	15.5332	15.6264	14.6088	14.3481	14.1649	14.8154	14.7478	14.3661	13.8603	14.9489	14.9941	14.9846	15.3478	15.3251	15.1785	14.2999	14.5652	14.5689	15.0427	14.45	14.7014	13.4716
17.4916	17.9477	17.8348	17.5253	18.2424	17.9514	17.8182	18.3858	17.6314	17.7844	17.7092	17.7253	17.8673	18.0343	17.8546	17.9544	18.4797	18.5248	18.85	18.3075	18.3915	18.7208	17.9245	17.9953	17.9759	18.1381	17.9648	17.8485	17.7531	18.0693	17.6904	17.863	17.5062	17.4217	17.6005	17.5127	17.1659	17.3707	17.6327	17.9086	17.5632	17.6819	17.5447	17.3969	17.4696	17.607	17.634	17.3222	17.1128	17.3636
16.0421	16.0911	15.7554	16.1591	15.9315	15.8153	15.9001	15.9115	15.6059	15.4573	15.4118	15.4894	16.0773	15.5356	15.6186	15.9023	16.6091	16.6836	16.6559	16.4246	16.4525	16.6533	15.4491	15.1874	14.927	15.6389	16.0872	15.5281	15.9838	15.6117	15.1919	15.2332	15.2831	15.346	15.4066	15.204	14.4383	14.9016	14.9142	14.937	14.8716	14.735	13.4716	15.5011	15.4337	16.8239	15.7489	14.1236	15.0728	15.3355
20.2348	20.0431	19.9813	20.1184	20.0042	19.905	19.7612	19.5317	19.1914	19.4303	19.0029	19.1179	19.1808	19.1928	19.2954	19.348	19.963	20.013	20.2253	20.386	20.3391	19.8855	19.9158	20.1094	20.0397	19.9549	19.9087	20.0265	19.9106	19.7784	19.5277	19.3848	19.5294	19.5739	19.641	19.6484	19.9958	19.9282	19.6626	19.8031	19.8417	19.7702	19.824	19.8259	19.6994	19.7657	19.8045	20.137	20.1268	20.0791
18.919	18.8892	18.8552	18.8951	18.9038	19.0201	18.865	18.9636	18.7125	19.2982	18.7599	18.6139	18.5788	18.6298	18.6427	18.7559	19.6192	19.3516	19.3702	19.1525	19.0735	19.2438	19.0851	19.0811	19.0405	19.1614	19.3216	19.3861	18.9058	18.8921	18.5874	18.8584	18.5358	18.8469	18.6188	18.9484	18.9854	18.9914	18.9669	18.9464	19.3258	19.0618	19.0808	18.7075	18.7278	18.7894	18.8001	18.988	18.6958	19.1101
16.507	16.3236	16.7069	16.656	16.4823	16.5121	16.9971	16.6258	16.8235	16.6707	16.9169	16.8887	16.0809	16.7156	16.4992	16.3665	16.899	17.152	16.8595	16.9867	16.986	16.879	16.3604	16.3612	16.3737	16.4435	16.5014	16.4463	16.596	16.1887	16.1538	16.1758	16.208	16.5469	17.0273	16.3307	16.1919	16.4352	16.4884	16.4057	16.464	16.3538	16.4107	16.5576	16.5429	16.4737	16.4501	16.7798	16.6971	16.1704
17.4793	17.6569	17.5047	17.7848	17.4597	17.4841	17.8253	17.6818	16.9888	15.5997	16.8143	16.8327	16.9913	16.7834	17.1005	17.12	17.3658	17.4895	17.4086	17.6278	17.2874	17.0581	16.8818	17.3412	17.3215	17.077	17.0182	17.2798	16.7909	16.7283	16.911	16.8665	16.3761	16.9997	16.7157	16.8552	17.1714	16.8022	16.9317	17.1544	16.6671	16.7132	16.9875	16.7834	16.6694	16.568	16.9474	16.5422	16.9107	16.7361
23.1401	22.128	22.1034	22.2678	21.8665	22.361	21.4659	22.2567	23.233	21.6673	21.8594	22.6418	22.4257	22.5882	23.0287	22.5624	23.799	22.5865	22.245	23.593	23.2327	22.8862	22.5127	22.061	21.8007	22.3157	21.2353	21.6454	21.4939	21.3671	20.873	20.7876	20.8589	20.7515	20.9731	20.8467	22.7912	22.514	21.6868	22.0096	21.0544	21.0184	21.3663	20.8735	20.6224	21.0505	21.1179	21.0321	21.1523	20.7088
18.4592	18.7173	18.3541	18.2106	18.6213	18.6766	18.4644	18.7388	17.9057	17.601	17.7551	17.7357	17.8467	17.6897	17.9808	17.6443	18.6863	18.4112	18.644	18.6619	18.6369	18.4701	18.4892	18.6277	18.6252	18.5768	18.6156	18.8063	18.4726	17.9147	17.9318	17.6116	17.9895	18.127	18.1456	18.0629	18.1686	18.3364	18.3071	18.2316	18.621	18.2671	18.4368	17.8563	17.8122	17.8488	17.8568	18.1984	18.2426	18.0668
14.2417	14.3357	14.5172	14.2725	15.5489	14.0711	15.7524	16.2379	16.3584	16.5418	15.064	16.0287	18.3583	16.4754	16.5411	16.498	14.6908	14.7071	15.0564	13.1897	13.0274	19.2153	18.5646	18.3844	18.6144	18.8022	17.9362	19.7735	17.8143	18.6332	17.6781	18.785	17.2481	20.6915	17.8486	19.5958	13.1766	18.1802	19.4458	19.4627	19.4286	17.5771	18.3437	17.8836	17.3633	19.4224	19.0878	16.7941	12.7685	20.0811
18.6478	18.5195	18.3603	18.4827	18.4947	18.4357	18.4736	18.3615	18.3738	18.7782	18.3043	18.2211	18.3703	18.2294	18.3035	18.3254	17.7595	17.877	17.9614	18.3023	17.6686	17.816	18.2679	18.264	18.095	18.2187	18.3158	18.3363	18.2585	18.0448	18.1014	18.0253	18.1013	18.1568	17.9868	18.0962	18.1229	17.8503	18.1417	18.2337	18.5668	18.1719	18.363	17.8099	17.8513	17.9395	17.9825	18.0782	17.9433	18.1118
19.6163	19.5212	19.4547	19.531	19.5289	19.573	19.5448	19.6525	20.4731	21.9032	20.7417	20.5852	20.7413	20.5284	20.3404	20.9572	20.5915	20.2449	20.3246	20.4348	20.2646	19.9941	19.9183	19.9443	19.9342	19.8429	19.8483	20.1985	19.7647	19.4264	19.7382	20.2208	19.9866	19.442	19.2542	19.9294	19.7986	19.7203	19.819	19.7254	20.1045	19.984	20.035	19.7245	19.8346	19.6165	19.5937	19.9247	19.5412	20.2471
16.4316	16.6396	16.6447	16.0124	15.285	16.9724	16.4688	16.8408	16.9905	17.084	14.8588	16.0223	16.0763	16.7406	16.4275	16.9892	15.4592	16.0435	16.1381	16.0577	16.1389	16.2807	16.6031	16.4316	16.4155	16.3183	16.3096	16.362	16.6831	16.9478	16.8959	16.7096	16.9302	16.0968	16.3959	16.5829	17.1544	16.6224	16.1911	16.3109	16.3424	16.392	16.5007	16.2722	16.3395	15.9675	16.2729	16.9353	16.5672	16.9338
18.1929	18.1546	18.1914	18.1417	18.1704	18.3545	18.2659	17.957	18.2971	18.3627	18.2326	18.1132	18.5217	16.939	18.3714	17.9176	17.9514	17.7073	18.0358	17.8795	17.86	17.6808	18.2231	18.4016	18.3441	18.3721	18.2873	18.4039	18.1453	17.9853	18.1094	17.815	18.0865	18.1733	18.3657	17.4876	18.2302	17.9573	18.3509	18.4104	18.3801	18.319	18.7685	18.0358	17.9562	17.9738	18.138	18.1528	18.2242	17.956
17.8343	17.7646	17.5527	17.4824	17.8133	17.5868	17.4877	17.2147	17.7833	19.0804	18.0046	17.9267	18.0909	17.9432	18.1838	18.314	17.4596	17.2584	17.1677	17.3925	17.5421	17.4619	17.8217	17.8721	17.8688	18.0776	17.876	18.0029	17.2801	17.2134	17.5147	17.5909	17.5284	17.6551	17.6673	17.806	17.7794	17.6559	17.4169	17.4625	17.4527	17.5544	17.6749	17.5021	17.7367	17.7082	17.4579	17.9242	17.655	17.6143
16.5414	16.1837	15.885	16.2158	15.7826	15.8212	15.9396	17.1222	16.3271	16.9809	16.1076	16.4807	17.0328	15.8672	16.0425	16.0765	18.0323	16.9016	18.0503	16.9081	16.8957	16.9483	15.7481	15.4156	15.8185	15.7526	16.3742	16.3865	15.8467	16.1207	16.6454	17.0749	16.9275	16.6231	17.0815	16.8221	16.7706	16.7596	16.0021	16.7208	16.6852	15.736	15.8808	16.5764	16.5441	16.5144	16.5016	16.2085	17.0185	17.2096
16.6764	17.0092	17.0662	16.9117	17.1424	17.1837	17.083	17.1394	17.4651	18.4431	17.8112	17.6735	17.7183	17.5558	17.3627	17.7396	17.4156	17.1537	17.0398	16.7725	17.0631	17.2475	16.7713	16.8782	16.8741	17.0467	17.0299	16.9036	17.0592	17.3007	17.0902	17.7738	16.9695	17.2955	16.9119	17.452	16.4395	16.6484	16.7396	16.859	16.9823	16.7697	17.0056	17.157	17.2788	17.2697	17.2386	17.3435	16.776	17.6182
17.9917	17.5559	17.8131	17.8284	17.8623	17.7807	17.6845	17.6699	17.9298	18.1725	17.8911	17.8777	17.8153	17.817	17.8032	17.9849	18.3394	18.5342	18.4582	18.3316	18.3717	18.515	18.1196	18.0712	18.0376	18.0111	17.9542	17.8198	17.9099	18.1858	17.9428	18.1032	17.8372	18.0295	17.8469	17.9106	18.1547	17.5871	17.8352	18.0064	17.3336	17.7302	17.8778	17.8936	17.8471	17.8614	17.8627	17.8451	17.7941	17.7946
19.4733	19.4631	19.3542	19.1002	19.406	19.4899	19.3156	19.2974	18.8456	18.9473	18.7578	19.0092	18.6696	18.4508	19.0249	18.7272	19.0625	18.9423	18.6873	19.1732	18.9341	18.9921	18.7005	18.8964	18.8068	18.7655	18.7779	18.6447	18.377	18.2112	18.2668	17.9476	18.2345	18.6227	18.3277	18.6689	18.0959	18.6149	18.5414	18.623	19.1899	18.4489	18.3638	18.488	18.4427	18.5434	18.3571	19.1103	18.6068	18.9763
16.4956	16.4542	16.3002	15.5834	16.6003	16.6045	16.3539	16.3736	16.3225	17.3646	16.6659	16.5506	16.4425	16.7077	16.795	16.5729	16.0491	15.6212	16.096	15.4405	15.696	15.6954	16.3661	16.4198	16.5667	16.2166	16.5657	16.635	16.6359	15.8586	16.9191	16.2656	16.5262	16.7797	16.1991	15.9471	16.3598	16.0273	16.4645	16.4151	16.4324	16.114	16.5611	16.8536	16.8775	16.4614	16.4837	16.8668	16.8177	16.371
16.3614	15.7503	15.6751	16.2135	15.7899	15.7786	15.7706	15.4833	15.3225	15.0244	15.6013	15.2051	16.0663	15.4072	15.5715	15.3584	15.1363	15.2794	15.1299	15.3375	15.2328	15.3988	14.8431	14.8981	14.9369	14.549	14.9406	14.9046	15.5331	14.848	14.7253	14.5099	14.7148	14.3726	15.291	15.5476	14.8422	14.5345	15.4002	14.5463	14.9757	14.6147	14.8473	14.3263	14.6799	14.8013	14.6279	14.3856	15.2853	15.0005
15.8265	15.7441	15.6642	15.7461	15.9006	16.0329	15.8922	15.805	15.3777	15.3752	16.1034	15.5807	15.3697	15.3998	15.229	15.6796	15.5751	15.9184	15.9472	15.9797	15.8634	16.1351	15.3691	15.3505	15.3136	15.0868	15.1461	15.4064	15.4915	15.6498	15.4417	15.9194	15.5712	15.4675	15.6436	15.5417	14.941	15.126	15.2057	15.2483	15.2526	15.185	15.2576	14.9625	15.2652	14.9959	15.5063	15.0633	15.3544	15.0444
15.5628	15.7902	15.7018	15.9964	15.4615	15.4825	15.322	15.9748	15.1955	15.5964	15.2859	15.7804	15.2932	15.285	14.8925	16.0879	15.2811	16.5525	16.3626	15.6109	15.5621	15.8103	13.9675	14.944	14.1835	15.0272	13.5777	14.7042	15.2766	14.8056	15.3164	14.979	15.0242	15.5504	14.8882	15.1428	15.1034	14.5076	15.5652	15.537	13.8369	14.4431	13.5798	15.1166	14.9399	14.6701	13.4603	14.9781	15.6062	14.9856
20.035	19.8415	19.881	19.9764	20.0101	19.9596	19.6605	19.9905	19.7721	20.0634	19.679	19.6794	19.6986	19.6536	19.722	19.7995	19.7196	19.6805	19.5373	19.6063	19.6044	19.7343	19.3399	19.5549	19.2797	19.4573	19.2452	19.2285	19.0006	19.2451	19.2374	19.2119	19.313	19.0296	19.0175	19.0175	19.4376	19.3409	19.5362	19.4047	19.5111	19.2792	19.2929	19.1062	19.0756	19.0481	19.0563	18.926	18.9625	18.8989
21.0201	20.7786	20.7175	20.773	20.5481	20.5938	20.5766	20.5014	20.3516	20.2187	20.3915	20.1482	20.278	20.1038	20.3504	20.0361	20.9887	20.9834	20.9366	21.0359	20.9322	20.6604	20.4842	20.4656	20.3814	20.491	20.3283	20.5632	20.27	20.3913	20.0344	20.2087	20.1686	20.5169	20.2735	20.2543	20.8347	20.6022	20.669	20.6015	20.5712	20.4415	20.6473	20.3609	20.2177	20.3436	20.347	20.3894	20.4839	20.3145
18.0867	18.5317	17.9527	18.0261	18.2827	18.1756	18.1819	18.427	17.6454	17.9186	17.7694	17.6721	17.9708	17.6694	17.6504	17.8007	18.6249	18.509	18.6025	18.5077	18.4926	18.3724	18.2329	18.2313	18.2464	18.2867	18.3336	18.2617	18.1374	17.8128	17.715	17.686	17.7273	17.8769	17.8335	17.7006	17.8387	17.9486	18.1189	17.9795	18.1997	18.0009	18.0091	17.441	17.449	17.4191	17.4135	17.6789	17.6608	17.9566
18.4724	18.3811	18.1264	18.4195	18.1072	18.7913	18.2826	18.4889	18.8711	19.6976	18.999	18.6263	19.5785	19.672	18.9156	18.7029	18.0507	17.924	17.8468	17.8781	17.8113	17.6767	18.1362	18.2598	18.5862	18.5901	19.2279	18.5775	18.8283	20.7426	19.4859	20.5164	18.9483	20.4035	19.7333	20.4594	18.9086	18.3928	18.5846	18.7982	19.5109	18.9222	20.1533	19.6879	19.9229	20.2761	20.5209	20.2523	19.3247	20.5014
16.5794	16.5304	16.7298	16.776	16.5217	16.1159	16.4601	16.7167	16.7145	16.6391	16.7519	16.7297	16.5992	16.3944	16.1118	16.6382	16.2229	16.105	16.1972	16.3889	15.8731	15.9019	16.4831	16.5132	16.4351	16.6545	16.5064	16.4307	16.4841	16.1512	16.6971	16.9655	16.4522	16.6498	16.6322	16.6085	16.4784	16.6552	16.7806	16.4469	16.5951	16.5051	16.2242	16.507	16.6918	16.6685	16.4643	16.5113	16.4474	16.6604
19.5471	19.2936	19.1732	19.2989	19.3796	19.4436	19.3771	19.1583	19.1642	19.0927	19.2982	19.2046	19.2994	19.0055	19.155	19.0052	19.1921	19.3725	19.4355	19.2838	19.4415	19.3678	19.101	18.8404	19.0262	19.1309	19.1234	18.9484	19.0258	19.1977	18.8017	18.8866	18.8446	19.2195	19.1502	19.2607	19.1162	19.009	18.5616	18.9425	18.9384	18.7955	19.0112	18.7892	19.0903	19.0108	19.0385	19.3125	19.3982	19.3336
17.1631	16.312	16.083	16.1907	16.4209	15.6327	15.976	16.0455	15.9338	15.8755	15.9173	16.6349	16.9478	15.8376	15.8886	15.8975	16.8665	16.8462	16.9456	17.04	16.861	16.7095	17.2358	17.0897	16.689	16.5613	16.6415	16.594	17.0004	17.2651	16.5069	17.0868	17.0377	17.2173	17.024	16.6595	17.054	17.1705	17.2207	17.1798	17.4467	17.2869	17.2423	16.6562	17.2021	17.1271	16.7988	16.8115	16.8594	16.8271
14.3024	15.0485	14.9406	16.9461	16.4262	15.0488	14.5808	14.7435	16.271	14.4622	15.4596	15.9176	15.5557	16.0222	15.329	16.2201	16.8198	15.5818	16.7666	16.7834	16.6977	16.808	14.9716	15.006	14.9043	15.7045	15.3487	15.1088	15.3486	15.4218	14.369	14.5255	15.1584	14.8669	15.3482	15.096	14.841	15.4628	15.3053	15.2769	15.1553	15.7104	13.7041	15.7152	15.6371	14.7634	15.1983	14.8587	14.7687	16.0256
16.1784	16.104	16.2099	16.2285	16.3207	16.314	16.2241	16.0441	16.4814	16.7328	16.8282	16.2315	16.2741	16.4137	16.1456	16.5289	16.1116	16.1215	16.1201	15.9097	16.0649	15.9822	16.3995	16.2638	16.2851	16.0948	16.3503	16.1975	16.4389	16.6914	16.1754	16.8997	16.1086	16.3758	16.2923	16.2746	16.4436	16.2398	16.2415	16.6335	16.7437	16.2684	16.8126	16.7412	16.2247	16.6632	16.6353	16.4195	16.4151	16.8923
14.4434	14.7719	14.8439	14.7899	14.5784	14.4854	14.6704	14.6745	17.8562	20.2104	18.6795	18.7685	18.5937	18.5252	18.3971	18.9012	14.9069	14.4993	14.4998	14.3183	14.9359	14.909	15.8247	15.8262	14.7083	15.9164	15.5891	15.7526	14.2186	14.6293	16.7613	18.2916	17.4463	15.6714	15.053	16.8289	15.3782	15.2651	15.5429	15.4807	15.8813	15.4604	14.4603	16.8713	17.0445	16.4579	16.2176	17.4311	15.6345	17.3552
19.8618	19.5582	19.4626	19.5592	19.5822	19.4503	19.5134	19.4682	19.4348	20.1863	19.7394	19.3372	19.7758	19.5359	19.5306	19.6684	20.4281	20.4128	19.8315	20.2947	20.3985	20.5487	19.9977	20.1848	20.1266	20.0024	20.0495	20.0398	20.1912	20.8677	19.9658	20.6681	20.0549	20.7663	20.3007	20.777	19.7186	20.0437	19.8552	20.0293	20.0379	19.7158	20.3772	19.8276	19.9325	20.3186	20.2995	20.3563	19.8758	20.6002
16.7543	16.5875	16.6384	16.8798	16.7315	16.8322	16.7764	16.7265	16.9394	16.7743	17.1286	16.916	17.2884	16.808	16.9806	17.005	16.1926	16.4671	16.6106	16.1968	16.4765	16.3573	16.794	16.6651	16.6726	16.8487	16.7005	16.7922	16.6658	15.6244	16.586	16.8163	16.7481	16.9247	16.8604	17.03	16.8754	16.7071	16.6812	16.7841	16.6833	16.5907	16.8745	16.484	16.5986	16.4738	16.6279	16.7262	16.8036	16.8872
17.3996	17.2531	17.2412	17.3075	17.1205	16.857	16.9335	16.8901	17.3964	17.0914	17.5202	17.2415	17.3414	17.3085	17.316	17.1462	16.7027	16.986	16.7794	16.691	16.9454	16.8976	16.5432	16.6704	16.5221	16.525	16.3131	16.2057	16.5958	16.487	16.9935	17.0156	16.842	16.7	16.8224	16.8727	16.5263	16.185	16.6854	16.5645	16.1622	16.4331	16.7905	16.6718	16.5033	16.5942	16.4081	16.7821	16.4482	16.624
15.3649	16.3585	15.7408	16.1198	16.1144	15.9132	16.0576	16.3406	15.872	15.4308	15.752	15.6026	15.5674	15.595	15.6566	15.6472	15.0748	14.9314	16.708	14.9827	15.327	15.1209	16.9084	16.8128	16.845	16.3748	17.507	16.6686	16.9499	17.2239	16.6817	16.8493	16.4478	17.4776	17.4232	16.4001	16.8079	17.6233	16.5905	16.3881	16.4199	17.3945	16.5397	17.0732	16.8184	16.567	16.3529	16.5157	16.4521	16.0927
16.6103	16.1144	16.0215	16.1363	16.2681	16.1554	15.9816	16.4025	15.7867	16.0126	16.0018	15.7112	15.6716	15.9879	15.5175	15.8839	16.0256	16.2176	16.2434	16.1408	15.9998	16.1722	15.8353	15.8544	15.6971	15.8554	15.9271	15.73	16.0403	15.7776	15.6128	15.904	15.5405	16.3479	15.5822	15.5671	15.4652	15.6204	15.911	15.846	15.8871	15.8018	15.7095	15.4805	15.4367	15.3577	15.3929	15.3853	15.2719	15.3769
17.0103	17.0152	16.9737	16.9633	16.9901	17.0099	17.0263	17.0869	18.4825	20.3233	19.1361	18.7427	18.8618	18.6108	18.4988	19.0928	17.6885	17.0867	17.0558	17.5903	17.241	17.2776	16.928	17.0174	16.9554	17.0375	16.9473	16.957	16.6882	16.7023	17.3456	18.2634	17.7474	16.7215	16.7628	17.2083	16.9512	16.8413	17.0241	16.8448	16.8432	16.8512	17.0864	17.2437	17.5008	17.0408	15.7735	17.6982	16.8373	16.1139
16.3834	16.1946	16.1098	15.8776	16.0625	16.1308	15.6493	15.8379	15.656	15.8015	15.3051	15.331	15.6983	15.731	15.2581	15.3873	15.9475	15.8838	15.9858	15.9925	15.8223	15.8399	16.4302	16.7075	16.4999	16.0065	16.2062	16.4655	15.8374	15.5179	15.6034	15.6877	15.6917	15.2515	15.7266	15.6315	16.7639	16.3628	16.638	16.2519	16.7859	16.6808	16.3859	16.324	15.7821	16.1407	16.2118	15.4977	15.4857	15.2791
16.241	16.2516	16.4102	16.4436	16.3077	16.1637	16.3807	15.8471	16.126	16.2944	16.1601	15.9319	16.0065	15.89	15.7081	16.0367	16.4138	16.6548	16.6546	16.5819	16.616	16.6243	16.0762	16.1469	16.078	16.0071	15.654	15.8832	15.9745	15.5189	15.5809	15.4391	15.737	15.2329	15.3451	15.2608	16.1248	15.7342	16.3107	16.0864	15.617	15.8973	15.3255	15.6664	15.5205	15.4112	15.5222	15.3747	15.2798	15.4066
18.6053	18.6081	18.6851	18.6807	18.795	18.6455	18.7115	18.6409	18.9969	18.9034	19.1896	19.0292	19.1406	19.1573	19.0085	19.0704	18.0623	18.2557	18.2044	18.1076	18.3607	18.3765	17.6888	17.515	17.5595	17.9538	17.5724	17.5834	17.6901	18.3184	18.1924	18.3822	18.4819	18.4157	18.4165	18.4807	17.7872	17.7132	17.9156	17.7949	18.1144	17.5856	17.7672	17.9602	18.2101	17.9943	18.0518	18.364	18.4166	18.2475
16.0868	16.2197	16.0824	15.784	16.4115	16.6094	16.5957	16.5149	15.2325	14.763	14.9617	14.9517	15.1313	15.2013	15.3635	14.9766	16.4177	16.2703	16.3969	16.5958	16.3021	16.1004	16.3836	16.6023	16.4671	16.2352	16.384	16.4483	16.3412	16.2869	15.7674	15.5391	15.6091	15.6742	15.6645	16.865	16.2023	16.081	16.0097	16.2436	15.8763	16.1439	16.2086	15.7969	15.5701	15.7659	15.609	15.4799	15.7979	15.6439
19.3748	19.248	19.2182	19.0809	19.156	19.2488	19.2083	19.0141	18.5257	18.2297	18.4518	18.424	18.3368	18.2476	18.6191	18.1665	18.8062	18.6113	18.4809	18.9381	18.5872	18.5367	18.9249	18.9577	18.871	18.8353	18.8599	19.1603	18.5871	18.5553	18.3926	18.1404	18.26	18.5489	18.4853	18.4088	18.9774	18.8954	18.8895	18.8178	18.8969	18.7468	18.9359	18.6439	18.6011	18.6766	18.7399	18.8882	18.8906	18.5209
17.5177	17.2937	17.3974	17.5133	17.4486	17.3033	17.2632	17.3308	17.5907	17.7165	17.6888	17.5098	17.6353	17.6258	17.5134	17.436	16.3469	16.4379	16.9065	16.3589	16.4886	16.4441	16.9234	16.8428	16.8444	16.9019	16.7015	16.4966	17.162	17.4094	17.3484	17.4817	17.6307	17.5544	17.3552	17.3952	16.8257	16.7633	17.1407	16.9236	17.3201	17.121	17.2021	16.9319	17.3061	16.9291	17.0021	17.182	17.5523	17.5635
16.3322	16.3701	16.3102	16.3916	16.2158	16.1757	16.3097	16.4781	16.1573	15.9649	16.3726	16.0768	16.03	15.9721	15.947	16.1266	16.1785	15.8257	16.4658	16.2785	16.1613	16.0077	15.5607	15.5993	15.5465	15.9735	15.4918	15.7201	16.0957	15.1665	15.4686	15.688	15.7574	15.749	15.7063	15.4093	15.5504	15.9324	15.7821	15.6294	15.7548	15.5528	15.778	14.9371	15.2028	15.6548	15.3769	15.3619	15.4731	15.6141
16.5469	16.5919	16.682	16.6693	16.6789	16.8377	16.9581	16.7296	16.6836	16.7529	16.7457	16.5635	16.7248	16.494	16.6585	16.8949	16.3859	16.7358	16.7923	16.6867	16.6154	16.6307	16.3715	16.304	16.4022	16.4889	16.4064	16.2882	16.5288	16.8618	16.4916	16.6799	16.7414	17.003	16.5726	16.961	16.1545	16.149	16.0117	16.4987	16.3531	16.0776	16.1578	16.3025	16.627	16.3725	17.0034	16.797	16.703	16.7715
16.0167	16.3392	16.3968	16.6292	16.4684	16.4616	16.3948	16.3865	16.258	17.0827	16.3179	16.3238	15.8449	15.9875	15.9392	16.026	16.1189	16.6324	16.3619	16.9435	16.4578	16.6488	16.4184	16.0388	16.2361	16.1984	16.0745	16.111	16.16	12.7716	15.8459	15.7204	15.7275	15.9198	15.6253	15.7065	16.1355	16.0887	16.1427	16.0173	15.7617	15.8431	16.0571	15.5013	16.0123	15.5782	16.0789	15.1804	15.8619	15.3628
16.2608	16.2771	15.917	15.7807	16.1989	16.007	15.7583	16.087	15.9345	14.852	15.7785	15.5216	15.566	15.3827	15.4872	15.5775	15.6963	15.7097	16.1974	15.5503	15.7988	15.878	14.8102	15.2634	14.9301	14.6945	14.1991	15.1408	14.6404	13.9912	14.2548	13.6271	14.6958	13.6309	15.0303	14.2239	14.8408	14.8611	15.0893	15.1008	14.1066	14.7221	14.9761	14.8903	14.7944	14.5331	14.2231	14.6774	15.265	13.8027
15.5231	15.5318	15.5771	15.695	15.5351	15.5605	15.7618	15.6269	15.6899	15.5328	15.7068	15.602	15.7003	15.6279	15.5834	15.6422	14.3355	14.6774	14.2265	14.3081	14.5879	14.7139	15.3123	15.2921	15.1582	15.1047	15.2501	15.205	15.225	14.8335	15.1529	15.1031	15.3379	14.5662	15.203	14.8789	14.9077	15.0928	14.7968	15.0775	14.5571	15.1198	14.3056	14.9429	14.8375	14.9152	14.6606	14.6085	15.0578	14.6152
19.0538	18.9387	18.8661	19.0078	18.8395	18.8838	18.9053	18.8493	19.7149	21.0789	20.0905	19.8227	19.9241	19.7812	19.7666	20.0876	19.7669	19.3466	19.3306	19.506	19.4217	19.3176	19.3224	19.2892	19.3759	19.207	19.2875	19.3528	19.0128	18.9724	19.0874	19.5617	19.5391	18.9933	18.8938	19.3286	19.3145	19.1459	19.0827	19.0809	19.4238	19.0311	19.4023	19.3395	19.3939	19.1233	19.2317	19.5893	19.2544	19.4979
14.338	14.4924	14.4855	14.2432	14.2566	14.3933	14.3974	14.241	14.3859	14.4366	14.7726	14.4262	14.7102	14.3131	14.5506	14.6404	15.013	14.3342	15.1619	14.4063	14.563	14.5523	13.8802	13.9435	14.1508	14.1751	14.0215	14.1022	14.3415	13.3567	14.0762	13.8526	13.2584	14.4472	13.1557	13.0145	13.6981	13.8133	13.1496	14.3077	13.7471	13.9264	12.4904	12.3902	14.2342	14.0781	13.78	13.8711	13.923	14.2357
14.9226	13.2787	14.5047	13.9737	14.3279	14.3742	14.5178	14.225	13.81	13.5502	12.9035	13.8395	13.4553	13.1713	14.5722	13.0623	15.4237	14.378	14.9416	14.9178	14.9848	14.68	15.0177	14.1124	14.5003	14.5702	14.1933	14.8765	15.0444	14.4971	14.1519	12.8455	14.4287	14.4615	14.1681	14.4908	14.1517	14.1087	14.3266	14.7191	13.6229	14.6879	14.4299	14.7178	14.0848	14.4719	14.4186	14.7134	14.991	14.5702
17.7929	17.603	17.9599	17.6329	16.9056	17.7118	17.8539	17.253	17.7374	17.7108	17.9308	17.7282	17.3825	17.5849	17.7988	17.6941	17.3378	17.2888	17.3221	17.2649	17.3731	17.1951	18.6772	18.6779	18.7194	18.5144	18.8498	18.1767	18.5328	17.5212	18.9275	19.0232	18.7287	18.9523	18.7945	18.8655	18.513	18.2419	18.5211	18.5912	18.0866	18.741	18.5782	19.0374	17.2561	17.3006	18.679	18.9189	19.0741	19.135
17.5951	17.4371	17.396	17.5376	18.0699	17.737	17.23	17.1609	16.8785	17.3823	16.745	16.8766	16.9879	16.8694	17.9803	18.0536	17.3693	17.1988	17.5196	17.4228	17.7183	17.6596	17.4768	17.4339	17.3704	17.33	17.3455	17.4656	17.5763	17.4831	18.4404	17.6079	18.4851	17.9151	18.7598	18.1674	18.5297	17.2215	18.3909	18.1181	17.4633	18.0779	18.7507	17.4421	17.773	17.7417	17.5545	18.228	19.0491	17.988
15.6725	15.7597	15.8278	15.7455	15.8173	15.6216	15.6073	15.7635	15.5917	16.4681	15.8121	15.753	15.6914	15.7578	15.6291	15.8478	15.2289	15.6655	15.9877	15.8085	15.7289	16.0195	15.1386	15.1379	15.0524	15.2423	14.9076	14.8992	15.247	15.7242	15.04	14.9426	15.3061	15.0809	15.2341	14.7015	14.9359	14.8935	15.2743	15.1259	15.1915	14.9785	14.7243	15.0563	15.0076	15.029	14.8545	15.1891	14.8911	14.6748
14.9601	15.7881	15.107	15.0774	15.5631	15.5177	15.5191	15.4401	14.98	15.3551	15.3257	15.2245	15.0263	15.3228	14.9062	15.3954	15.484	15.4767	15.7046	15.7952	15.6272	15.5632	15.6056	15.2735	15.4709	15.3647	15.4363	15.3696	14.8779	14.8833	15.3398	15.3869	15.2675	14.8198	15.3047	15.1291	15.3108	15.3387	15.7649	15.3619	15.2136	15.4736	15.1437	15.0876	15.1753	15.0769	15.1845	14.6999	15.2201	14.8711
16.3371	15.9591	16.1524	15.6496	15.9735	16.1835	16.1618	16.0694	15.8464	15.7569	15.7403	15.1928	15.4641	15.7408	15.3177	15.8567	14.8692	14.9057	15.0264	14.8471	14.3392	13.5803	15.6601	15.558	15.5713	15.5258	16.2711	15.8616	15.8002	16.6221	15.3978	15.8348	14.8583	16.0605	15.897	15.709	16.5311	15.1381	15.332	15.1734	15.8726	16.1819	15.3475	15.1429	15.6144	15.6093	15.6347	15.8812	15.0225	16.0151
18.7397	18.494	18.5046	18.4754	18.5536	18.5594	18.4401	18.2351	18.7645	18.1302	18.7235	18.4874	18.5759	18.4917	18.7218	18.4241	18.043	18.3575	18.3853	18.2671	18.3907	18.2039	18.4288	18.4325	18.3372	18.4103	18.3795	18.2686	18.3755	18.5212	18.6072	18.2167	18.4964	18.7407	18.756	18.7786	18.6352	18.4956	18.3096	18.4992	18.41	18.4611	18.4654	18.4487	18.5668	18.4867	18.6473	18.6289	18.8355	18.768
16.1262	16.7214	16.3712	16.2538	16.6076	16.5297	16.4832	16.4881	15.3367	16.3271	15.3921	15.0554	15.4914	15.1839	15.2136	15.8947	16.9927	17.1456	16.9402	16.7943	16.8884	17.0266	15.9546	15.8746	15.9024	16.1054	16.2116	16.4272	15.9984	15.0291	15.4031	15.4503	15.5405	14.8451	14.9278	18.3708	15.4018	15.9787	16.0524	15.8467	16.3675	15.9924	15.1946	15.4397	15.2082	18.838	15.2188	14.7508	14.7291	14.6047
18.9421	18.9496	18.818	18.9223	19.1304	19.2443	19.1321	19.1163	18.8808	18.8576	18.8673	18.7804	18.9473	19.0219	18.8577	18.7647	19.4445	19.3683	19.6352	19.221	19.4242	19.2073	19.2826	19.1436	19.2974	19.2004	19.3192	19.1879	19.2941	19.562	19.0472	19.3408	18.889	19.5797	19.2165	19.5159	19.2158	19.0537	18.9928	19.1643	19.0815	19.0737	19.3136	18.9882	18.986	19.0973	19.2712	19.1361	19.1957	19.3215
18.1367	17.9019	18.0417	18.0991	17.9111	17.7362	17.9914	18.0577	17.9383	18.2397	18.0787	17.8967	17.8854	18.0816	17.8045	18.226	17.9975	18.3653	17.896	18.3146	18.1166	18.3579	17.7142	17.8884	17.5502	17.9743	17.249	17.6415	17.4756	17.3752	17.0271	17.5281	17.1116	16.4503	16.6827	16.6091	17.7948	17.7845	17.673	17.7602	17.1737	17.4613	16.8205	17.1539	17.056	16.7932	17.0337	16.5729	16.5648	16.4805
18.4543	18.3709	18.4324	18.4241	18.5348	18.5099	18.4937	18.4424	20.236	22.0459	20.7869	20.7802	20.6329	20.5212	20.2708	20.923	18.9141	18.3977	18.2432	18.4571	18.205	18.359	18.9267	18.943	18.8958	18.7387	18.9004	18.8137	18.8072	18.7646	19.4057	20.2919	19.8371	18.6384	18.6107	19.405	18.8589	18.6075	18.6684	18.7469	18.6776	18.8402	18.7922	19.3923	19.5317	19.1591	19.1619	19.8108	18.8166	19.742
15.4196	15.4298	15.482	15.0282	15.8758	15.1905	15.4752	14.5511	16.4299	16.3171	15.2309	16.2112	15.6882	15.9129	15.8004	15.8679	14.6171	15.0134	15.3114	14.8213	14.548	15.4474	16.2254	15.0692	14.426	14.9702	15.0572	15.1008	16.2466	12.4655	15.9354	16.6846	16.0742	16.0597	16.7729	17.0551	16.9762	15.4627	15.9504	16.3345	15.0523	15.797	14.814	15.9344	15.8432	16.1618	15.3206	16.3155	16.3089	15.3181
17.614	18.0914	18.2707	17.9463	18.0311	18.3425	18.4404	18.2163	18.9995	20.986	19.8278	19.7213	19.7108	19.6544	19.4933	20.056	19.0145	18.1241	18.376	18.5343	18.4546	18.5764	18.2976	18.4465	18.1175	17.8406	17.8731	18.0439	17.8428	18.1559	18.1756	19.0117	18.7168	17.4188	17.4967	18.3794	17.3702	17.6772	18.1583	17.8992	17.7058	17.7375	18.407	18.1844	18.4466	18.0455	18.0412	18.5581	17.7423	18.5404
17.9447	17.7816	17.8471	17.0429	17.8052	17.6625	17.646	17.9365	18.1565	18.4272	18.3956	18.1082	18.1193	18.2038	17.9925	18.0492	17.6689	18.1285	17.718	17.8562	17.7212	17.9707	17.7163	17.4905	17.4795	17.6923	17.5993	17.5099	17.6765	17.6004	17.5841	17.6597	17.484	17.3382	17.424	17.3751	17.5209	17.5328	17.5937	17.685	17.8612	17.5981	17.4815	17.4629	17.4568	17.5398	17.3744	17.3477	17.2994	17.439
19.4492	19.3327	18.3179	19.526	18.3938	19.4118	19.3715	18.8232	18.7565	19.8757	18.628	18.4302	18.9313	19.0208	19.4946	18.3458	20.6021	19.9002	19.9825	20.1564	20.1168	20.2532	18.614	18.6061	18.7127	18.6588	18.9082	18.6969	18.9972	20.6081	18.821	19.2915	18.5392	20.4414	18.9772	20.4553	19.0561	18.7088	18.5969	18.8107	19.0638	18.8719	19.352	18.7268	18.6898	19.8818	19.0807	19.8373	18.7467	20.1174
16.7387	16.8853	16.8152	16.9126	16.6391	16.6126	16.4824	16.1278	16.3898	16.757	16.4317	16.5743	16.6627	16.5463	16.5805	16.4491	15.8648	15.3096	15.7962	15.3685	15.3267	15.2991	16.4292	16.5548	16.554	16.2501	16.2681	16.6596	16.5821	16.3467	16.4895	15.8247	16.3618	16.5268	16.4426	16.498	16.094	16.4798	16.4697	16.2649	16.6434	16.2101	16.2022	16.5266	16.5782	16.4783	16.6077	16.735	16.6702	16.7425
20.9455	20.6209	20.6306	20.6275	20.9803	20.7616	20.6817	20.8255	20.3845	20.0994	20.2203	20.1867	20.3899	20.3506	20.5064	20.2119	20.4476	20.5553	20.7877	20.6557	20.3258	20.5059	20.3219	20.4788	20.2781	20.4453	20.3533	20.3288	20.0788	20.0153	19.9567	19.7904	19.9204	19.8088	19.942	19.9624	20.3176	20.2334	20.324	20.3374	20.0893	20.2098	20.2496	19.8309	19.702	19.7839	19.85	19.7464	19.9237	19.6681
18.9087	18.7512	18.7393	18.6974	18.6944	18.8336	18.6467	18.4723	18.2913	18.1701	18.3209	18.119	18.1432	17.9456	18.3067	18.0648	17.8549	17.9282	17.6484	18.167	17.9815	18.0251	18.2986	18.3259	18.3994	18.3044	18.4133	18.3107	18.3585	17.9661	17.9842	17.9316	18.0262	18.1935	18.0586	18.0264	18.3632	18.3923	18.2046	18.3228	18.3546	18.331	18.2304	18.056	17.5262	18.0176	17.2757	18.4148	18.1945	18.2431
16.5296	16.4072	16.4023	16.4648	16.3247	16.1123	16.3879	16.1101	16.8592	18.2079	17.3556	17.2797	17.341	17.0771	17.1465	17.4709	16.7481	16.0845	16.3582	16.2983	16.7088	16.4361	15.4699	16.0781	15.906	16.2618	15.8315	16.0674	15.9129	16.4697	16.5626	16.8895	16.9385	16.6492	16.4893	16.8555	16.3694	16.0054	16.0862	16.0601	15.9434	16.0615	16.1336	16.5521	16.6466	16.4993	16.6259	17.0996	16.5281	17.1182
20.988	20.7917	20.7033	20.839	20.8053	20.7854	20.6323	20.3668	19.7928	19.8444	19.5827	19.9718	19.8865	19.8246	20.2442	19.9699	19.1712	19.119	18.9496	19.3301	19.3507	19.2614	19.8701	19.905	19.9981	19.4558	19.8139	19.3873	19.3577	20.7933	20.6221	20.3754	20.5276	20.6584	20.4661	20.5854	20.1341	20.0407	19.7722	19.8667	20.0526	19.8854	20.162	20.6987	20.6819	20.6616	20.7586	20.8845	20.9162	20.7995
16.9319	16.6937	16.9125	16.9557	16.8357	16.5569	16.6119	16.47	17.0001	17.0788	17.0148	16.9173	16.6684	16.8612	16.7264	16.8476	16.7579	16.8775	17.0224	16.3926	16.6049	16.9276	16.3523	16.4834	16.3111	16.4442	16.1229	16.328	16.0161	16.2113	16.1386	16.4061	16.2778	16.1113	16.0123	16.1777	16.5152	16.3685	16.7959	16.5331	16.6057	16.3021	16.2066	16.1576	16.3094	16.2291	16.2016	16.3218	15.9961	16.2103
19.7612	19.6398	20.0237	20.2064	19.3537	19.9393	19.475	19.8775	19.8264	19.9053	19.7715	19.8428	19.621	19.411	19.6631	19.4677	19.3663	19.3123	19.3762	19.2345	19.3966	19.2462	19.3994	19.7888	19.9325	19.3563	19.9354	19.7675	19.9869	21.0207	19.2036	19.6068	19.4801	20.4884	20.0483	19.5953	19.5366	19.5241	19.5576	19.4483	20.3567	19.6366	19.6295	20.0355	19.837	20.5877	20.5995	20.1549	20.1863	20.6027
24.3624	24.2946	24.1958	24.0919	24.237	24.2683	24.3687	24.103	24.0963	23.5903	24.1378	23.9383	23.9305	23.8356	24.0277	23.4013	24.1164	24.2584	24.2093	23.9968	24.3149	24.4612	24.09	24.0551	24.074	24.143	24.1428	24.1563	24.0602	23.8468	23.7788	23.7465	23.7424	24.0378	23.9126	23.9806	23.3783	23.5093	23.7021	23.8844	24.2093	23.9756	24.0162	23.7007	23.8697	23.8787	23.9586	23.9429	24.0518	23.7753
19.8718	19.6894	19.5949	19.5502	19.6444	19.5173	19.2153	19.7449	19.3323	19.5185	19.2309	19.2344	19.1091	19.3573	19.6668	19.4467	19.7045	19.4457	19.3159	19.4544	19.5904	19.8023	19.1163	19.4131	19.1414	19.1315	19.1226	19.0806	18.6905	18.7552	18.832	18.6046	18.8729	18.5442	18.6539	18.5407	19.0686	19.2504	19.1381	19.1962	19.4595	19.119	19.0463	18.6467	18.642	18.6813	18.6529	18.6333	18.5886	18.4758
15.8298	16.0533	16.1915	15.9966	16.0886	15.9009	16.0131	15.9623	16.2297	15.8351	16.3138	16.1825	15.9292	16.1081	15.7247	16.2899	15.729	16.1021	16.1331	16.0679	15.9944	15.9188	15.6511	15.502	15.4945	15.5728	15.6023	15.6486	15.7592	15.548	15.8619	15.797	15.9157	15.7007	15.7999	15.7812	15.4192	15.8081	15.6962	15.7395	15.8598	15.5943	15.1555	15.7509	15.9008	15.7445	15.7097	15.9152	15.921	15.8068
15.9347	15.655	14.758	15.954	15.1117	16.2695	15.7989	15.7871	15.4451	15.4446	15.3291	16.2072	17.002	17.0606	16.2683	15.1232	14.6137	15.6397	15.0881	14.9493	14.4184	15.3914	14.8187	15.3191	15.3619	15.4948	15.6981	15.2849	15.5639	17.8553	16.8437	16.8901	16.0638	16.7441	16.9714	16.0759	15.4382	15.6225	15.2988	15.7019	16.6762	15.5744	16.6208	16.877	16.9983	17.4659	18.3879	17.1262	16.4481	17.3906
16.8568	16.5292	16.5789	16.6551	17.1205	16.926	16.7305	17.2067	16.048	16.3766	16.2306	15.8987	16.3364	16.4186	16.492	16.3506	16.7604	16.9738	16.5873	16.4166	16.4884	16.7515	16.4922	16.6463	16.2744	16.5239	16.6059	16.3343	16.3768	16.8651	16.529	16.682	15.711	16.7951	16.0381	15.792	16.0887	16.4122	16.6779	16.1183	16.2014	16.226	15.942	15.6476	15.6881	15.7202	15.6066	15.269	16.2981	15.5501
16.1922	17.5654	16.2737	15.5113	17.3004	16.3102	15.8684	17.5779	16.4282	16.5628	16.1625	16.96	16.3661	17.2484	17.3462	16.1413	16.8827	15.7819	17.1559	16.3089	15.6647	16.9003	14.7701	14.8881	15.0691	15.4882	14.4823	15.1271	11.5318	15.0975	16.7796	16.8134	16.3526	15.7931	13.1343	13.5215	14.5702	14.8473	15.21	15.3816	16.63	15.6963	16.1672	14.9622	15.0573	15.4874	15.0205	13.6827	12.9797	11.8471
19.7465	20.3212	20.3219	20.2193	20.2597	20.2575	20.507	20.2432	19.8226	20.9463	20.2056	20.0523	20.2687	20.1373	19.8411	20.287	20.2459	20.4546	19.75	20.2191	20.3868	20.5194	20.0013	20.2159	20.0383	19.9668	20.1883	20.2396	19.9647	19.9263	19.9566	20.1166	20.1861	20.3004	20.1517	20.3665	19.2598	20.0278	19.9261	20.1331	20.1677	19.7226	19.7143	19.7397	19.9205	19.7554	19.7874	20.4638	20.1071	20.4538
17.7276	18.0745	17.7394	18.1549	16.8382	17.9551	17.6571	17.5235	16.7353	16.4401	16.7653	16.5116	16.363	16.0316	16.6407	16.5567	17.8541	18.1336	17.808	17.998	17.9594	18.0446	17.9379	18.0172	18.4774	16.2878	15.5094	18.341	16.4483	16.6723	16.119	16.9217	15.5937	17.0997	16.6974	16.6141	15.5424	18.1912	15.7422	16.1862	15.3398	15.6259	16.3205	15.5709	16.1799	16.1906	15.4196	15.5987	16.1846	16.0113
17.3793	17.1202	16.798	17.1127	16.9932	16.9801	16.7259	17.2203	16.8734	17.1853	17.1191	17.003	16.8902	16.8564	16.9832	16.6446	16.8291	17.8135	15.9191	17.5856	16.8188	16.8428	16.4757	16.4147	15.8876	15.9001	16.2229	16.284	15.5456	15.353	15.6083	15.6393	15.2496	14.8805	15.4803	15.5021	16.8885	16.4341	16.2086	16.3265	15.6795	16.3333	15.2975	16.0763	16.2168	16.472	16.2164	16.0767	16.1024	15.9326
18.8938	18.7607	18.8915	18.905	18.758	18.7426	18.7509	18.8593	18.4111	18.807	18.6555	18.4769	18.3528	18.3922	18.4388	18.5449	18.3528	18.8098	18.1258	18.5171	18.5578	18.7869	18.2507	18.309	18.1891	18.326	18.1083	18.2192	18.2302	17.7216	17.7548	17.8325	17.9265	17.6692	17.8166	17.5747	18.1168	18.2574	18.2961	18.3206	18.0001	18.1626	17.6573	17.814	17.8439	17.6741	17.7172	17.8893	17.8017	17.7435
17.2539	17.08	17.1314	17.1139	17.081	17.0402	17.173	17.0746	16.9923	16.7876	17.1075	16.9384	16.8451	16.78	16.8695	16.831	17.1239	17.2079	17.1638	17.3197	17.1247	17.1876	16.9993	16.8684	16.9348	17.0168	16.9983	17.0539	16.9818	16.7722	16.989	16.7978	16.911	17.0996	17.2011	16.9464	17.0562	16.9659	17.103	17.0744	17.0542	16.9145	16.9815	16.9415	17.0664	16.9523	16.9741	17.1247	17.2124	17.1082
18.4202	18.2334	18.2262	18.2172	17.8433	18.0178	18.0657	17.8632	18.2201	17.638	18.0421	18.0128	17.9411	17.8037	18.3633	17.7893	17.39	17.5249	17.3365	17.0163	17.4101	17.6071	18.113	18.2468	18.0324	17.9117	17.8927	17.9601	17.6882	18.5949	18.5806	18.1239	18.3295	18.5792	18.4421	18.3831	18.4287	18.3289	18.1232	18.1241	18.1011	18.0761	18.0712	18.6303	18.3112	18.3365	18.4757	18.2462	18.571	18.1211
15.842	16.1744	16.1876	16.0093	16.0562	16.1293	16.3127	15.9188	16.3286	16.5809	16.3695	16.2604	16.2316	15.9122	15.6501	16.101	14.8493	15.8632	15.3353	15.7011	15.4275	15.3954	16.3978	15.7707	15.7985	16.1421	16.3291	16.3483	16.6824	16.0733	15.7812	16.2884	16.0607	16.713	16.1623	16.373	15.8117	15.9899	16.2883	16.1714	16.4004	16.3199	16.6112	16.0226	16.1981	16.3649	16.4859	16.7009	16.312	16.6147
18.7383	18.5865	18.5424	18.5666	18.5041	18.7012	18.4143	18.3234	19.0912	19.6311	19.2568	19.1565	19.0888	18.9362	18.8654	19.137	18.6612	18.6031	18.6636	18.6371	18.6681	18.4827	18.8297	18.7783	18.7712	18.8214	18.9591	18.7165	18.7058	18.7851	18.8239	18.9194	18.8268	19.0116	18.8029	18.9826	18.8196	18.9061	18.5887	18.8442	18.8848	18.8009	18.7962	18.9412	18.943	18.862	18.9027	18.9812	18.982	19.0901
16.9688	17.1634	17.1452	16.6038	17.1036	17.2774	17.2885	17.1676	16.5884	16.5803	17.0024	16.7238	16.7747	16.6188	16.6604	16.9343	17.0468	17.0141	17.0216	17.1057	17.0422	17.0941	17.0064	17.0295	17.1248	17.1858	17.1882	17.2793	17.0779	17.055	17.0305	16.8512	16.9853	17.2524	17.1579	17.1833	16.7725	16.752	16.9504	17.0317	16.9439	17.0996	16.9302	16.8395	16.7723	16.7273	16.8046	16.7697	17.0363	16.9233
18.2878	17.9736	18.0735	18.0826	17.7533	17.5992	17.3595	17.4452	18.0539	17.6208	17.8214	17.7181	17.7789	17.6362	17.8088	17.3695	19.3225	17.4353	18.8411	17.0553	17.176	17.2788	15.394	16.4657	16.0681	16.6495	15.5485	15.2112	15.1365	16.0639	15.9411	15.6211	15.5791	17.5686	15.7128	15.5984	16.0351	16.9935	16.7819	16.8932	15.6812	15.7242	16.1613	15.9932	16.077	16.3636	16.1832	15.7926	16.9901	16.0408
20.0464	19.7523	19.6299	19.9257	20.0416	20.1023	19.7388	20.2545	19.7422	19.3081	19.3692	19.5002	19.117	19.1894	19.6093	19.6376	20.5349	20.715	20.4413	20.3348	20.6023	20.6126	20.6896	20.5305	20.4724	20.3467	20.4177	20.1767	20.3249	19.9069	19.8215	19.461	19.6814	19.7008	19.6944	19.563	20.409	20.6204	20.0612	20.2256	19.9507	20.1344	19.7363	19.5229	19.4945	19.511	19.4635	19.5663	19.8676	19.6051
17.2155	16.8861	16.9158	16.997	17.1345	17.3425	17.1833	17.4271	16.3344	16.8164	16.2384	16.3729	16.3871	16.4947	16.2857	16.4617	17.4812	17.3917	17.2408	17.6315	17.3856	17.2885	17.0454	17.1147	17.2451	16.6709	17.0836	16.9256	17.129	16.4671	16.1193	16.1932	16.1025	16.2136	16.1485	16.383	16.8357	16.6599	16.5309	16.8636	16.4888	16.9506	16.6936	15.774	15.9212	16.0067	15.7937	15.5906	16.0308	16.2002
15.996	15.7288	15.5425	15.8176	15.6106	15.9407	16.1616	15.669	15.71	15.3272	15.8104	15.6011	16.1784	15.4275	15.8566	15.6134	17.3119	16.9129	16.7882	16.8289	17.2432	17.318	16.0587	15.9173	15.7588	15.652	15.4693	14.9428	15.4177	15.703	15.4942	15.2883	15.5242	15.5094	15.1252	15.4556	15.263	15.4315	15.1733	15.31	15.1012	15.2688	15.9107	15.205	15.3118	15.2275	15.0959	14.9122	15.118	14.9708
15.7606	15.5021	15.7082	15.9678	15.9708	16.0443	15.9919	16.4742	15.4401	15.1965	14.8634	15.053	14.8764	14.9052	16.0921	15.3992	16.1269	15.6863	16.3837	15.7085	16.0721	15.9572	17.09	16.7383	16.8686	16.9934	16.9421	17.121	17.6571	16.9022	17.2235	16.1885	16.6004	16.6	16.7269	16.5581	16.3279	16.2937	16.9486	16.3549	17.2843	17.0946	17.5485	16.0634	16.0374	16.1394	15.6114	15.3391	15.9975	15.6107
15.2138	15.5489	14.9963	15.5264	15.5924	15.6344	15.4038	15.9823	15.1905	16.0545	15.4169	15.5427	15.3839	15.6072	15.5904	15.7114	15.3663	15.7066	15.4446	15.4737	15.3001	15.5316	14.4526	14.1907	14.2859	14.3984	14.1885	13.7361	14.6876	14.2898	14.5953	15.0444	15.1741	13.7743	13.9187	14.6669	13.8156	14.4326	14.5744	14.5338	14.5774	13.995	14.3446	14.5006	14.8347	14.37	14.4744	14.4733	14.4276	14.2342
18.0399	17.6672	17.7054	17.7861	17.734	17.8501	17.9092	17.7133	17.4866	17.038	17.3322	17.1456	17.2384	17.1899	17.4685	17.1371	18.1399	18.3342	18.0823	18.3508	18.1569	18.1761	17.9437	17.9304	18.003	17.8247	17.9899	17.9338	18.0262	17.8502	17.529	17.4043	17.5657	17.8462	17.7939	17.8284	18.0611	17.8306	17.816	17.9102	17.5305	17.8638	17.9816	17.644	17.632	17.6343	17.731	17.4826	17.9674	17.4156
16.8779	16.9518	16.8955	17.0368	16.9111	16.8294	16.8811	17.0357	17.0393	16.9929	17.1466	16.9294	16.8615	16.5556	16.736	16.7483	14.7396	15.896	13.9762	16.0281	15.7786	15.9098	16.2306	16.1258	16.0573	16.2838	15.9948	16.0782	16.1812	16.6577	16.7783	16.2258	16.1582	16.8635	15.9578	15.8008	16.2625	16.3271	16.2513	16.7863	15.9564	16.7032	15.5664	16.0553	15.9707	16.6463	16.7913	15.7381	15.6355	16.6607
16.6725	16.6697	16.7834	16.7977	16.981	16.9408	16.8405	16.8908	16.6731	17.1057	16.9077	16.9484	16.8274	16.7581	16.8005	16.8254	16.8527	17.0601	16.7223	17.0201	16.8227	16.9207	16.9189	16.8969	16.9971	16.9163	16.953	16.7728	16.9601	16.8956	16.7817	16.8151	16.7184	16.9048	16.7937	16.8217	16.4836	16.5848	16.685	16.657	16.3847	16.6201	16.6839	16.6111	16.6605	16.6223	16.5742	16.5991	16.7315	16.6543
18.4451	19.227	18.8699	18.1753	19.635	19.7488	19.478	19.9995	17.909	17.6619	18.0651	18.1134	18.1611	18.3451	18.6496	18.1702	20.424	20.1386	20.5178	20.0038	19.8653	20.2123	19.7583	19.8652	19.8432	19.8747	19.8764	20.1587	19.6638	19.4082	19.0766	19.1095	18.8983	19.0809	19.2181	19.1248	18.6387	19.0269	19.3401	19.8077	20.0799	19.765	19.8106	19.0215	18.8975	19.1283	19.0538	18.9301	19.295	18.8875
18.3452	17.6062	17.5804	17.8813	18.3772	17.8598	18.1103	17.9068	17.7349	17.8558	17.427	17.9489	18.3572	18.472	18.1021	18.3309	16.5024	16.1684	16.1132	16.0752	16.5255	15.937	18.5843	18.5742	18.6521	18.878	18.7499	18.8574	18.5664	18.6513	19.012	18.5747	18.8581	19.2299	19.1317	19.0418	18.221	17.9978	17.933	18.2181	17.7504	18.0582	18.3463	17.3023	17.2445	17.2034	17.1813	18.0757	18.2002	17.4201
15.725	15.9329	16.1143	15.8929	16.063	16.1694	16.1566	16.0182	15.7792	15.9763	16.0283	15.799	15.9053	15.7476	15.4107	15.7609	16.6531	16.2478	16.6572	16.6938	16.3624	16.424	16.7479	15.976	15.9967	15.9538	16.0748	16.1164	16.1511	14.6764	15.6552	16.0238	16.2091	15.1869	16.3354	16.1289	15.8303	16.4275	16.3736	15.9654	15.954	15.991	16.1185	15.7698	15.6464	16.2474	16.3094	16.3855	15.9594	14.6614
16.4404	16.5666	16.4205	16.5035	16.4183	16.4792	16.37	16.5428	16.5482	16.6127	16.5378	16.4059	16.2042	16.1021	16.4141	16.2673	16.7815	16.8092	16.2324	16.6366	16.6541	16.7421	16.2363	16.059	16.2724	16.3171	15.8728	16.2419	16.0784	15.7609	15.8646	15.2868	15.8785	15.6291	15.2209	15.1841	16.189	16.2846	16.0455	16.2229	16.1723	16.252	15.3844	15.8163	15.6714	15.568	15.638	14.8242	15.564	15.043
15.7713	15.6903	16.251	15.6795	15.7369	15.8067	16.2586	15.6616	16.1014	15.9	16.2776	15.837	16.0383	15.9897	15.8911	15.9543	16.111	15.6346	15.4621	15.5259	15.6797	15.6703	16.1067	15.7132	15.9636	16.2923	15.7602	15.2129	15.7555	16.1004	16.295	16.4448	15.9556	16.8325	16.4251	16.2745	16.1036	16.2542	16.5931	16.4918	16.1416	16.1556	15.8241	16.129	15.6438	16.3157	16.1358	16.0902	16.126	16.6327
17.9252	18.2762	18.5003	18.2956	18.0518	17.9761	18.3734	17.873	18.7091	20.0986	19.2546	19.1876	19.1958	18.8904	18.8152	19.1764	17.8457	17.6682	17.3921	17.6434	17.7816	17.8835	17.8831	18.1448	17.8358	18.0712	17.9457	18.513	17.4553	17.3786	18.0835	18.5976	18.7614	18.3024	17.8505	18.6496	17.6784	17.9077	18.1585	17.8878	18.6052	17.9934	17.9748	18.1809	18.4179	17.95	18.0994	18.638	18.1569	18.8107
18.0498	18.1844	18.183	18.1239	18.2466	18.3242	18.189	18.2741	18.2578	18.7306	18.6037	18.372	18.3146	18.1887	18.3335	18.3326	17.7126	17.7733	17.5702	17.6706	17.6768	17.8465	18.2754	18.4146	18.3543	18.2198	18.2424	18.3162	18.0439	17.9805	18.0632	18.0395	18.0645	17.7993	17.9081	17.9285	18.1114	18.4055	18.3137	18.2247	18.3885	18.3249	18.2995	17.9079	17.8274	17.885	17.7681	17.7295	17.8868	17.7255
17.6462	17.5915	16.844	17.4003	17.1789	17.0679	17.4743	16.9742	16.4966	17.5375	17.2501	16.6157	16.7021	16.7264	17.1826	17.3469	16.6922	16.0969	15.0989	16.0641	16.6653	16.5227	17.7639	18.1847	17.8495	17.5317	18.3097	18.4455	17.8497	18.0977	17.021	17.6382	18.0726	18.0312	17.0612	18.0746	17.9822	17.8069	18.1027	17.9904	18.2434	17.9862	18.246	17.769	17.7486	17.5823	17.9264	18.2679	17.6488	17.7286
16.7348	16.8293	16.8545	16.7255	17.0816	17.2062	17.1339	17.0044	16.573	15.892	16.9729	16.531	16.6734	16.7499	16.2683	16.5184	14.4559	16.0108	15.9136	16.0738	14.782	16.217	17.0145	16.9499	15.8644	17.1278	15.8507	16.999	16.9949	17.7824	16.8574	16.4506	16.5284	17.3654	17.0887	17.4852	16.8337	16.2617	16.7329	15.8968	16.8446	16.8582	17.1578	15.9104	16.5493	16.767	16.5766	16.5065	16.6098	16.3789
15.5817	15.3336	15.7137	15.5417	15.6971	15.8452	15.7386	15.6278	15.4944	17.0151	15.8715	15.4346	15.5526	15.4293	15.7597	15.3378	16.4297	16.3696	16.0867	16.3125	16.1835	16.3881	16.1128	15.7813	15.7715	16.0316	15.5862	16.1809	16.1994	15.7699	15.1078	15.6217	15.6227	15.9204	15.4948	15.91	16.0607	15.5697	15.5158	15.634	16.329	15.9974	15.9848	15.5084	15.5461	15.5971	15.8379	15.3495	15.5752	15.808
18.0285	17.6164	17.726	17.7546	17.7226	17.752	17.7159	17.3292	17.6285	17.3599	17.3149	17.3122	17.3131	17.1428	17.6582	17.2709	17.7121	18.1813	17.8657	17.9183	18.0152	17.736	17.8591	17.471	17.5835	17.7208	17.6662	17.7701	17.7105	17.6568	17.1773	17.1055	17.2324	17.4536	17.4489	17.4688	17.8548	17.6633	17.4023	17.7322	17.656	17.5597	17.4819	17.5007	17.5507	17.3676	17.4281	17.457	17.879	17.7162
17.7692	17.1258	17.2019	17.1007	17.3191	17.3563	16.7611	17.0261	17.2841	16.4588	17.086	17.0093	16.9462	16.8112	17.2208	16.5918	16.1232	16.308	16.2422	16.4405	16.5366	16.7114	16.1656	16.2454	15.8997	16.0829	15.8868	15.698	15.7401	16.1909	16.6824	16.0658	16.3376	15.8419	16.2317	16.2749	16.1502	16.4379	16.2756	16.1077	15.9108	15.7286	15.6154	16.1739	16.3037	16.5003	16.1936	16.3312	16.4243	16.1815
16.0713	16.6317	16.4053	16.509	16.1108	16.4009	16.4691	16.5222	16.5669	16.6118	16.5699	16.4023	16.4942	16.3473	15.7571	16.2409	16.2017	16.109	16.0485	15.8769	16.1157	15.9114	15.1798	15.1977	15.868	15.7556	15.3164	15.7069	15.3711	15.8068	14.4597	16.2008	15.0439	15.4647	17.444	16.7603	14.9094	14.9402	15.0495	15.2453	14.3777	14.7477	16.7412	15.9479	16.3978	15.2338	15.8036	15.773	16.2692	16.6488
15.7301	16.5009	15.3832	15.3897	16.5062	15.3779	15.6371	15.7144	19.1797	21.139	20.008	19.6482	19.964	19.768	19.3546	20.2155	15.6403	15.7497	15.8818	15.4548	15.8101	15.7307	15.6594	15.5604	15.5989	16.2544	15.2236	15.1734	16.1825	16.2503	18.182	19.728	18.6414	17.7762	17.5292	18.5215	16.9368	15.4464	16.7502	15.6597	16.2569	16.8742	16.7621	17.9145	18.2141	17.7818	17.8743	18.6719	17.2329	18.4835
16.0572	15.7842	15.932	15.6888	15.9458	16.0073	15.9393	15.6191	15.5176	15.3285	15.1728	15.3485	15.4684	15.5107	15.8404	15.5265	15.7641	15.5816	15.3052	15.7114	15.6573	15.0989	16.638	16.76	16.5347	16.0872	16.4676	16.3975	16.3876	16.535	16.6579	16.2403	16.1493	16.1669	16.0337	16.2874	16.4751	16.671	15.9551	16.3717	15.4853	16.4732	16.0069	16.6105	15.9316	16.15	16.1047	15.585	16.2003	15.753
16.1395	15.6529	16.2933	16.9251	15.4597	14.8339	16.8848	16.2367	16.3696	17.4097	15.3865	16.2119	16.7457	16.4958	16.1	16.17	15.6573	14.4893	13.6132	13.435	13.8547	14.5712	17.0428	16.1801	16.4364	14.815	14.0322	16.6357	17.1508	17.4501	14.0545	19.1056	16.4278	18.7721	17.0693	19.2724	16.9654	16.1729	16.7248	16.3273	16.6728	16.7549	17.3683	16.2971	16.3117	18.1558	18.4957	17.6047	16.1448	17.3734
16.964	17.1366	16.989	16.7287	16.7998	16.8778	17.0502	16.7294	16.4877	17.3599	16.6815	17.0516	16.7534	16.4696	16.3744	16.4908	17.1577	16.9934	16.8389	16.9816	16.928	17.0846	17.3828	17.4049	17.3814	16.9531	17.203	17.0622	17.2156	17.3604	17.1919	16.6964	17.2529	17.8888	17.1313	17.9154	17.6193	17.5585	17.4652	17.1194	17.8522	17.1312	17.4652	17.296	17.37	17.2117	17.6214	17.6038	17.3467	17.5293
20.0907	19.7913	19.8192	19.8786	19.8796	19.789	19.6922	19.6617	19.6905	19.7298	19.5823	19.5032	19.4503	19.4913	19.608	19.6464	19.1993	19.1482	18.9763	19.034	18.9632	18.9737	19.65	19.765	19.5096	19.6411	19.5606	19.4743	19.2939	19.352	19.3776	19.1812	19.3476	19.267	19.2864	19.2431	19.6037	19.766	19.582	19.3439	19.5869	19.3786	19.4389	19.3871	19.3018	19.2638	19.2441	19.4455	19.349	19.4776
16.6367	16.5251	16.5629	16.5335	16.812	16.5814	16.698	16.9605	16.6409	17.4431	16.9336	16.7	16.7082	16.7126	16.4851	16.8598	16.3702	17.1997	16.079	16.9152	16.832	17.238	16.4211	16.3172	16.2735	16.382	16.3235	16.4405	16.2491	15.6781	15.7283	15.8404	16.096	16.115	15.747	15.845	16.3159	16.23	16.1648	16.4898	16.2099	16.2415	15.6617	15.8895	16.0488	15.7193	15.7545	15.6643	15.9049	15.7442
16.0086	15.8324	15.7577	15.7849	16.2282	16.3169	16.1987	16.4134	15.4838	15.8458	15.3344	15.2323	15.4611	15.2568	15.2896	15.487	16.224	16.2868	15.6723	16.057	15.9827	16.1794	16.1646	16.1888	16.3325	16.1356	16.1755	16.3807	16.0231	15.2687	15.1603	14.9004	15.5277	15.2449	15.3094	15.4681	15.5312	15.5873	15.7219	15.4651	15.9052	15.6912	15.5019	14.4584	14.4345	14.2622	14.3195	14.3942	14.6264	14.3316
15.9916	15.8616	15.7196	15.9696	16.1572	16.2702	16.2447	16.3709	15.419	16.8987	16.1545	15.3535	16.1032	15.4219	15.3112	16.4087	15.8162	15.7922	15.9982	16.036	16.1634	16.1291	16.1252	16.1985	16.4434	16.7116	16.4704	16.5284	16.3566	16.4146	16.0064	15.7269	15.7754	15.9895	16.2653	15.8066	16.2824	16.1889	16.1819	16.1201	16.5459	16.2903	16.2478	15.4617	15.7108	15.7995	15.4989	15.7421	15.8103	15.9073
16.4803	16.3851	16.0609	16.3983	16.152	16.2872	16.1493	16.8802	16.1789	16.4865	16.4186	16.2722	16.1874	16.0994	15.9043	16.0816	15.9321	15.412	16.1203	16.1181	15.8018	15.6613	16.3181	16.0958	16.3127	16.136	16.0643	16.1347	16.284	15.6911	16.0552	16.1789	16.2446	16.0031	16.0704	16.0171	15.8781	16.1819	16.379	16.1563	16.3878	16.3102	16.1142	15.8585	16.0043	15.9205	15.8389	15.9619	16.1053	16.1075
15.4158	15.6308	15.38	16.0689	16.619	15.6891	15.4989	16.4239	13.7885	14.1841	13.2214	14.4063	14.2609	14.4148	14.3997	14.1144	14.8533	15.1104	15.3246	15.1322	15.5275	15.2645	15.1392	15.9783	15.421	14.978	15.2551	15.2753	14.9256	14.1303	14.4652	13.4106	14.4382	14.405	14.3537	15.0496	14.6277	14.7792	14.8769	14.9181	14.7661	14.9495	14.6072	14.5466	14.2536	14.4959	14.1663	14.3397	14.8577	14.1727
15.3389	15.6282	15.5059	15.4233	15.5896	15.4987	15.5234	15.4034	14.1325	13.618	14.4992	14.3759	14.1566	14.3252	14.5592	14.3408	15.2544	15.2901	15.4258	15.6223	15.421	15.2772	15.2604	15.5098	15.4648	15.2899	15.0945	15.2814	15.2452	15.0909	15.2698	14.5343	14.8745	14.9149	15.2091	14.615	15.1123	15.2219	15.0703	14.9761	15.0101	15.234	14.8506	14.9986	15.0318	14.9607	15.186	15.2029	15.2999	14.7905
15.4823	15.1785	15.2036	15.6322	15.2796	15.2025	15.0749	15.4926	15.2168	15.3735	15.5289	14.8732	15.2834	15.3716	14.7516	16.2013	15.3549	15.7004	16.0741	15.6396	15.6982	15.6293	15.7154	14.7526	14.968	15.2826	15.5141	14.8536	15.867	15.0546	14.999	16.0229	15.053	15.354	15.3901	15.3462	15.1398	15.0772	15.2145	14.9081	15.196	15.1094	14.94	14.9625	15.3954	15.1921	15.1993	14.9558	14.8243	15.0811
18.1658	18.0063	17.8043	18.0892	18.4731	18.3626	18.3663	18.3386	17.1561	15.6889	16.9354	16.8288	17.1027	16.7921	17.3369	16.7793	18.5329	18.5203	18.3957	18.535	18.1223	18.0482	18.5334	18.499	18.5122	18.3209	18.501	18.5555	18.5026	17.3729	17.2826	16.4494	17.1681	17.3082	17.6535	17.3092	18.373	18.0112	18.0398	17.9674	17.9628	18.0494	18.2202	16.7723	16.9954	17.0727	17.1064	17.032	17.3171	16.7791
16.5757	16.7388	16.4219	16.4068	16.4696	16.4005	16.2847	16.1932	16.3233	16.6888	16.5207	16.2933	16.3562	16.2943	16.2769	15.8584	15.3636	15.4762	15.2822	15.6318	15.2267	15.5478	16.0246	16.0874	16.0624	16.0532	16.1132	16.2397	16.1964	15.5952	13.6719	16.0177	16.0218	15.9939	16.6748	16.3625	16.1441	16.1631	15.8615	15.9649	16.2206	16.2027	15.7327	16.4074	16.2905	16.3013	16.3681	16.6519	16.3436	16.8173
19.8494	19.8037	19.6254	19.6571	20.0376	20.2118	19.6878	19.9877	18.9351	18.6228	19.0241	19.0013	18.8052	18.6606	18.9589	18.727	18.6693	19.1589	18.9126	19.0949	19.0834	18.9276	19.6495	19.7435	19.8425	19.6203	19.9466	19.6935	19.9359	19.0903	19.0917	18.9095	19.0938	19.5373	19.2381	19.1827	19.0759	19.2554	19.3766	19.452	19.8165	19.8332	19.6581	19.3505	19.0681	18.9776	19.1403	19.5858	19.6163	19.68
17.876	17.8105	18.4416	17.6751	18.7457	17.9261	17.871	17.7324	18.8813	18.4584	18.2068	18.1039	18.8701	18.1154	18.6504	17.9416	17.997	18.4811	18.2573	18.0756	18.2293	18.4612	17.9246	17.755	17.7824	18.0608	17.6702	17.8081	17.9589	17.4553	17.5589	17.7289	17.4645	17.8703	17.72	18.1994	17.6057	17.915	17.8909	17.9105	17.7972	17.4493	17.3866	17.3009	17.5978	17.3472	17.3017	18.3163	17.7987	18.3718
14.2834	14.8375	15.2862	14.8817	15.014	15.0554	15.2973	15.0774	16.052	17.4761	16.4741	16.4101	16.2023	16.1065	15.6599	16.5159	15.1979	15.2937	15.3119	14.9763	15.6588	15.4236	14.7986	14.8197	14.7551	15.1426	14.7716	14.6546	14.6501	15.3216	14.585	15.2821	14.9988	13.7353	14.5742	14.3006	14.508	14.7951	14.7794	15.0162	15.0461	14.6848	13.9759	14.7441	15.1063	14.5203	15.2941	14.8548	14.5266	14.9345
15.1941	15.2094	15.0581	15.3735	14.6895	14.2747	14.2697	14.433	14.3096	14.266	13.6069	14.0757	14.3297	14.2229	13.7978	14.2259	15.8756	15.9732	15.5536	16.0957	16.4077	15.0748	15.0276	15.2765	14.9775	14.6684	14.8464	14.7484	15.3645	13.2534	15.4176	15.4986	15.5648	15.1655	15.4948	15.2198	14.9502	15.1488	14.4988	14.4138	15.5451	14.683	15.4798	16.1224	14.3976	15.6073	16.0289	15.0133	15.1061	16.0344
14.6345	14.6613	14.4366	14.5465	14.4798	14.5771	14.6708	14.2951	14.1521	12.8085	13.7767	13.9643	13.9729	13.6825	14.0878	13.9057	14.5499	14.7692	14.5663	14.5281	14.6459	14.534	14.603	14.0885	14.3367	14.2442	14.0503	14.144	14.6442	13.8524	14.0709	13.2065	13.9696	14.0224	14.3726	14.1777	14.5137	14.2752	14.0734	14.3403	14.3162	14.4449	14.1232	14.4788	14.4914	14.4974	14.461	14.2532	14.833	13.9473
17.5378	17.729	17.7962	17.5553	17.7498	17.7139	17.6814	17.6381	19.006	20.7455	19.6361	19.5854	19.5914	19.1804	19.2088	19.626	17.9486	17.5219	17.1381	17.7491	17.4319	17.5547	18.101	18.1942	18.2838	17.973	18.1434	18.12	17.9879	17.7524	18.3766	19.0699	18.9076	17.9648	17.9295	18.6995	17.7789	17.7132	17.9556	17.891	17.6896	18.0373	18.1783	18.4843	18.6299	18.2757	18.2161	18.7876	17.99	18.8035
19.2931	19.2481	19.0912	19.3069	18.9764	19.3173	19.3649	19.286	20.909	22.9207	21.3805	21.2669	21.277	21.1981	21.1095	21.7123	20.1841	19.4774	19.469	19.7243	19.6219	19.7454	19.2692	19.604	19.4121	19.2196	19.4587	19.4959	19.1312	19.6099	20.0318	21.368	20.433	19.4384	19.1077	20.3045	18.5707	18.9504	19.0534	19.2476	19.3212	19.2043	19.4264	20.289	20.3972	19.9953	20.0023	20.5755	19.2605	20.5855
17.3483	17.5384	18.3197	17.6055	18.078	16.9822	17.6058	16.8104	17.9901	17.7653	17.9017	17.7987	17.7022	17.6149	17.4944	17.671	18.8194	18.2265	18.8531	18.0312	18.9657	18.9516	17.2281	17.3269	16.9141	17.1315	16.9671	17.2377	16.9933	17.5939	17.5594	17.3674	17.2205	17.6902	17.3311	17.433	17.2516	17.6511	17.6354	17.3065	17.7608	17.2366	17.5288	17.7452	17.9138	17.9039	17.947	17.9753	17.9659	18.0296
16.7813	16.4863	16.7156	17.0902	16.2424	16.9306	16.3125	15.633	16.7061	17.1905	16.7684	16.344	17.0363	16.7195	16.6929	16.7004	16.8345	17.1077	17.0489	17.0061	16.8858	17.1382	16.3063	16.8532	16.7339	16.9184	16.6119	15.9287	16.6157	16.2029	16.5653	16.5249	16.5271	16.2262	16.1486	16.3191	16.5122	16.0542	16.7237	16.5713	15.9042	16.5336	16.3489	16.522	16.442	15.9887	16.3976	16.2115	16.093	16.1705
16.179	16.369	16.5266	16.3749	16.4823	16.6349	16.8354	16.7935	16.4713	17.1427	16.3998	16.3864	16.4423	16.4358	16.4223	16.6542	16.3065	16.5604	16.1966	16.6691	16.2932	16.4475	16.3599	16.2416	16.2252	16.758	16.254	16.5262	16.2263	15.702	15.5842	15.6001	15.2654	15.611	15.5665	15.4882	15.8237	16.0996	16.0865	16.2688	16.1951	16.0113	15.609	15.5922	15.5507	15.3798	15.53	15.5223	15.081	15.4736
22.4996	17.6009	22.5123	21.768	22.0459	21.7268	21.6149	21.3697	20.0686	18.5519	17.9028	20.2847	17.3082	17.6694	17.6686	18.4106	18.6254	18.1208	17.9691	18.3109	18.1177	18.0125	18.0703	18.4249	18.4686	17.8962	18.292	18.3482	18.1642	17.6574	17.3232	17.0678	17.2598	17.1906	17.3197	17.3267	17.8305	17.7705	17.7073	18.0511	17.8744	17.9645	18.0518	17.4756	17.3131	17.3948	17.4263	17.4936	17.7276	17.08
15.8245	15.284	15.6992	15.5899	17.4346	17.4299	17.1904	17.2736	15.7636	15.578	15.3304	16.2456	16.722	16.613	16.8947	16.5119	16.653	16.0904	15.9339	16.2152	16.0377	16.1404	17.0345	17.0108	17.2336	17.0864	17.2129	17.2179	17.042	16.5168	16.305	16.2503	16.0467	16.5027	16.704	16.5821	15.6469	15.1044	14.7561	15.4841	15.6523	15.5512	14.9037	15.9146	15.2473	13.5855	15.1869	15.6181	15.1877	14.9316
14.9558	13.8462	14.6914	14.8696	14.3467	13.5078	13.429	13.4026	14.3581	15.202	14.9661	15.254	13.0367	13.4477	13.9143	13.2595	18.097	17.5051	17.3812	17.5132	17.9613	17.4997	14.9373	15.4757	15.1876	14.9575	15.237	14.9152	15.4811	14.4437	15.5399	15.2646	14.9971	14.0039	14.7259	15.099	16.1313	15.8614	15.9323	15.9037	15.8525	15.7788	15.7806	16.0468	14.9295	15.9675	15.2704	14.6312	14.5124	15.1254
17.8562	17.0153	17.0543	16.4423	17.3601	17.5519	16.7306	16.5793	15.3497	15.3053	15.6854	15.7723	15.7216	16.3194	15.8725	15.7508	17.3023	17.5953	18.5389	17.6933	17.7449	18.6086	17.4939	18.3521	16.9542	18.3638	18.5313	17.4622	17.5207	16.586	17.0518	17.4863	16.7373	16.2319	15.9106	16.1893	17.5954	17.5527	17.1168	17.3517	17.0467	17.3666	17.6941	17.0828	17.0652	16.7834	16.9715	16.6912	16.5414	17.1059
15.6089	15.5322	15.6414	15.5017	15.7447	15.489	15.3762	15.8848	15.6645	16.0232	15.6706	15.6384	15.5027	15.6389	15.3965	15.754	16.3449	15.9218	16.5337	15.6542	15.9082	16.2447	15.7735	15.8079	15.565	15.8695	15.6308	15.7083	15.4243	15.0001	15.0895	15.1279	15.7671	14.6899	15.0025	14.5312	15.3207	15.7707	15.6793	15.7617	15.7861	15.5687	15.1537	15.2901	15.3443	14.9028	14.8718	14.9618	15.2559	15.0924
20.1458	20.6757	21.0238	20.5408	21.0127	20.7409	20.9021	20.3654	20.414	21.3078	20.7895	20.8802	21.0221	21.1328	20.8106	21.3125	21.5192	21.6407	21.6768	21.3388	21.5977	21.592	21.3207	21.1965	21.2038	21.3608	21.4695	21.2603	21.3452	21.5191	21.1256	21.4106	20.9531	21.3169	21.0182	21.3707	20.6463	20.6118	20.9834	21.1948	21.0161	21.1344	21.2461	21.1938	21.2686	21.2434	21.2334	21.3482	21.1849	21.4642
15.962	16.3919	15.9623	15.7806	16.1893	15.8837	16.0214	16.4968	15.0068	15.3811	15.4782	15.2497	15.3504	15.4332	15.1763	15.32	16.091	16.4131	16.315	16.3811	16.5519	16.4596	15.6124	15.7685	15.3929	15.4649	14.9266	15.3003	15.4606	15.5139	15.0097	14.6806	15.5748	15.6776	15.6486	15.4249	14.4862	15.2538	15.5919	15.547	15.5999	15.4868	15.3886	15.2928	15.381	15.196	15.1592	15.1449	15.5003	15.4094
17.5797	17.6453	17.5942	17.7631	17.5452	17.2956	17.4933	17.5416	17.9066	18.4121	18.2475	18.1401	18.2471	18.158	17.8584	18.225	16.5579	16.6042	17.3413	16.5293	16.5123	16.3395	17.5248	17.3173	17.2752	17.3712	17.2347	17.1215	17.3154	18.0533	17.7828	17.8926	17.8942	17.6832	17.7534	17.8011	17.4421	17.3761	17.5958	17.2968	17.5979	17.4003	17.3041	17.5303	17.6445	17.5585	17.7434	17.6421	17.5171	17.8792
16.3491	16.1008	15.8455	16.2669	15.8106	15.9418	16.1023	16.4925	17.3138	19.0349	17.7637	17.7153	17.4207	17.5976	17.1123	18.2673	17.8358	17.271	17.0585	17.3501	17.4725	17.5844	16.3668	16.4472	16.3215	16.1055	16.2654	15.7996	15.2943	15.3556	16.1889	17.5674	16.8626	15.195	15.4622	15.6533	15.7647	16.2736	16.1326	15.9075	15.5687	16.1087	15.8407	16.4875	16.634	16.4742	15.869	16.5674	14.8504	16.3458
16.9552	17.6447	18.2721	17.6984	18.0353	18.4708	18.231	17.5656	17.284	18.2591	17.0255	17.5439	17.5096	17.2486	17.0711	17.7488	17.5979	18.5381	16.8572	18.1592	18.3203	18.5021	17.3562	17.7177	17.1938	17.3757	17.4045	18.8301	17.1216	16.9803	17.1714	17.1951	17.3817	17.2661	17.319	17.3573	16.5575	17.6958	17.3378	17.5598	17.7379	17.0312	16.9287	17.0716	17.2269	17.0018	16.9024	17.7649	17.2032	17.6272
15.9125	16.4872	15.6059	15.6737	15.508	15.2003	16.3741	15.4341	15.9207	15.8662	15.4863	15.3209	16.4128	15.1417	15.688	15.1085	15.6769	15.6476	14.9715	15.5536	15.7868	15.1753	14.07	14.4558	14.2552	14.1981	13.9799	14.2293	15.2881	13.3796	13.7689	14.1648	13.9533	12.5526	13.7886	14.4123	14.3992	14.7244	14.2981	14.2213	14.3882	14.0194	14.2605	14.1348	13.8728	14.0644	11.917	14.1025	14.136	14.0468
19.0353	18.8253	18.8898	18.7986	18.8569	18.903	18.6067	19.1172	19.2699	19.1644	19.0401	19.0331	19.2934	19.3429	20.1192	19.6481	18.4753	18.4934	18.3463	18.3475	18.8096	18.4121	19.7325	20.3121	19.895	19.6467	19.6516	19.4994	19.4532	20.735	20.4937	20.2456	20.7712	20.378	20.7647	20.3837	19.8315	19.6395	19.6044	19.8112	19.0285	19.5486	19.3879	20.578	19.6997	20.1863	19.9775	19.4792	19.8166	19.4774
17.2842	17.0668	17.133	17.2689	17.2977	17.3292	17.2207	17.3781	16.5609	16.5204	16.6202	16.5964	16.7135	16.5044	16.7738	16.4591	17.3418	17.1606	17.0931	17.182	17.1276	17.0928	17.4966	17.6371	17.5718	17.4833	17.5516	17.678	17.3702	17.0503	16.8396	16.9423	16.8939	16.9363	16.9469	16.9401	17.6718	17.6639	17.427	17.4215	17.5248	17.5173	17.3996	16.6971	16.6489	16.7947	16.6451	16.8544	16.8034	16.5495
17.009	16.9559	16.9059	17.0166	17.0577	16.9819	16.9143	17.2408	16.8891	16.9238	16.965	16.9414	16.8238	16.6434	16.6682	16.9114	16.9495	17.7692	18.3847	18.1764	18.4351	18.6331	16.6247	16.5224	16.4374	16.4267	16.3275	16.273	16.7528	15.399	16.3046	16.3275	16.5425	16.3631	16.5472	16.3083	16.4244	16.5981	16.5545	16.3755	16.427	16.5717	16.213	16.2253	16.2793	16.0945	16.0149	16.3003	16.4344	16.289
19.5231	19.6617	19.6116	19.2728	19.8806	19.8782	19.6672	20.0603	19.0081	19.2877	19.2698	19.2207	19.1575	19.2491	19.4967	19.3377	20.751	20.6058	20.8461	20.5023	20.6163	20.646	20.1939	20.1735	20.1471	20.1573	20.258	20.1007	19.8989	19.9871	19.6929	19.8503	19.5074	19.7114	19.5828	19.5044	19.8278	20.0559	19.8744	19.9977	19.9879	19.8158	19.7878	19.5601	19.6167	19.5748	19.6062	19.5201	19.5687	19.5541
13.4662	16.6318	16.0626	16.6456	16.1231	15.9246	15.2885	14.1085	16.5605	18.9276	17.9691	16.6341	17.7557	17.5168	16.6681	17.8927	18.2765	18.6811	18.4843	18.4832	14.4923	16.6194	15.6343	15.0838	14.3641	14.9692	13.073	14.8877	14.6749	15.4852	17.254	17.5931	17.8487	16.7075	15.2058	17.2783	16.4174	16.8013	14.4305	14.9366	15.3517	14.484	16.9284	16.6066	16.5711	16.0996	14.9283	16.54	16.3001	16.641
16.3342	16.2644	16.071	16.1932	16.0364	15.9186	15.8913	16.0702	16.2886	16.6481	16.1422	16.1794	16.3722	16.6737	16.0969	16.5087	16.6951	16.6812	16.8436	16.4896	16.5802	16.3672	15.7496	15.8771	15.6435	15.6411	15.5777	15.733	15.3882	15.9195	15.8925	15.9638	15.8765	16.0826	16.0405	15.9043	15.9954	16.1788	15.6408	15.7072	15.6629	16.1764	15.5681	15.8967	15.8213	15.4028	15.8521	15.6873	15.6306	15.9842
21.3408	21.4045	21.2183	21.0944	21.615	21.7974	21.5139	21.5017	20.2782	19.8915	19.8959	20.2826	20.1456	20.2804	20.6428	20.2397	22.6299	22.3516	23.3501	23.0934	22.4642	22.1397	21.4922	21.1854	21.5167	21.8066	21.6025	20.6443	20.5502	22.392	21.9377	21.4547	21.8412	22.1714	21.8599	22.3242	21.6914	21.8037	21.8533	22.0444	22.0442	22.3335	22.5816	21.8946	21.6547	21.9811	21.9474	21.5386	22.1973	21.8295
18.8888	18.9735	18.8611	18.3791	18.5963	18.4343	18.3395	18.5431	17.689	18.3738	17.7762	18.1451	17.9363	18.0692	18.0343	18.2326	18.4304	18.4919	18.3315	18.377	18.3831	18.4726	17.6425	17.9683	17.7284	17.7511	17.8482	17.8517	17.5614	17.6912	17.7083	17.6073	17.6028	17.5678	17.7341	17.6739	17.5079	17.8724	17.8664	17.7941	18.109	17.7319	17.6965	17.9383	17.8287	17.8452	17.8586	18.1708	17.7294	18.0831
16.3264	16.4583	16.8098	16.4006	16.862	16.9111	16.7521	16.2576	16.7124	17.1918	16.8678	16.7905	16.9485	16.8035	17.1445	17.0727	17.3674	17.1518	17.2807	17.1103	17.251	17.0691	16.7841	16.8386	16.858	16.9864	16.8946	16.8827	16.8788	17.0492	16.5898	16.9207	16.5828	17.0223	16.6604	16.9526	16.9855	16.595	16.9576	16.8516	16.1897	16.9121	16.9401	16.7917	16.6877	16.7634	16.6847	16.8481	16.6218	16.7778
14.9611	14.9959	14.7569	15.0558	14.5544	14.7802	14.8371	15.0945	15.1132	15.1066	14.9522	15.0895	14.9624	14.567	15.0157	14.7887	16.1066	15.94	14.9785	16.2139	15.0965	15.6403	13.8397	14.2475	14.3378	14.0818	14.2287	14.1243	14.4758	13.2895	13.3102	13.707	13.8402	14.0816	14.0457	14.0488	14.1785	14.2027	14.3641	14.6028	14.6435	13.9247	14.0427	13.654	13.54	14.0083	13.8534	13.096	13.7957	13.7009
17.8581	18.8606	17.0016	17.1439	16.8452	16.3411	16.7068	16.3129	17.1846	15.9076	17.3725	16.7539	15.8831	16.5625	16.4475	16.3654	14.575	14.1877	16.1223	14.3115	16.8328	14.5334	15.7655	14.3839	15.7681	17.0515	16.2428	16.5875	15.5224	15.7626	13.9835	15.3824	15.576	15.1008	15.9476	16.0795	16.4426	16.4622	16.7107	16.3725	17.0791	15.6488	17.0693	15.6598	16.3327	16.5982	16.5937	16.6737	16.1549	15.9132
17.3844	17.2271	17.2226	17.1372	17.376	17.1813	16.9834	17.3293	17.2747	16.9541	17.2353	17.1604	17.469	17.3115	17.417	17.181	16.1812	16.4146	16.3958	16.1913	16.0515	16.4291	15.8988	16.1784	16.0084	16.1579	15.6106	15.7263	15.7409	15.3154	15.5981	15.4645	15.8505	15.7387	15.81	15.8442	15.6523	15.6644	16.0799	15.9578	15.7752	15.5213	15.4495	15.2735	15.3154	15.161	15.1894	15.3338	15.4635	15.0016
15.9319	15.7937	15.4612	16.1003	12.347	15.2502	15.5124	15.5415	16.1944	16.2709	16.0437	16.0658	15.9653	15.9722	15.7794	15.3865	15.4146	15.8273	15.2741	15.745	15.9642	15.9787	15.146	14.4271	14.7435	13.8149	14.6442	13.8397	14.59	15.3827	15.5688	16.0752	15.7618	15.6805	15.4998	16.3568	15.7042	14.7525	15.2739	15.08	15.0251	15.2781	14.8379	15.1843	15.2056	15.654	15.4053	15.3035	15.4125	15.5449
17.1324	15.2949	15.0774	15.0833	15.3133	15.3825	15.3872	15.5261	17.1959	14.96	14.9073	14.9409	14.9922	15.4742	15.7887	14.804	15.6016	15.8972	16.1129	15.6135	15.645	15.5231	15.4703	15.5241	15.4512	15.3689	15.5632	15.6638	15.5081	15.433	15.1576	16.2448	15.0677	14.8193	14.7426	15.0491	14.9155	15.2429	15.1953	15.373	15.2114	15.4275	15.3085	14.6635	15.0879	14.5472	15.0701	14.6422	14.8915	14.8626
17.1942	17.2635	17.1429	17.1661	17.3302	17.2588	17.2618	17.5864	16.9328	16.2212	16.7686	16.8387	16.6026	16.6846	16.7918	16.5827	17.3141	16.908	16.8371	17.1039	17.094	17.0659	17.5628	17.6029	17.623	17.1178	17.3662	17.372	17.6174	17.1257	16.9515	16.6517	16.9203	16.7823	17.0324	16.8472	17.4006	17.2523	17.5438	17.5278	17.1468	17.6072	17.4411	17.1783	16.9638	17.161	16.9922	16.9248	17.2708	16.7214
14.8797	14.7576	14.6754	14.7171	14.8776	14.5548	14.7361	15.1517	14.7485	14.719	14.8808	14.661	14.5633	14.8695	14.4654	14.8698	15.0601	15.2049	14.3731	14.7678	14.8375	15.4929	14.6486	14.3512	14.5052	14.6478	14.5774	14.3414	14.7347	14.3926	14.4221	14.3303	14.516	14.3814	14.6095	14.4624	14.2771	14.4564	14.3728	14.4494	14.3169	14.4677	14.3824	13.9107	13.9818	13.6295	13.5762	14.4832	14.3189	13.3614
20.423	20.1144	20.0674	20.2636	20.3916	20.4584	20.1823	20.3881	19.9265	19.4746	19.7278	19.6333	19.5399	19.4063	19.8506	19.4001	19.5386	19.6055	19.3842	19.6949	19.4707	19.8244	20.143	20.194	20.2229	20.0774	20.0706	20.1979	19.9557	19.638	19.5812	19.4536	19.5914	19.4497	19.7934	19.5112	20.1156	19.9663	20.1348	20.0927	19.9582	20.0335	20.249	19.7209	19.5367	19.5711	19.4996	19.5829	19.8803	19.3621
16.1291	16.218	16.4977	16.5848	16.4127	16.3679	16.5585	16.4152	17.0186	17.1763	17.0028	16.8402	16.8315	16.972	16.6134	16.7505	16.0697	15.9066	15.7609	15.8105	15.3977	15.7624	16.7227	16.4999	16.6835	17.0116	16.387	16.8126	15.9795	16.3819	16.7965	16.3516	16.7443	14.0371	16.717	17.05	16.6695	16.6459	16.4471	16.6565	17.5181	16.7223	16.4252	16.353	16.5808	15.9889	16.0992	16.2193	16.1675	16.686
16.4516	16.3375	16.289	16.2365	16.4286	16.4314	16.4334	16.0277	16.0774	16.4688	16.2633	16.0496	16.3546	15.9637	15.5035	15.9703	17.1388	17.2577	16.614	17.0903	17.0068	16.9357	16.2049	15.9152	16.1534	16.2716	16.1567	16.3295	16.1688	16.9577	15.8611	15.6011	15.9934	16.3723	15.574	16.0394	16.317	15.9906	16.2666	16.1045	15.5448	16.1237	15.9691	16.0528	16.2181	16.0888	16.1127	15.9741	16.0086	16.822
14.1862	14.0902	14.1468	13.947	14.0467	14.0211	14.0994	14.1934	14.1168	14.1571	14.2193	14.222	14.0235	13.9384	13.7577	14.1368	15.0655	15.4751	14.9078	14.7055	14.5175	14.8901	14.1783	14.029	14.1178	14.4728	13.9915	14.3399	14.4066	14.3594	14.0319	14.7319	14.2096	14.1452	14.1702	14.3529	14.1612	13.7914	14.1197	14.2912	14.6991	15.0104	14.6486	13.9156	14.0931	14.2965	13.9203	13.6292	13.5025	15.4657
18.2555	18.0667	18.0712	18.282	18.3592	18.2855	18.1564	18.2184	18.0686	18.1033	18.0798	18.0339	18.0741	18.0059	18.0012	17.76	18.4727	18.8762	18.0942	18.6326	18.4241	18.563	18.1787	18.2785	18.2301	18.3934	18.2826	18.273	18.2709	18.0489	17.9336	17.9105	17.8848	17.9516	17.9731	18.0376	18.5482	18.2755	18.2524	18.231	17.8735	18.0184	18.1828	17.8938	17.6919	17.6538	17.7059	17.791	17.9389	17.7051
16.437	16.1743	16.5763	16.5456	16.5422	16.1509	16.5462	16.8197	16.7821	16.8724	17.3939	16.8707	16.9389	16.8758	16.7764	16.9794	15.9134	16.0559	15.8393	16.1466	15.9313	16.2019	15.8022	15.4484	15.4375	15.9141	15.0738	15.058	15.6261	15.3113	16.4022	16.4923	16.5801	15.8831	16.7919	15.9526	15.2276	15.4021	16.0776	15.8091	15.5885	15.4195	14.6309	15.8522	15.8541	15.9651	16.0183	15.7196	16.1426	16.2097
18.3702	18.4375	18.2435	18.53	19.2326	18.3984	19.2712	19.4171	18.4261	18.4323	19.2363	19.1132	19.1737	18.1336	18.0543	18.3136	18.3629	18.2734	18.2149	17.577	18.1705	17.7296	18.3294	18.1038	18.1927	18.0954	18.1689	18.1126	18.2741	17.997	17.9697	18.1088	18.0907	18.156	18.0452	18.0775	18.2066	18.0104	18.2768	18.9741	19.3154	18.9161	18.4871	18.0507	18.6847	18.1239	18.0202	18.7641	18.8496	18.0364
19.9897	19.8874	19.9761	19.4983	20.0593	19.912	19.6883	19.2633	18.4821	19.1056	18.7379	19.1388	19.2179	19.2575	19.359	19.2121	20.142	20.6764	20.3506	20.478	19.6496	19.6745	19.4364	19.6413	19.6726	19.6365	19.6522	19.5815	19.4393	20.0046	19.7851	19.7359	19.5585	19.8663	19.7174	19.9684	19.5462	19.3982	19.2657	19.4644	19.4734	19.3484	19.3676	19.9546	20.1052	20.0156	20.1175	20.3165	20.1237	20.2636
17.1252	16.4588	17.0622	17.2035	17.1207	17.0887	17.1072	17.3972	17.8155	17.5733	15.0185	18.2857	18.0242	13.7569	18.3048	16.9189	16.0635	16.2726	16.0437	15.8832	16.1767	16.3407	17.2295	17.5981	17.5503	17.6572	17.72	17.5298	17.5091	17.8774	17.8639	18.5308	17.0282	18.6788	18.5444	18.7839	17.3229	17.1832	18.3276	17.6393	14.7804	18.4751	18.3349	18.1753	17.6163	18.2283	18.353	17.6637	15.8282	18.5523
19.109	18.9905	18.9583	19.0576	19.0725	19.0558	18.9984	19.3452	18.6459	18.863	18.7111	18.5302	18.7003	18.7118	18.7409	18.9498	19.829	19.6388	19.9847	19.8671	19.847	19.7327	19.2409	19.1924	19.1137	19.1784	18.998	19.0903	18.87	18.5375	18.3987	18.3168	18.4992	18.5088	18.5651	18.3021	19.0134	19.2001	19.3083	19.0954	19.0679	19.0056	18.905	18.4428	18.3452	18.4259	18.3668	18.3734	18.5699	18.3938
18.8831	18.7872	18.7631	18.7587	18.2332	16.4527	18.4405	18.2411	18.3307	17.0284	18.0162	18.0911	17.8076	16.4867	18.1169	18.1664	16.2954	18.1517	18.353	15.4415	18.1615	17.7543	18.8722	18.5894	18.7726	16.9279	18.6481	19.1702	17.1002	18.8235	18.4759	18.8798	15.649	18.5602	18.5948	17.1589	19.0278	19.1793	19.1943	19.1657	19.5378	19.2017	18.9345	19.0626	19.0834	19.1825	19.1059	19.145	18.819	19.1718
16.8009	17.0027	16.8197	16.8572	16.7878	16.7765	16.7255	16.8407	17.6798	19.5719	18.2036	18.0552	18.0178	18.2285	18.1318	18.3449	15.8007	15.8563	15.8558	16.9649	16.2422	16.2484	16.7627	16.7803	16.7873	16.3579	16.7002	16.6865	16.6265	16.7406	16.5203	17.157	16.758	16.577	16.7424	17.021	16.7085	16.7154	16.6548	16.4985	16.4708	16.7704	16.5634	16.9563	16.9873	16.8642	16.4322	16.6432	16.6677	16.9398
16.3359	16.5003	16.4647	16.1933	16.0295	15.9998	15.9752	15.8397	16.528	16.719	16.7041	16.6262	16.2589	15.9396	15.8829	16.0873	16.0849	15.782	16.2421	15.8331	15.7323	15.8874	16.0561	16.103	16.1381	16.0108	16.1465	16.164	16.0281	16.1345	16.2356	16.1085	15.9167	15.9516	15.9743	16.0038	16.3805	16.3413	16.4827	16.6609	16.4992	16.5252	16.7683	16.4025	16.4386	16.4361	16.5644	16.4434	16.5214	16.6269
18.8698	18.9417	18.8308	18.52	18.9423	18.9441	18.7429	19.0927	18.9013	19.3454	18.8414	18.8578	19.0662	18.7981	19.1456	18.868	18.7842	18.6556	18.6177	18.8531	17.9371	18.4975	17.9401	18.0843	18.145	18.5105	18.2909	18.1541	17.493	17.7641	17.7898	17.5983	17.5429	17.6295	17.4149	17.621	17.7049	18.0406	18.1134	18.0814	18.4581	18.0815	18.1341	17.7211	17.64	17.7918	17.706	17.508	17.6196	17.5812
18.5585	18.1639	18.0308	18.1831	18.2496	18.3565	18.1681	18.2296	17.6541	17.0996	17.496	17.5682	17.3294	17.0453	17.702	17.3853	18.5033	18.3729	18.6819	18.5753	18.5238	18.1378	18.1892	18.1046	18.1957	18.1348	18.2367	18.1437	18.0908	17.8491	17.5995	17.4709	17.6089	18.0985	17.896	17.8202	18.316	18.2116	17.8249	17.9833	17.9755	17.8555	18.0731	17.6916	17.8697	17.8877	17.9389	18.0897	18.3258	18.0961
17.5638	17.3361	17.458	17.581	17.6134	17.6526	17.6164	17.5244	17.4502	17.5189	17.53	17.5733	17.4132	17.0688	17.4748	17.3846	17.3067	17.5627	17.186	17.5104	17.2554	17.366	17.3001	17.2498	17.2561	17.3772	17.2406	17.3785	17.0437	17.0255	16.9519	16.9101	17.1506	17.1566	17.11	17.1253	17.3096	17.283	17.1668	17.1263	17.1251	16.9495	17.0449	16.828	16.7278	16.8606	16.8013	16.9216	17.186	16.9699
14.9935	14.8593	14.9113	14.5196	14.8414	14.7068	14.5848	15.2035	13.7452	13.9644	13.7983	14.2577	14.0973	14.3837	14.1537	14.5804	15.0662	15.1335	15.0569	15.2218	14.9814	15.1523	14.7823	14.8476	14.8264	14.9007	14.5348	14.7083	14.7299	15.0005	14.2525	14.556	14.5553	14.1812	14.2976	14.111	14.5546	14.5019	14.5522	14.8276	14.5831	14.6994	14.1625	14.4475	14.5143	14.3328	14.4493	14.4365	14.5335	14.479
19.4278	19.5237	19.5447	19.6623	19.245	19.1003	19.3897	19.1354	19.2905	19.2115	19.5539	19.3063	19.2839	19.282	19.1895	19.3826	18.9028	19.5694	19.0157	19.2319	19.4892	19.5031	19.0512	18.7573	18.6969	19.0211	18.8881	19.0369	19.0539	18.9984	19.0753	18.9441	19.0899	19.2878	19.1396	19.1025	18.8834	19.074	18.9345	18.9538	19.3107	18.9588	18.5653	18.885	19.1575	19.0831	19.1295	19.3043	19.268	19.2061
15.1923	15.3059	15.1751	15.1798	14.7021	15.2275	15.0683	14.8726	15.2031	15.247	15.0489	14.2825	14.9195	15.2057	14.7708	14.5162	16.4139	16.6929	16.3713	17.589	17.0819	16.8557	14.88	15.3887	14.4567	14.744	14.7158	15.755	14.6138	15.2228	14.9026	14.59	14.7655	16.1008	15.1338	15.5221	14.6712	14.0288	13.9322	15.0186	15.6341	15.3121	15.2648	15.0132	15.3854	15.6073	15.3963	14.8629	15.3449	15.7151
17.4368	17.6868	17.7344	17.6404	17.8	17.9176	17.6904	17.7795	17.4565	18.0983	17.5068	17.5892	17.2815	17.2924	17.4549	17.3447	17.6445	17.543	16.9383	17.2975	17.4828	17.9868	18.1856	18.4982	18.3719	18.0402	18.3886	18.1141	18.1497	18.042	18.1897	17.9462	18.2015	18.0437	18.0543	18.2242	17.3936	18.1495	18.0104	18.3572	18.2418	17.9861	18.0055	17.9097	17.9985	17.9837	17.8824	18.2769	18.1233	18.3088
16.1682	16.1584	16.1435	16.2333	16.0689	16.1787	16.1491	16.2164	15.9555	15.7223	16.1223	16.0111	15.8402	15.8962	15.8998	15.867	15.5391	16.1413	15.7182	15.6921	15.6858	15.956	15.7148	15.4087	15.5677	15.5641	15.3595	15.3561	15.7631	15.5145	15.5018	15.0828	15.6189	15.316	15.4837	14.8921	15.4615	15.7207	15.6361	15.5239	15.3195	15.4153	15.3845	15.4781	15.6743	15.6201	15.5735	15.5536	15.8917	14.754
18.1118	17.7981	17.9293	17.9588	18.0084	17.9016	17.9302	18.1348	18.1542	18.0322	18.0077	18.0377	17.9797	17.9032	17.9382	17.9347	16.4966	16.8788	16.1243	16.827	16.7224	16.7417	17.4004	17.4122	17.2314	17.3307	17.1924	17.3205	17.1863	16.583	16.6764	16.8395	16.6944	16.677	16.6379	16.62	17.3701	17.374	17.1781	17.1516	17.0262	17.1909	16.7827	16.8066	16.8665	16.619	16.6829	16.6916	15.9854	16.66
14.3906	14.2988	14.6659	14.3403	14.7042	14.5226	14.4753	14.2975	14.9603	14.6631	14.6933	14.7003	14.4634	14.5708	14.6709	14.7229	15.9413	15.7279	15.9128	15.6597	15.7408	15.9238	15.5322	15.5326	15.4608	15.5616	15.452	15.2622	15.5016	14.9382	14.5765	14.5858	14.6884	14.6373	15.6614	14.7707	15.3838	14.8937	15.7349	15.5909	14.6084	15.5811	15.6347	14.7321	14.6926	14.6706	14.549	12.8723	14.0078	13.759
15.298	15.7686	15.877	15.6098	15.7264	15.3681	15.6815	16.0471	15.09	15.4134	15.4127	15.2942	15.1138	15.2659	15.0004	15.343	15.831	15.7529	15.5933	15.3157	15.5219	15.7525	14.7224	14.87	14.7322	15.1415	14.7407	15.1301	14.9798	13.9267	14.7969	14.9175	14.5693	14.2003	14.6129	14.723	13.737	14.3126	14.8798	14.873	14.9136	14.7936	14.6109	14.242	14.5521	14.5079	14.6247	14.4918	14.3555	14.7315
19.0071	18.847	19.1911	19.144	18.8209	18.7281	18.9736	24.8667	19.0456	19.0133	16.9395	18.9063	18.9478	19.7441	18.7131	19.6148	16.6813	17.733	14.8232	17.7993	16.5248	17.9981	19.4692	19.2424	19.2843	19.4221	18.2455	16.7406	19.4232	19.1407	19.3822	19.5951	19.2178	19.142	19.0133	19.2089	19.4701	19.3351	19.3137	19.3272	19.3709	19.5815	18.6629	19.5338	19.143	19.3344	19.5562	19.049	18.9872	19.3873
15.3427	16.2426	16.5599	15.9364	15.2361	15.4848	15.9744	15.782	16.4398	16.4534	16.8276	15.683	17.3671	16.4923	15.9767	15.9353	17.5586	17.8699	18.1861	18.2502	17.3983	17.4925	16.4018	15.7658	16.4591	16.3552	16.2	16.1506	16.1602	16.8882	16.1953	16.67	16.2865	16.7892	16.4681	16.905	16.0736	16.545	15.8354	15.6933	17.7343	16.6738	16.3896	15.8005	16.0341	16.8766	16.1547	16.2021	15.502	16.2666
17.8569	18.0293	18.213	18.0887	18.3849	18.3896	18.5061	18.2387	18.1707	18.4504	18.4356	18.3091	18.3092	18.3414	18.3491	18.5424	18.2307	18.4957	18.4793	18.3937	18.2928	18.3658	18.2947	18.3073	18.367	18.4952	18.2691	18.281	18.3423	18.2529	18.1493	18.2903	18.153	18.5019	18.443	18.3536	17.9986	17.7881	18.1502	18.3272	17.9055	18.1729	18.3684	18.1506	18.1981	18.1637	18.1661	18.0343	18.4102	18.2406
17.5503	17.5522	17.4152	17.4535	17.597	17.6	17.4243	17.5132	16.9	17.2107	16.9862	17.1533	17.1332	17.1344	17.1448	17.3138	18.0429	18.2589	18.2311	17.9229	18.0428	17.8695	18.0674	17.8401	17.9615	17.8609	18.1271	18.0089	18.019	17.9933	17.7341	17.7628	17.6335	17.9378	17.7202	17.7576	17.9434	18.0254	17.573	17.7984	17.8851	17.7844	17.7361	17.8603	17.7632	17.6772	17.825	17.7951	17.9153	17.9579
15.2676	15.3888	15.068	16.2087	15.5317	14.2825	15.4313	15.9398	15.7426	14.2394	16.1255	15.9716	15.4707	15.7254	15.6784	14.3888	13.5635	14.7591	15.1451	14.6892	13.9455	14.4055	14.5403	16.6088	14.4537	14.0096	15.6978	15.6637	15.9275	16.1143	14.3776	13.759	15.9553	15.6357	16.3752	15.8286	16.3202	16.3807	16.6295	16.7844	15.6305	16.2611	16.2004	15.8438	15.8626	15.7251	15.2183	15.9874	16.1223	15.468
16.2142	16.4787	16.2196	16.3879	16.4024	16.2394	16.535	16.2313	16.6568	16.6034	16.3069	16.3829	16.2115	16.1765	15.9197	16.0062	15.9221	15.7881	15.6086	15.3947	15.4587	15.6242	17.1565	16.3708	17.1286	16.9267	16.5359	17.1036	16.6323	15.7165	16.9408	17.0463	16.3226	17.287	17.2359	17.1512	17.3202	16.8645	17.1572	17.0996	16.3688	17.1814	17.1155	17.2002	16.7811	16.8784	15.9194	16.6866	17.1505	17.0745
16.4237	16.8855	16.9756	16.663	16.843	16.716	17.0053	16.7926	16.2704	16.4715	16.7022	16.5945	16.4766	16.5778	16.352	16.5702	17.2507	17.3047	17.4784	17.3798	17.1173	17.4159	16.2742	16.5867	16.4973	16.5656	16.4734	16.6693	16.5266	16.2144	16.199	16.385	16.1647	16.4814	16.497	15.9945	16.0393	16.0527	16.7592	16.3151	16.6778	16.5994	16.6532	16.3415	16.2624	16.5575	16.4358	16.5443	16.3585	16.7037
17.5596	17.1964	17.1013	17.1997	17.1937	17.3088	17.0198	17.4216	17.1149	16.743	17.097	16.9295	16.783	16.6742	16.6748	16.6526	17.6378	17.6842	17.4162	17.3854	17.5804	17.4693	17.1036	17.0545	16.9371	16.8063	16.6675	16.7732	16.4925	16.2895	16.352	15.9948	16.4398	16.2735	16.2692	16.0876	16.6889	16.8038	16.5835	16.5494	16.4968	16.4726	16.2339	16.6118	16.5243	16.4886	16.4885	16.3311	16.6052	15.8217
18.6784	18.532	18.5611	18.4544	18.4046	18.57	18.3037	18.4107	18.6521	18.3054	18.5833	18.4791	18.617	18.3756	18.631	18.3116	18.7251	18.7639	19.0235	18.4977	18.442	18.4261	17.2624	17.6794	17.5236	17.3835	17.3202	17.2588	17.0223	17.2969	17.5992	17.199	17.6328	17.4563	17.5871	17.5009	17.3684	17.554	17.4647	17.3111	17.3025	17.2205	17.349	17.2533	17.4857	17.3981	17.4519	17.5757	17.5817	17.1379
20.5625	20.0978	20.2178	20.2777	20.0122	20.2008	19.9788	19.81	19.546	19.1702	19.0966	19.277	19.2816	19.2994	19.422	19.0442	20.2174	20.1348	20.119	20.0766	20.1022	19.8173	20.2934	20.4499	20.31	20.1059	20.3032	20.3525	19.9776	20.1236	19.8901	19.6069	19.9063	20.2109	20.1096	20.13	20.4077	20.39	20.4029	20.4072	20.3539	20.256	20.3149	20.208	19.9842	20.2255	20.1486	20.0804	20.3044	20.1121
17.1361	16.9467	17.0084	17.0384	17.0334	17.0982	17.0357	16.9318	16.6883	16.3653	16.6313	16.4547	16.711	16.3414	16.8724	16.4983	17.1373	16.9158	16.9082	17.165	17.0289	16.9074	17.3137	17.282	17.342	17.3001	17.2968	17.3775	17.0638	16.7411	16.8962	16.4982	17.0524	17.0669	17.1647	16.9118	17.4478	17.3574	17.3894	17.2486	17.3585	17.2359	17.277	16.8478	16.7691	16.7756	16.6968	17.0132	17.1044	16.934
20.0051	19.8332	19.8272	19.8422	19.8409	19.9678	19.893	19.6831	21.4067	23.431	22.2346	21.8071	22.1126	21.7386	21.769	22.2268	20.0145	20.0559	19.4657	20.0589	19.955	19.9353	19.7065	19.8463	19.8813	19.6733	19.5779	19.794	19.4544	19.4281	20.3962	21.6794	20.9926	19.6516	19.5909	20.7645	19.6971	19.6129	19.5828	19.6372	19.7954	19.5902	19.8418	20.7828	21.0221	20.434	20.5048	21.5813	20.1213	21.4202
18.7773	18.5014	18.5009	18.4208	18.2816	18.4336	18.039	17.9278	18.3979	18.3305	18.3221	18.3399	18.4648	18.3592	18.5831	18.2264	17.5616	18.1525	17.9481	17.8341	17.8879	18.2797	17.2261	17.5373	17.4584	17.2718	17.4028	17.5368	17.582	17.8105	17.6715	17.4864	17.7289	17.8907	17.7783	17.9767	17.577	17.3886	17.1864	17.4479	17.4465	17.6302	17.5441	17.5512	17.6628	17.7016	17.7042	17.7948	17.778	18.0586
18.4666	18.8301	19.0531	19.0582	18.4537	18.2785	18.9404	18.446	19.2129	19.5888	19.4158	19.1653	19.0428	19.0148	19.1758	19.2861	18.1919	18.1666	17.4434	17.7082	18.3622	18.2008	18.5126	18.8537	18.4412	18.5899	18.1907	18.446	18.0701	18.9756	19.1944	19.1248	19.0801	18.5563	18.6476	18.6895	18.689	18.6276	18.7891	18.448	18.4001	18.4722	18.193	19.0461	18.6995	18.7833	18.7941	18.558	18.5336	18.5466
16.8818	16.7135	16.559	16.5333	16.8503	16.4573	16.3525	16.0553	15.199	14.9155	14.9626	15.3617	15.4399	14.7767	15.6759	14.8953	17.2207	17.1387	16.4914	17.2654	17.18	16.9453	16.9235	16.9797	16.9734	16.6784	17.0125	17.0281	16.8121	16.6227	16.0495	15.9546	15.9508	16.3126	16.1518	16.2974	16.7784	16.6162	16.2761	16.4824	16.4624	16.6317	16.6258	16.1783	16.1033	16.3328	16.2899	16.292	16.3921	16.1595
23.8738	23.2154	23.7422	23.769	24.9607	23.9376	23.5117	23.8601	23.2646	21.8846	21.7859	22.9374	22.4316	22.7508	22.9794	22.4978	24.909	23.8925	24.123	24.0498	22.1388	23.8373	24.9605	25.0351	24.7695	24.4944	24.7193	24.419	24.6239	24.5063	24.0078	22.8532	23.2062	24.0925	24.0108	24.0729	24.9186	24.8121	24.7799	24.6291	24.8536	24.7802	24.7794	23.8284	23.6077	23.8334	23.6796	23.7953	23.7934	23.1318
18.1638	17.9841	17.8419	18.046	17.8933	17.8965	17.6603	17.9376	17.6729	17.2462	17.5595	17.5251	17.3523	17.3095	17.2228	17.1365	17.1414	17.3552	17.2759	17.3657	17.1165	17.1787	17.5429	17.4312	17.5341	17.3333	17.4636	17.3615	17.4677	17.0442	16.9469	16.8357	17.0773	17.0924	17.2113	17.0806	17.7811	17.7004	17.5547	17.5753	17.7425	17.6466	17.6621	17.197	17.2733	17.3516	17.1898	17.3151	17.5633	17.2938
17.005	16.5922	16.7008	16.6527	16.7559	16.8594	16.4224	16.5078	16.7588	16.5322	16.6493	16.4386	16.8211	16.2234	17.2542	16.0107	15.7289	15.6916	16.1697	16.0755	15.5189	15.5641	17.2157	17.3192	17.2831	16.8351	16.6948	16.3564	17.0776	17.6223	17.719	17.2822	17.3567	17.3145	17.5191	17.3329	17.6069	16.9964	17.2275	17.2262	15.6628	17.1747	17.0664	17.607	17.0019	17.1781	16.8488	16.6228	17.3499	16.9185
14.1752	20.4529	14.1034	15.2012	20.6024	14.1684	14.2554	20.2721	20.2113	21.3717	20.4322	14.0765	15.1105	14.8345	21.3099	14.7623	14.7767	14.8894	14.59	14.4753	14.613	14.655	20.0659	13.9024	14.1657	14.1845	13.975	14.0845	14.274	21.0099	19.8664	20.9328	20.7842	20.8603	20.9003	20.8628	19.6846	14.6088	19.959	14.1275	14.5532	19.7109	19.9611	20.7295	20.7013	20.6694	20.6746	20.2812	19.8164	20.4655
16.8118	16.8054	17.1625	16.7425	17.1079	16.7994	17.0673	16.5	18.4096	19.8469	18.8495	18.5571	18.7897	18.7165	18.3921	19.042	17.5635	17.3949	17.5743	17.2772	17.4046	17.2347	17.1864	17.2809	17.2158	17.2247	17.0113	17.2073	16.722	16.8589	17.3788	18.3099	17.7726	16.5758	16.5793	17.3166	16.7007	16.3906	16.8833	17.0094	16.6114	17.0981	16.7625	17.5622	17.5546	17.3732	17.2513	17.8011	16.8842	17.8844
17.3136	17.4719	17.4999	17.3148	17.4809	17.5256	17.3702	17.7151	17.3235	18.2332	17.5945	17.494	17.8375	17.6565	17.6537	17.6355	19.2112	19.3187	18.8044	18.9571	19.1546	19.417	18.1989	18.4562	18.204	18.5403	17.9153	18.3761	18.1759	18.5096	18.0889	18.4707	18.1262	18.2739	18.202	18.2471	17.925	18.3713	18.4148	18.5411	18.5512	18.1242	17.8645	18.0945	18.1623	18.2004	18.0983	18.5074	17.856	18.2833
15.5043	15.3194	15.1551	15.3868	15.8198	15.6391	15.2519	15.4285	17.3527	18.3857	14.4497	14.074	14.1441	13.9344	17.534	14.2094	15.3433	15.5129	15.7826	15.7565	15.3084	15.3877	16.7846	15.5659	15.6127	16.8478	17.0471	15.3892	15.1101	16.5127	16.6566	16.7074	16.5312	17.0846	16.7495	14.1293	16.5281	16.776	16.7558	17.1165	16.6681	17.063	14.5362	15.8594	16.3132	16.2794	16.9406	16.5336	14.6921	13.2875
18.6651	18.4515	18.6169	18.5699	18.4823	18.5274	18.3664	18.1143	18.8571	18.6328	18.9119	18.5795	18.8411	18.5874	18.9154	18.497	16.7428	17.2323	16.8067	16.7203	16.6043	17.1227	17.5509	17.3141	17.9555	17.8329	17.7174	17.2277	17.295	17.6378	17.7533	16.6557	17.9788	18.0885	17.9687	17.9503	17.1535	16.9744	18.0183	17.1853	18.4649	17.722	17.198	17.7574	18.0356	17.8491	18.1799	18.0339	18.1688	18.1297
16.4223	16.3223	16.4884	16.4563	15.9339	16.1403	16.3187	16.1454	16.5732	16.6801	16.6623	16.6345	16.4523	16.2657	16.3927	16.5832	14.3923	14.4472	14.2719	14.0916	14.3999	14.7142	15.8636	15.8161	15.7695	15.8232	16.0603	15.8787	15.4887	15.3931	16.105	16.1067	16.0482	16.0558	15.3752	16.1895	16.028	16	15.9775	15.9961	16.298	15.8331	15.8107	16.1714	16.2559	16.3271	16.1646	16.2891	15.6894	16.5709
16.2754	16.6249	16.4482	16.2533	16.6265	16.2562	16.3025	17.0791	16.2518	16.4118	16.1822	16.2624	16.1473	16.0816	16.0686	16.3906	17.8023	16.2105	18.596	17.3855	17.7293	18.1822	16.4094	16.3378	16.4275	16.2753	16.3706	16.5459	17.3224	16.3916	16.2282	16.5007	16.8218	15.5655	15.6799	15.8343	15.6567	16.1467	16.475	16.604	16.6146	16.6364	16.4387	15.6889	15.5085	15.6108	15.8676	14.2686	15.5307	14.7511
17.7868	17.6774	17.498	17.6122	17.529	17.3754	17.2403	17.5328	17.1329	16.9332	17.0252	17.1381	17.0938	16.983	17.1813	17.1313	17.626	17.581	17.4448	17.7861	17.7531	17.6865	17.636	17.7181	17.636	17.4402	17.5229	17.2316	17.6129	17.1512	17.3175	17.0773	17.2001	16.8645	17.1345	16.5634	17.6406	17.3505	17.3403	17.4188	17.4817	17.406	17.5092	17.2601	17.2274	17.1435	17.1037	17.0548	17.0297	16.8203
20.0325	19.8483	19.7991	19.9116	19.8855	19.7486	19.5543	19.8917	19.6672	19.209	19.5358	19.3923	19.6832	19.4635	19.8002	19.4581	18.996	19.1705	18.856	18.8534	19.0443	18.9992	19.3249	19.4187	19.1651	19.1958	19.025	18.8396	18.7726	18.8156	19.1218	18.6776	18.9726	18.6514	18.9134	18.5386	19.4674	19.8935	19.5156	19.2143	19.2306	19.1703	19.1465	19.0529	18.8394	18.9296	18.7875	18.6969	18.845	18.7078
18.9451	18.6311	18.7088	18.7668	19.0201	18.847	18.551	18.491	18.3008	18.2346	18.1344	18.2002	18.2885	18.358	18.4897	18.4128	19.2629	19.3794	19.4591	19.3918	19.3499	19.2414	18.9873	18.9869	18.9043	19.0009	18.9303	18.9449	18.9697	18.8461	18.6347	18.6032	18.6076	18.7738	18.7981	18.7624	19.1136	18.861	18.6495	18.8413	18.3935	18.6498	18.7333	18.5461	18.5818	18.5464	18.6342	18.6653	18.8206	18.6782
15.1723	16.0218	15.8444	16.0182	15.8702	16.1046	15.6193	15.9517	15.9526	16.4681	16.249	15.9839	15.8913	15.9548	15.9354	16	15.3794	15.7931	15.6789	16.0284	15.8989	15.9336	15.2059	15.0266	15.1496	14.6535	15.3783	14.5878	15.0608	15.5504	15.475	15.3592	14.9495	15.0315	14.7515	16.524	14.7505	15.3223	15.2672	15.1574	15.2923	15.1212	15.2465	15.6319	15.5924	15.1589	15.8487	15.8171	14.5302	16.1796
17.7759	17.9452	17.9133	17.9082	18.296	18.018	18.1134	18.3063	18.0972	18.1061	18.134	17.9106	18.4182	18.6234	18.2669	18.2798	17.8495	17.8678	18.0011	17.6795	17.3456	17.759	17.1305	17.2996	17.2462	17.3936	17.2414	17.2451	17.3898	18.0763	18.1951	18.2895	18.0234	18.0583	18.0747	18.1697	17.0828	17.0606	17.0875	17.1092	17.4147	17.1776	17.6458	17.6434	17.9734	17.9231	17.7885	17.9673	17.7516	17.8443
20.6525	20.3949	20.4921	20.3403	19.9279	20.0057	19.8043	19.7065	20.2225	19.7157	20.2221	20.0811	19.8112	19.7942	19.9296	19.5846	18.4988	19.6289	19.4494	18.9891	19.5454	19.4941	19.721	19.7998	19.4517	19.0972	19.3511	18.6646	19.436	19.9805	19.9592	19.2476	19.8158	19.6246	19.8837	19.851	20.3299	20.5297	20.1607	20.3099	19.843	20.1558	19.8568	20.4362	20.5039	20.5562	20.4255	20.6814	20.7442	20.7209
15.9657	16.0531	15.915	16.1198	16.0194	16.032	15.9237	16.457	15.7175	17.6024	16.272	16.049	16.2766	16.1359	16.0378	16.4522	16.4535	16.1626	15.9467	16.552	16.3314	16.311	16.0437	16.0414	16.0883	15.966	16.0035	16.2572	15.6785	15.646	15.6893	15.9225	15.8811	15.7833	15.787	16.2071	15.8272	15.8369	15.9931	16.0196	15.6837	15.9516	15.9421	15.6407	15.9433	16.0803	16.131	16.075	15.6808	16.0026
18.0047	18.0254	18.009	17.764	18.0963	18.1088	18.0159	18.1956	17.729	17.7363	17.9388	17.5905	17.8268	17.8384	17.9078	17.7689	18.2012	17.8741	18.0314	17.9653	17.6621	17.9208	17.7297	18.0012	17.7061	17.8936	17.7068	17.8171	17.6294	17.8455	17.7711	17.7919	17.4746	17.444	17.3073	17.6542	17.6324	17.5416	17.6688	17.848	17.8612	17.6374	17.9083	17.7484	17.3771	17.5	17.5116	17.0942	17.1842	17.071
16.4294	16.1523	16.6329	16.9071	17.0224	16.7708	16.8373	16.5545	16.958	16.102	17.5342	17.3879	17.4126	16.7111	16.7087	16.4751	16.4986	16.794	17.1481	16.6461	16.8121	16.8984	16.7932	16.6385	16.5785	16.4429	16.5004	16.3682	16.9793	16.0217	16.6979	16.1695	16.7184	16.2136	16.6325	16.793	16.2246	16.3851	16.5323	16.6575	16.0388	16.5508	16.2321	16.6424	16.6186	16.2272	15.7508	16.227	17.1888	15.9385
16.189	16.1635	16.1098	16.1672	16.2328	16.0747	16.0213	16.512	15.803	15.5517	15.829	15.7737	15.5653	15.7503	15.6582	15.9214	16.4261	16.4111	16.8994	16.3698	16.6137	16.3964	15.9304	15.7367	15.7539	15.8792	15.6251	15.5252	16.0107	15.9826	15.726	15.5801	15.7759	16.0375	15.8722	15.1676	15.5952	15.7453	15.8419	15.6137	15.7851	15.9418	15.7158	15.6347	15.3971	16.0777	15.429	15.8557	15.5614	16.0523
19.2017	19.0898	19.0327	19.1666	19.1009	19.1195	19.0774	19.0948	19.0649	19.2886	19.2792	18.9938	19.1597	19.0819	18.9169	19.0356	19.1477	19.0586	19.1962	19.092	19.1393	18.9556	18.8616	18.7827	18.7377	18.8828	18.8669	18.8818	18.8597	19.3407	18.7391	19.0728	18.6276	19.241	18.8899	19.154	18.9634	18.8784	18.7172	18.7453	18.9208	18.7238	19.0315	18.8409	18.9868	19.0079	19.1117	19.1086	18.9017	19.1817
21.4319	21.0336	20.8495	21.1147	21.5084	21.5072	21.4163	21.7219	20.9165	20.2285	20.4394	20.5704	20.6966	20.8621	21.0331	20.6572	22.3906	21.8825	21.8416	22.0813	22.0835	21.7493	22.6593	22.8588	22.6931	22.4831	22.5279	22.6506	22.2458	22.4532	22.4023	21.9125	22.2582	21.8894	22.2901	21.969	22.3084	22.3844	22.5024	22.4251	22.1716	22.2541	22.4585	22.2174	21.7116	21.9321	21.7698	21.5046	21.9716	21.324
12.1346	14.9579	15.1761	15.4272	14.9784	14.7354	15.3068	14.1178	16.8068	18.5517	17.1712	16.8473	16.9946	17.0763	16.6108	17.2216	14.5237	13.2271	12.99	12.9154	13.0852	15.2527	15.0598	15.1487	13.7079	15.2024	14.9959	15.6606	14.4201	13.9138	15.8922	16.8405	16.4709	15.3932	14.6377	16.2223	14.0913	14.2851	15.1647	14.4037	16.0012	15.5511	14.7257	16.0376	16.2084	16.1077	15.5956	16.2177	15.0424	16.3511
13.6777	14.4869	14.3765	14.3308	14.7457	14.6778	14.6465	14.3094	15.1122	16.2054	14.4761	14.4342	15.546	15.8417	15.0208	15.54	16.2671	15.5343	16.7255	15.5224	15.7602	15.8424	15.2509	14.7579	14.8318	14.9496	15.4613	14.7807	14.9496	15.7618	15.1896	16.4588	15.1044	15.9495	15.3935	16.1376	14.4904	14.3977	14.4393	14.4473	14.5789	13.9679	14.6281	14.6891	15.0713	14.4848	15.0733	15.1059	14.811	15.0923
16.6055	16.5624	16.4672	16.4866	16.6257	16.7501	16.5741	16.5029	16.743	17.2977	16.9093	16.745	16.9418	17.1033	16.8004	16.8278	16.8587	16.438	17.0141	16.5947	16.6166	16.5524	16.2401	16.1854	16.1779	16.5055	16.4806	16.4984	16.6098	17.3936	16.659	17.2534	16.5661	17.0713	16.6664	17.2217	16.2429	16.0793	16.0644	16.285	16.6026	16.1384	16.7585	16.6135	16.6603	16.8393	16.9805	16.7246	16.379	16.7886
13.993	13.8959	14.0752	14.3079	14.0452	14.494	14.0399	14.727	14.1389	15.0141	14.3207	14.169	14.2421	13.9777	14.3737	14.118	14.0197	14.1771	13.9481	14.349	14.5321	14.3658	13.906	14.2963	13.703	14.4564	14.0495	14.331	14.3553	14.0424	13.6796	13.4798	13.8014	13.913	13.8991	14.1026	13.6713	13.7223	13.6363	13.8322	14.3521	13.8646	13.7338	14.0562	14.0617	13.9541	14.3703	14.2799	14.3815	14.2196
15.6596	15.8375	16.0673	15.9786	15.3388	15.1998	15.7692	15.3029	16.3339	15.9463	16.2976	16.165	15.9597	15.7987	15.6269	15.7622	17.0729	17.0639	16.9766	17.1918	17.1648	16.9766	14.7593	14.528	14.6581	15.6467	15.051	15.2576	14.5127	15.4234	14.9926	14.3595	15.2809	15.467	15.1323	14.6548	15.148	15.5091	15.8448	15.4493	16.0236	15.421	15.0692	15.1139	15.6447	15.5358	15.5838	15.665	15.5646	15.722
15.6914	15.5115	15.5557	15.6362	15.616	15.3561	15.3514	15.592	15.3226	15.7555	15.7183	15.3883	15.3405	15.5326	15.5861	15.4419	15.5335	15.7824	15.8553	15.821	15.7644	15.6425	15.4741	15.4847	15.303	15.4353	15.4515	15.1878	15.5408	15.3314	15.0758	15.2973	15.3054	15.1531	15.5307	16.3771	15.1877	15.5766	15.1216	15.2349	15.3593	15.3115	15.4728	14.7917	15.387	15.2321	15.149	15.5974	15.612	15.3493
15.5614	15.4298	15.4021	16.0816	16.1645	16.2734	15.9807	16.2014	15.9582	16.6506	16.3084	16.1664	16.1218	15.9697	15.8849	16.334	14.4167	15.2423	15.6995	15.0269	15.3768	15.5073	15.6535	16.0031	15.8792	16.0635	15.505	15.4441	16.0709	15.6431	15.8476	15.6724	16.0729	14.1066	15.9829	15.5753	15.9849	16.6094	15.8763	15.8858	15.508	15.9693	16.3417	15.4933	15.6445	15.5405	15.593	15.6261	15.7204	14.9723
17.7546	17.3986	17.4861	17.5065	17.5988	17.6743	17.5779	17.256	17.4377	17.7044	17.6085	17.2534	17.5172	17.3456	17.4851	17.3812	17.8047	17.5914	17.4113	17.5773	17.5342	17.5086	17.1354	17.1267	17.1696	17.1535	17.2168	17.1	17.15	16.9044	16.9622	17.001	17.0211	17.2499	17.1261	17.2669	17.3816	17.0688	16.9594	17.013	16.799	16.8951	17.1761	16.8899	17.0358	16.9171	16.9824	17.1433	17.2795	17.2408
18.0204	18.3689	18.6014	18.4205	18.2408	18.4094	18.5169	17.9232	18.0009	19.5343	18.436	18.2364	18.683	18.3742	18.5278	18.5638	19.3237	19.2126	18.9379	19.0828	19.3081	19.3233	18.5957	18.9426	19.1833	18.4988	19.2113	19.128	19.021	18.9481	18.9659	18.884	19.1857	19.4129	19.1264	19.3924	18.2049	18.5642	18.8128	19.118	19.1122	18.8087	19.0594	19.1561	19.2483	19.0784	19.0837	19.724	19.4305	19.6941
17.3254	17.0283	16.9468	17.1893	17.199	17.0781	17.0947	17.2469	16.6944	16.7705	16.7353	16.5533	16.4806	16.4817	16.5106	16.5205	17.0404	16.8969	17.0755	17.0805	16.9923	16.8661	16.7909	16.8385	16.7186	16.6985	16.7517	16.7317	16.6275	15.9507	15.9703	16.029	16.1614	16.2451	16.2837	16.1372	16.8534	16.878	16.8844	16.6115	16.6287	16.4652	16.6871	16.0096	15.918	15.9693	15.9376	16.1628	16.0958	16.0579
16.337	15.8021	16.1982	16.2628	16.6992	16.3431	16.6138	15.2792	16.8496	16.7293	16.9496	16.1717	16.6319	16.9004	16.3966	16.3378	17.6689	17.7576	18.1297	17.5766	17.8054	17.9511	16.3977	16.3954	17.3416	17.7077	16.1537	15.7982	16.6608	17.7829	17.0056	17.9988	17.458	17.8666	17.5456	17.1575	16.1587	16.1207	16.9085	17.2742	14.9133	16.4014	17.2883	17.6333	17.5471	17.6832	17.4624	17.1497	16.8792	16.9308
16.952	18.1629	16.9824	16.8941	16.7989	16.7459	17.0393	16.328	16.4692	18.4379	16.6853	16.4985	16.6294	17.828	16.5421	16.1957	17.4324	18.0134	17.2412	18.0896	18.0852	18.0779	15.6168	15.9927	15.9989	17.767	15.996	16.3337	16.3363	16.0221	16.1096	16.4035	16.1226	16.7905	16.1865	16.4763	16.2997	15.9476	15.991	15.9888	15.871	15.8567	16.3777	16.5298	16.4732	16.4924	16.4733	16.6462	16.5624	16.6451
19.7465	19.6228	19.7649	19.6147	19.4563	19.5165	19.2736	19.3169	19.4843	19.6165	19.4356	19.3901	19.3816	19.1428	19.3297	19.2418	19.4914	19.4929	19.5868	19.765	19.5605	19.8348	18.972	19.1186	18.9496	19.1726	18.9486	19.1387	18.8645	18.3905	18.5344	18.6074	18.7523	18.8208	18.5882	18.63	19.2676	19.1595	19.1997	18.9513	18.9154	18.82	18.5192	18.7086	18.657	18.5489	18.6999	18.6349	18.5467	18.5889
19.0319	17.7793	17.1156	18.0308	16.1593	19.0266	17.2132	17.2346	18.2127	19.6768	19.0699	17.9815	19.3295	19.0001	17.8366	18.4694	16.8574	17.0242	16.815	17.0994	17.4448	17.6223	16.4803	16.5306	16.5752	16.4901	16.42	16.6881	16.2688	18.4965	16.4911	17.9374	17.1969	17.6001	16.3761	16.667	16.6347	16.9135	16.9196	16.4611	16.7742	16.573	16.9759	16.6984	17.9698	16.5868	16.669	17.4073	16.8596	18.5073
16.7493	16.996	16.8714	16.6772	17.0643	16.972	16.9808	16.954	15.5473	16.9655	16.6039	16.4845	16.6234	16.4578	16.6417	16.6452	17.1743	16.995	16.8504	16.6713	16.8576	16.8332	16.6605	16.7526	16.723	16.6421	16.7496	16.6312	16.6733	16.987	16.4863	16.2164	16.5029	17.0855	17.1183	17.4396	16.3602	16.6165	16.6448	16.654	16.6325	16.6918	16.4527	16.5312	16.5135	17.7876	16.5777	16.6074	16.7086	16.5635
17.4023	17.8148	18.4904	18.4217	17.6424	17.2878	18.2989	17.1922	18.2097	19.0858	18.1391	18.1061	18.3665	18.2085	17.9678	18.5074	17.7315	18.6081	17.3779	17.9905	18.7692	18.7577	19.0035	18.7569	18.4044	18.9588	18.4344	18.8997	18.2885	18.6083	19.0959	20.1322	19.5822	19.5171	18.2884	20.0899	18.8814	19.4796	19.4695	19.108	19.5787	19.219	18.8653	19.4154	19.5844	19.3969	19.5337	19.7896	19.4987	20.289
17.1025	16.8797	17.1552	17.0585	17.0901	17.1616	17.1368	16.6775	17.1304	16.942	17.3333	17.1285	17.3143	17.1028	17.1377	17.0942	16.9332	17.2917	17.2904	17.0945	17.1603	17.4117	16.7205	16.6622	16.8734	16.9613	16.8102	16.831	17.1077	16.8466	16.7956	17.0615	16.9464	17.2129	17.0865	17.1265	16.9429	16.5107	16.6998	16.7676	16.0041	16.5562	16.6221	16.6499	16.8108	16.7101	16.7694	16.8514	17.0449	17.046
14.0666	14.4389	14.5802	15.1331	14.9816	14.08	14.3401	14.3616	16.2081	17.5232	16.2611	16.2669	16.3711	17.096	15.8859	16.4858	13.9113	13.5969	13.545	13.9393	13.5813	13.2981	15.0357	15.655	15.1652	13.9087	15.9289	15.6068	16.5484	17.0193	15.9506	16.7546	15.8124	17.2111	16.1588	16.9438	13.3651	13.8673	15.4363	14.5774	15.9672	16.2914	16.0243	15.8556	15.2633	15.8953	16.4503	16.0478	14.1297	16.537
14.859	15.1751	15.4218	14.5988	15.2776	15.0777	15.5604	15.1746	14.3513	14.475	14.9761	14.7423	15.4102	14.899	14.7034	14.8908	16.1283	16.3899	16.5818	15.8446	16.456	16.4007	15.3654	15.4132	15.3698	15.7144	15.2864	15.8549	15.6884	14.7145	14.5804	15.3046	14.6854	15.5454	14.5832	14.6994	14.8845	15.4129	15.5117	15.3836	15.8494	15.6397	15.185	14.4741	14.024	15.1185	14.7153	14.5735	14.6824	14.3986
16.1984	16.0816	16.0068	16.0733	16.2135	16.1023	16.0858	16.2586	16.189	16.0971	16.1397	16.0536	16.0605	15.9876	16.1837	16.0169	15.6864	15.9505	15.4927	15.826	15.6612	15.9958	15.5081	15.4815	15.6188	15.6226	15.8592	15.7515	15.8491	15.4722	15.7457	15.1396	15.1148	15.3856	15.8001	15.6766	15.4524	15.365	15.4425	15.5414	15.4994	15.4656	15.7089	15.2914	15.2747	15.3158	15.2039	15.4356	15.5974	15.1686
17.5905	17.2884	17.2805	17.3386	17.6319	16.686	16.9528	17.5365	18.768	20.2459	19.3791	19.3344	19.2691	19.0185	19.0273	19.2421	18.4004	17.9082	17.6875	17.8886	17.9177	17.838	17.6008	17.6243	17.634	17.575	17.4868	17.6258	17.5777	16.9647	17.7369	18.6584	18.5035	17.4881	17.4134	18.3187	17.3782	17.3229	17.4051	17.3453	17.1915	17.1949	17.4373	17.926	18.1162	17.6697	17.7182	18.367	17.6283	18.3875
17.7498	17.4313	17.3959	17.6302	17.7785	17.8044	17.6221	17.8919	17.463	17.3184	17.4647	17.2359	17.2215	17.2613	17.6297	17.312	17.5492	17.7891	17.9499	17.7911	17.8251	17.7361	17.6981	17.6044	17.5661	16.7849	17.5427	17.3219	17.5546	17.4261	17.4343	16.8673	17.4	17.2497	17.4675	17.4125	17.5975	17.5673	17.4081	17.4659	17.4506	17.3833	17.2617	17.3588	17.2648	17.2555	17.1885	17.2517	17.7178	17.2118
15.9656	16.7241	16.0109	15.8955	16.0938	16.2783	16.1854	16.3717	15.8074	15.7096	15.5141	15.6297	16.1204	16.1731	15.7872	15.3071	16.4989	16.384	16.4322	16.3265	16.1141	16.123	16.6237	16.589	16.7855	16.6883	17.2756	17.1761	17.0633	15.3328	15.3327	15.5957	15.7859	15.4051	15.8017	15.5006	16.568	16.5045	16.9111	16.7143	16.9313	16.7269	17.0081	16.5926	16.4608	14.9439	14.9196	16.5584	16.1966	14.9157
16.6514	16.8376	16.5576	16.5545	16.9157	16.9022	16.8022	17.123	17.0009	18.368	17.5601	17.7601	17.3728	17.2457	16.8936	17.3297	17.2184	16.5649	16.8639	16.8997	16.4837	16.1367	17.5874	17.6345	17.5247	17.2737	17.3364	17.4573	17.3372	16.457	16.611	16.4111	16.6364	15.949	16.3013	15.768	16.997	17.2982	16.9805	17.0215	17.226	17.2156	17.1328	16.3897	16.2404	16.0636	16.1351	16.3127	16.274	15.9409
15.5631	15.1725	15.1887	15.321	15.0437	15.0293	15.0188	14.5467	15.4829	16.3357	15.5606	15.6537	15.5156	15.4518	15.4868	15.7405	15.5579	15.6807	15.7455	15.5841	15.7181	15.3998	15.274	14.836	15.3263	15.2092	15.27	15.1598	15.404	15.155	15.0729	15.8247	15.6924	15.359	15.408	15.6294	15.5738	15.4293	15.0341	15.3331	15.2409	15.2224	15.2811	15.678	15.6978	15.5171	15.4183	15.7022	15.6899	15.9715
24.1472	23.496	23.4943	23.8851	23.8491	24.097	23.7408	23.9392	23.5476	23.1833	23.3563	23.3917	23.3586	23.4026	23.4237	23.3063	23.3221	23.6098	23.4893	23.7612	23.5065	23.6315	23.07	23.1252	22.7465	23.2374	22.8012	23.4159	22.4103	21.6141	21.8018	21.3425	21.8341	21.6229	22.2976	21.8156	23.2845	23.417	22.9144	22.4416	22.8689	22.6235	22.3994	21.4632	21.7377	21.8817	21.9914	21.898	22.1697	21.9234
18.4775	18.6808	18.6048	18.5196	18.6483	18.5397	18.5483	18.6877	18.2772	18.4957	18.456	18.2081	18.4538	18.4205	18.2463	18.2053	17.8545	17.962	17.7743	18.182	17.871	17.9181	18.1573	18.0604	18.032	18.1919	18.1389	18.3693	18.2574	17.9042	17.8646	17.7623	17.8733	17.9121	17.9723	17.878	18.0992	17.9516	17.9904	18.1827	18.2628	18.226	18.068	17.8068	17.8224	17.7099	17.7789	17.729	17.8527	17.7216
15.8272	16.0466	14.464	16.0928	14.9487	16.3641	15.24	16.0089	17.4784	18.5545	17.279	17.0439	18.4556	18.6393	17.4373	17.1528	15.8214	15.4096	18.0557	13.2211	16.7547	14.9894	15.6132	15.916	16.9692	17.0848	17.7442	16.6567	18.1495	20.4783	18.726	20.0431	17.8423	19.7488	18.8796	20.0116	17.7996	16.3967	16.9266	17.3879	18.2245	17.6525	19.1728	18.8261	18.8269	19.3974	19.7181	19.2996	17.9528	19.5972
17.434	17.0974	17.069	16.8728	16.4564	17.1233	17.3187	16.9889	17.0353	16.1591	17.454	16.709	16.6307	16.2588	16.676	16.4474	15.6737	16.1421	15.764	16.1051	15.9848	16.0768	16.6529	16.2889	16.3232	16.5412	15.3713	16.5805	16.1742	15.0314	16.0958	16.0585	16.3172	16.4976	16.0981	16.2057	16.4547	16.5287	16.5347	16.7992	16.1232	16.0999	17.2871	16.5364	16.1432	16.3301	16.1901	16.4804	14.9911	15.1922
20.3591	19.9344	19.9534	20.1821	20.5084	20.3949	20.4445	20.4919	19.2324	18.319	18.6889	18.7312	19.3988	18.6809	19.2769	18.9221	20.5916	20.3662	20.3155	20.8599	20.2691	20.21	20.4958	20.4175	20.4554	20.3791	20.2596	20.4395	20.2186	18.7624	18.733	18.2975	19.131	18.745	19.2466	18.5525	20.298	20.1551	20.0916	19.8715	19.972	19.9374	20.07	18.37	18.6297	18.4975	18.7338	18.9413	19.1137	18.4384
15.5862	15.56	15.659	15.3711	15.6809	15.5446	15.4036	15.2879	15.1437	16.3481	15.2152	15.3266	15.2821	15.2192	15.5934	15.8398	15.4859	15.4634	14.8754	15.807	15.6829	15.5317	15.0181	15.3504	15.286	15.1091	15.337	15.4664	15.4073	14.757	15.1038	15.0542	15.2916	15.2965	14.9763	15.2101	14.9047	15.3333	14.8844	15.1158	15.2007	15.0769	14.8589	15.1537	15.1803	14.8172	15.105	15.2974	15.1978	15.3072
16.1712	15.9878	15.7979	16.0818	15.9453	15.986	15.8873	16.2687	15.6782	15.7495	15.348	15.1969	15.2981	15.6697	15.4675	15.222	15.9744	16.1212	15.1985	16.2119	15.737	16.0496	15.4323	14.7314	14.0981	15.2376	15.2133	15.6616	14.744	16.4468	14.0442	12.1813	15.1298	12.7767	12.6714	14.9955	15.8171	15.438	15.2076	15.1833	15.7673	15.1209	15.2982	15.4522	14.8922	15.1597	16.2525	15.1863	15.6632	14.1963
16.7938	16.8504	16.9582	17.0978	16.9159	16.7708	16.7647	16.984	16.9342	17.3567	17.1103	16.8683	16.7742	17.0934	16.5755	16.9505	16.4735	16.272	16.3021	16.1203	16.3452	16.3734	16.4031	16.8102	16.2495	16.5257	16.5957	17.2068	16.7456	16.2862	16.5004	16.7517	16.507	16.3988	16.447	16.771	16.8535	16.5117	16.8016	16.7232	16.6352	16.7038	16.6457	16.4444	16.4789	16.3636	16.2827	16.6647	16.4705	16.698
15.6101	15.7969	15.6788	15.3803	15.3109	15.2735	15.5568	15.5128	14.9536	15.3153	14.6824	14.8947	14.8649	14.6845	14.7581	14.9874	14.4702	14.7465	14.8937	15.021	15.0699	14.7956	15.5093	15.5245	15.4102	15.4646	15.242	15.6538	15.1672	14.5112	14.6082	14.73	15.027	14.7775	14.411	12.794	15.2223	15.521	15.2545	15.1697	15.8143	15.3671	14.8249	14.6262	14.6694	14.7447	14.7932	15.0756	14.9829	15.0647
18.4876	18.6588	18.5335	18.6002	18.565	18.4662	18.6418	18.5151	18.6342	18.8997	18.9346	18.7303	18.8469	18.5501	18.57	18.679	17.9498	17.8839	17.7846	17.9728	17.907	17.87	18.484	18.462	18.3978	18.5622	18.3783	18.52	18.4855	18.2547	18.3782	18.3089	18.3923	18.6585	18.3666	18.5291	18.4367	18.3654	18.3992	18.333	18.5229	18.5093	18.3924	18.2415	18.4048	18.3801	18.4704	18.588	18.5592	18.6474
17.1195	17.1995	17.3092	17.4549	17.487	17.2784	17.2864	17.3937	17.2489	18.1777	17.5043	17.425	17.5297	17.5192	17.3166	17.7868	17.1561	17.5031	17.2636	17.2023	17.3308	17.3807	17.2215	17.2043	17.0993	17.2916	17.0689	17.0829	17.1529	17.3022	17.086	17.5089	16.8679	17.0611	16.9228	17.5398	16.9279	16.9978	16.9007	17.1883	17.1371	17.0039	17.211	17.1684	17.2487	17.1101	17.188	17.1297	16.8723	17.5648
17.7936	17.453	17.3552	17.5799	17.4942	17.5379	17.4078	17.5458	17.3763	17.4542	17.4718	17.1961	17.0094	17.03	16.9386	16.7165	16.9931	17.1344	17.0241	17.6772	17.6917	17.9687	16.9932	16.9932	16.8321	16.547	16.7862	16.6958	16.9295	16.8315	16.8687	16.5865	16.9073	16.7773	16.9778	16.7578	16.9598	17.0235	16.9104	16.8304	16.78	16.7711	16.612	16.7276	16.7606	16.7632	16.6129	16.6012	16.9892	16.6696
15.5744	15.8019	15.8941	15.777	15.7248	15.554	15.7159	15.8266	15.7512	16.1507	16.0458	15.9517	16.0444	15.9869	15.7403	15.9935	15.8982	16.0203	15.9876	15.9048	15.9388	16.1589	15.6455	15.6084	15.4224	15.6984	15.55	15.6404	15.7325	15.7625	15.3249	15.6651	15.4209	15.7435	15.4717	15.6762	15.254	15.4578	15.8222	15.6676	15.6739	15.6365	15.5377	15.229	15.3902	15.767	15.5106	15.377	15.1741	15.2841
16.1862	16.1391	16.4351	15.8002	16.0265	15.4692	16.0809	15.3078	15.7782	16.139	15.4779	16.1986	16.0667	15.7292	16.667	16.0479	16.8068	16.6991	16.714	16.3356	16.752	17.5106	15.9404	15.5464	16.2211	15.1286	15.7167	14.8409	15.9502	15.4601	15.1802	14.7183	15.502	16.0293	15.6249	16.2754	15.6069	15.2589	15.241	15.2749	16.2307	15.1205	16.188	15.518	15.9703	15.8436	15.9453	15.6501	16.2712	16.7381
15.6623	16.0639	16.5096	16.5484	16.2215	15.9082	16.3083	16.4089	18.6469	20.417	19.3051	18.9106	18.9999	18.9241	18.5893	19.5909	16.181	16.6659	16.5435	16.4277	16.7693	16.4229	16.0842	16.0479	15.7433	15.8274	15.924	15.9538	15.4255	16.0082	17.5449	18.7991	17.7504	17.0558	15.8141	17.8126	15.8687	15.9433	15.6752	15.5985	16.4746	15.7191	15.5862	17.1935	17.4853	17.0153	16.7595	17.849	16.306	17.8597
17.2141	17.124	17.2458	17.2539	17.2401	17.4648	17.4179	17.2524	17.0404	17.0391	17.0466	16.8829	16.86	16.7336	17.0209	16.7675	17.7409	18.1126	17.7544	17.985	17.8734	17.9765	16.9013	17.3077	17.4086	17.3599	17.3483	17.5331	18.0106	17.2476	16.4241	16.6951	16.5101	18.1065	16.7384	17.4639	17.3542	17.2497	16.7787	17.2029	17.3783	17.1242	17.9832	17.2241	16.6191	17.1391	17.2639	17.2006	16.7435	17.484
18.5812	18.3799	18.222	18.4311	18.5112	18.561	18.5604	18.454	17.7431	17.6531	17.6794	17.7282	17.8403	17.5735	17.9447	17.5534	18.3821	18.022	17.8836	18.4252	18.1023	18.0208	19.0036	18.9951	19.1604	19.0017	18.7541	19.0261	18.8897	18.2349	18.1125	17.9184	18.3218	18.0442	18.3236	18.1882	19.0578	18.8315	18.7064	18.7938	18.2762	18.6832	18.8853	18.3568	18.0237	18.1888	18.2536	18.0602	18.3809	17.8261
19.6553	19.3922	19.6109	19.4867	19.6493	19.6584	19.5452	19.0931	19.6155	19.6115	19.6669	19.4848	19.7378	19.5716	19.8276	19.3632	19.136	19.1522	19.3585	18.9797	19.1387	18.9864	19.4461	19.4354	19.5428	19.5427	19.5732	19.277	19.4625	20.2107	19.4447	19.6854	19.4066	20.0439	19.6479	20.0833	19.7973	19.2876	19.2726	19.5168	19.2379	19.3967	19.8415	19.6753	19.7357	19.8828	20.0538	20.0193	19.9004	20.1402
14.316	15.2356	15.0797	15.057	15.2513	13.6202	14.5666	15.4791	14.799	15.3007	15.0483	14.6546	14.6133	14.8979	14.0233	14.7914	14.3204	13.8859	14.8928	14.5145	14.4517	14.5501	14.228	15.4956	14.14	15.4493	14.6212	15.6207	14.6775	14.1589	14.6208	14.4549	14.709	14.9969	14.5871	14.541	14.7319	14.826	16.2391	15.4718	16.1719	15.172	14.6586	14.5424	14.7405	14.8176	14.8219	14.7788	14.7216	14.486
15.9154	16.087	15.9618	16.1511	16.1964	16.0359	16.1149	16.1996	16.6811	17.7586	17.0949	16.7405	16.7767	16.6748	16.5023	17.0097	16.4199	16.4628	16.2599	16.3466	16.1097	16.0864	15.1367	15.0199	16.2976	15.8582	16.1697	15.9429	16.0001	15.4166	16.1283	16.9058	15.8501	17.8633	16.1341	17.4041	15.5681	16.1338	15.7389	15.9179	16.0956	15.5095	15.888	16.1789	15.8442	16.1185	16.976	16.2897	15.7033	16.7038
24.215	23.811	23.7661	23.8897	24.2201	24.4269	24.2696	24.1878	23.4182	22.3085	23.2306	23.1436	23.4231	23.4911	23.8392	23.2475	24.0585	24.427	24.4178	24.4694	24.3324	24.2784	24.406	24.3168	24.4269	24.1013	24.2138	24.169	23.9752	23.7663	23.3562	23.1138	23.5829	23.8934	23.7619	23.6657	24.2866	24.0878	23.9945	24.013	23.6928	23.9409	24.0582	23.6124	23.5871	23.6049	23.7134	23.7321	24.3253	23.5799
17.6011	17.5284	17.563	17.511	17.539	17.5424	17.2626	17.176	16.9467	17.2129	16.7426	17.0053	16.9288	16.9341	16.7682	17.0093	16.9525	16.8362	17.1883	16.9839	16.8602	16.9795	17.9766	18.0434	17.8627	17.8197	18.1737	17.9696	17.9348	17.6568	17.6996	17.2508	17.6786	17.3807	17.7322	17.3146	17.5393	17.7568	17.5945	17.9062	17.9495	18.0137	17.7798	17.7319	17.5595	17.586	17.4445	17.5262	17.8683	17.6311
17.6326	17.5964	17.6984	17.7252	17.9193	17.9695	17.8964	17.8539	17.6889	18.0399	17.8444	17.6618	17.6939	17.6016	17.5749	17.6771	17.7141	17.926	17.7785	17.9826	17.696	17.7126	17.771	17.8089	17.777	17.6718	17.724	17.7753	17.5159	17.5542	17.2592	17.3546	17.3825	17.3671	17.3475	17.3415	17.6453	17.7174	17.755	17.6467	17.6542	17.5693	17.6394	17.3875	17.4039	17.3177	17.3495	17.358	17.4947	17.5562
18.691	18.3007	18.3573	18.4459	18.2151	18.3738	18.3907	18.1976	18.5504	19.0387	18.7499	18.3873	18.4409	18.243	18.4452	18.4731	17.1941	17.6366	17.2263	17.3879	17.4308	17.3471	17.7607	17.719	17.6423	17.7275	17.8016	17.8738	17.7172	17.7408	17.9814	17.8923	17.9736	17.9799	17.9394	17.9705	17.944	17.8999	17.7031	17.6647	18.0589	17.6933	17.748	17.8678	17.8468	17.7148	17.7745	18.1163	18.0703	18.2611
14.7558	14.56	14.8794	15.4658	14.6336	14.7894	14.6648	15.3835	14.5315	14.3481	14.3194	14.4258	14.1297	15.0852	13.2246	14.3179	15.4623	15.0105	15.2869	15.1503	15.3004	15.413	16.0976	16.15	15.8538	15.5615	16.0796	15.9284	16.1842	15.3872	15.6187	16.3985	15.7613	15.4616	16.4992	16.3285	15.6194	15.6408	15.8298	15.9263	15.6074	15.8516	16.5484	16.4384	16.085	15.9015	16.1783	16.4216	16.5144	16.4959
16.9862	16.9263	17.1644	17.0759	17.1159	16.9217	17.1765	17.0135	16.7484	16.8943	16.9197	16.7782	16.5966	16.5558	16.6686	16.8676	17.2147	16.8426	16.4446	17.3987	17.3108	16.5326	16.0415	16.006	15.8946	16.1753	16.024	15.8487	15.5553	16.3496	16.2739	16.3071	16.2748	16.6096	15.4435	15.9376	15.8208	16.2969	16.1855	15.9114	15.4882	16.0739	16.0969	16.0888	16.2244	15.9087	16.2837	16.0837	16.0979	16.2677
17.153	17.4542	17.2236	17.0941	17.5726	17.1809	16.79	17.2636	18.3596	20.2507	18.8808	18.9717	18.8677	18.5391	18.627	18.9757	17.3692	16.5254	15.899	16.7468	16.5124	16.7619	17.2004	17.4017	17.6916	17.2646	17.3772	17.4939	17.0321	17.5561	17.5712	18.3268	18.0802	16.9637	17.4376	17.9361	16.8672	16.664	17.3034	17.166	17.7802	17.1459	17.3778	17.7671	17.8668	17.5686	17.8438	18.1526	17.3725	18.1642
18.3277	17.7853	17.9134	17.738	17.8706	17.7338	17.4927	18.1212	18.0165	18.0599	17.761	17.8997	17.5946	17.7974	17.7397	18.0525	18.8556	19.0476	19.1996	18.5099	19.326	19.7157	18.4484	18.2356	18.05	18.552	18.316	18.1098	17.9487	18.1286	17.9928	18.1343	17.6602	17.5479	17.3017	17.3676	18.1172	18.4328	18.1469	18.4507	18.4739	18.232	17.6071	17.9776	18.1766	18.069	17.7621	18.1962	17.657	17.733
17.0342	17.117	16.3191	17.0025	16.6155	15.8481	15.9123	16.6069	17.2388	16.5792	17.4257	16.7188	17.1326	16.423	16.693	16.7261	16.5225	17.0044	17.0061	16.7819	16.8499	16.6225	16.688	16.4715	16.8046	16.8024	16.8363	16.9961	17.0935	17.949	17.2092	17.7495	16.8755	17.3072	17.0016	18.362	17.935	17.321	17.5778	17.4445	18.3031	17.6666	18.6771	18.3929	18.2983	18.6982	18.7861	18.4986	18.064	19.2788
17.7964	18.1403	18.2236	17.4667	17.5543	17.5618	18.0154	17.2107	17.1822	18.5075	17.357	17.5592	18.0583	17.9276	17.7402	18.039	18.0388	18.1893	17.8131	17.9603	18.2866	18.2867	19.0127	19.0268	18.8103	18.6298	18.995	19.122	18.619	18.4213	18.404	18.6843	18.4403	18.6202	18.446	18.5706	18.8248	18.8405	18.7411	18.7121	18.5988	18.4314	18.7642	18.7689	18.5029	17.1928	18.8405	18.8878	18.767	18.9286
16.2583	16.5327	16.4012	16.8659	16.6865	16.5676	16.4147	16.5393	16.5151	16.5229	16.7107	16.6768	16.7738	16.71	16.5295	16.7563	15.8959	15.8757	15.8473	15.6734	15.541	15.8033	16.2601	16.1303	16.3777	16.4741	16.4264	16.5589	16.6756	16.4746	16.4056	16.5472	16.5075	16.279	16.5038	16.8109	15.8041	16.439	16.4462	16.6301	16.4768	16.625	16.7513	16.5964	16.854	16.988	16.6011	16.9142	17.0292	16.7079
17.3826	17.1426	16.9194	16.6371	17.0619	16.8053	16.6572	16.4289	16.1635	16.668	16.1258	16.4569	16.7497	16.4741	16.509	16.3473	19.9344	17.9482	19.9523	19.711	18.3682	18.1099	16.6707	16.9668	16.7088	16.6455	16.6473	16.4517	16.4918	16.548	16.62	16.4054	16.5732	16.6081	16.8488	16.6396	16.9211	17.0892	16.6599	16.7177	16.8393	16.6933	16.633	16.7914	16.6877	16.4096	16.6692	16.6739	16.8425	16.8449
16.6131	16.6926	16.6238	16.7676	16.464	16.4377	17.0852	16.5616	17.3971	18.8508	17.969	17.7725	17.8551	17.7537	17.3458	17.9304	16.0241	16.0636	16.0811	16.2058	15.9892	15.7807	16.201	16.077	16.2273	16.2028	16.1495	16.0918	16.4682	15.9893	16.3914	17.1548	16.8626	16.4333	16.1802	16.8549	16.2023	16.2078	16.267	16.1524	16.4214	16.1922	16.3016	16.4797	16.7069	16.3523	16.4768	16.9974	16.3084	17.1074
15.5679	15.5232	15.2066	15.1041	15.4161	15.3737	15.2647	15.6307	14.5407	15.7638	14.6286	15.1608	15.371	15.1105	15.3482	15.158	15.3756	15.3682	14.8258	14.9116	15.2734	15.4962	15.1268	15.2226	14.9213	15.2657	15.2453	15.1233	15.0349	13.8403	14.0268	13.3456	14.3999	13.745	14.3703	14.0954	14.8183	14.8868	14.5833	14.7071	14.977	14.7296	15.1353	14.0311	13.9056	13.9589	13.9458	14.0505	14.2593	14.3991
17.8345	17.3813	16.8155	17.7052	17.6139	17.7176	17.5693	16.6453	17.1469	17.6586	17.734	17.5519	17.7006	17.6427	17.5668	16.896	17.1544	17.583	17.5269	17.6799	17.6785	17.5505	17.4787	17.2662	17.383	17.3212	17.3239	17.3967	17.4108	17.3002	17.1901	17.3471	17.2642	17.4287	17.3725	17.7419	17.4909	17.2399	17.1616	17.1605	17.3319	17.1223	17.4084	16.9936	16.7404	17.0337	17.1852	17.2545	17.441	17.5527
17.371	17.3481	17.433	17.4991	17.4499	17.4033	17.149	17.3299	17.224	17.5778	17.4305	17.3996	17.4184	17.3163	17.1781	17.3033	20.6032	20.6742	18.3865	20.0947	17.3345	20.4224	17.0204	16.9912	17.0985	16.881	17.0576	16.9449	17.2452	16.9955	17.0244	16.8786	17.0934	17.1857	16.9817	17.0776	16.9169	16.8766	16.9805	16.9134	17.0035	17.0259	16.9484	17.0174	16.9643	16.8449	16.8656	16.9539	17.0872	17.1631
16.0671	15.8916	16.0746	15.6679	16.0038	16.178	15.9804	15.5136	15.2844	16.1319	15.4944	15.7682	15.4812	15.2256	15.1322	15.3737	16.4683	15.9721	16.2067	16.3701	16.6328	16.638	16.1645	15.3755	15.2125	16.1829	15.2832	15.5139	15.1466	15.6485	15.4934	14.8759	15.0874	15.9109	14.9803	15.2747	16.207	16.0532	15.2136	15.7585	15.5624	15.5261	15.7772	14.9789	14.4623	14.6337	15.3967	14.6373	14.7708	14.9722
19.361	19.6816	19.7416	19.6542	19.732	19.3474	19.4957	19.6592	21.3439	23.5068	22.157	22.2557	22.1028	22.0229	21.75	22.585	20.6678	20.1958	20.3324	20.2911	20.3474	20.3092	19.731	19.9714	19.8301	19.816	19.8795	19.7462	19.6885	19.6292	20.7223	21.9114	21.3596	19.7204	19.5717	20.8212	19.5498	19.5558	19.735	19.7236	19.6528	19.669	19.6517	21.0046	21.2287	20.6379	20.6233	21.4438	19.8754	21.4226
16.9819	16.8984	16.9087	16.8176	16.9627	16.9176	16.9397	16.9351	16.7481	17.1022	16.8767	16.7589	16.4821	16.5981	16.7037	16.8068	17.4871	17.062	16.7714	17.0863	16.767	16.6778	16.7233	16.649	16.6323	16.778	16.8751	16.786	16.6318	16.4769	16.4616	16.9137	16.5331	16.6203	16.4269	16.502	16.6755	16.5549	16.4305	16.6173	16.6379	16.7184	16.3763	16.486	16.4408	16.4582	16.5426	16.2194	16.3416	16.5112
15.9857	16.2734	15.7438	15.8074	15.8943	15.6638	15.7875	18.6239	15.9515	16.4399	15.9711	15.6058	15.8116	16.1208	16.466	15.6146	16.0944	15.7031	15.935	16.4415	16.5628	16.6059	15.5523	16.0231	15.5974	15.4403	15.2108	15.2297	15.4893	15.8812	16.0329	15.4529	15.0419	15.7751	15.9912	15.0992	15.6858	15.5858	15.2322	15.3361	15.4416	15.1769	15.9731	15.7002	14.9848	15.5049	15.3203	15.9251	14.8117	15.1417
16.8659	16.5687	16.7167	16.8804	16.847	16.7755	17.0646	16.6479	16.5209	15.838	16.31	16.413	16.4495	16.5176	16.9318	16.5905	16.5952	16.8043	16.6502	16.982	17.0027	16.9659	16.842	16.9083	16.9	17.0018	16.763	16.6428	16.5686	16.266	16.1642	16.0418	16.3577	16.1671	16.3874	16.2006	16.8849	16.8898	16.5009	16.3747	16.1928	16.3831	16.3609	16.2659	16.2944	16.2	16.2244	16.301	16.588	16.1336
18.6205	18.3307	18.2092	18.2606	18.667	18.8357	18.4562	18.5585	17.7405	16.9384	17.6251	17.7364	17.6045	17.6059	18.0943	17.5307	19.0687	19.0208	19.1456	18.8702	18.844	18.743	18.922	18.9295	18.9929	18.741	19.1418	18.9863	18.7548	18.545	18.2832	17.8427	18.1137	18.5596	18.5325	18.3841	18.6477	18.672	18.5328	18.7548	18.6739	18.7797	18.7205	18.2164	18.2034	18.2785	18.0851	18.1892	18.7316	18.3182
15.6461	15.5686	15.6912	15.7666	15.8438	15.4917	15.7542	15.746	15.843	15.6706	16.0895	16.8006	15.6939	15.5247	16.6136	15.5141	15.7713	15.7999	15.6755	15.7071	15.6926	16.3821	17.9272	17.088	17.6783	17.8801	15.9063	15.7185	16.5461	17.9383	17.8743	17.5995	17.817	18.4431	18.3601	16.0012	17.8713	17.8815	15.9362	17.8837	18.0576	17.8678	17.3573	17.6919	17.3173	17.6623	17.8982	18.1352	17.7372	17.0657
18.8643	19.2439	19.3032	19.1099	18.7556	19.1479	19.0608	18.8147	18.9009	20.2653	18.8674	19.1442	19.3176	19.0466	19.0689	19.2909	20.188	20.1983	19.6269	19.8792	19.919	20.0903	19.8296	20.1873	19.9025	19.7228	19.8058	19.9744	19.7264	19.7638	19.6623	19.744	19.7857	19.9454	19.7009	20.1463	19.587	19.8342	19.4976	19.6754	19.6954	19.3858	19.594	19.6046	19.7886	19.6709	19.621	20.2339	19.8213	20.2397
18.3604	18.0555	18.3534	18.2487	18.4333	18.3817	18.1861	17.9596	18.4675	17.7233	18.3018	18.3101	18.5112	18.1965	18.6023	18.1903	18.2754	18.6056	18.3934	18.1565	18.3768	18.2652	17.9352	18.0801	18.0796	18.0847	17.8446	17.8139	18.1353	17.9989	18.1032	17.742	18.0437	17.9547	18.1872	18.2206	18.1734	17.9737	17.9442	17.9741	17.4506	17.8548	17.4369	17.8955	17.8816	17.9385	17.9282	17.7526	18.1481	17.7228
17.3361	17.3882	17.3043	17.2651	17.3942	17.3203	17.1429	17.4841	17.1479	17.3169	17.1558	17.0998	17.1906	17.2446	17.1651	17.1425	17.5068	17.4885	17.5539	17.4036	17.1339	17.411	16.9699	17.0515	17.0303	17.1751	17.0622	17.0703	16.8975	17.2763	16.8257	17.1752	16.6696	16.6454	16.5016	16.7036	16.8685	16.9316	16.7309	16.9428	17.4102	16.9926	17.1678	16.699	16.7106	17.0589	17.0147	15.7821	15.9171	15.8627
16.3579	16.1769	16.0439	16.2053	16.1603	15.9679	15.7938	15.9321	15.8589	16.4192	15.9705	16.0144	16.0192	16.0202	15.9996	16.0641	16.9114	17.1323	17.0597	17.2121	17.1954	17.1131	16.3242	16.2073	16.1808	16.1548	16.1326	15.8907	16.0557	15.563	15.9454	15.8076	15.9345	15.9746	15.9996	15.9631	16.0311	16.1147	16.2005	16.1131	16.0376	15.9895	16.0533	15.7809	16.002	16.0095	15.7676	16.1134	15.8792	15.8846
15.2288	16.5456	16.4979	16.6455	16.4965	16.4856	16.5037	16.4198	16.1507	15.822	16.0905	15.9469	15.9243	16.085	16.1652	16.2566	15.6029	16.4908	16.4215	16.525	16.6021	16.4951	16.5634	16.5195	16.5948	16.5508	16.5441	16.6126	16.7399	16.1343	16.6686	16.1077	16.3901	16.8431	16.6798	16.818	16.8901	17.0074	16.8766	16.7966	16.8897	16.7044	16.6564	16.4957	16.365	15.0788	16.4892	15.1961	16.6997	16.8662
19.9035	19.6064	19.5854	19.5986	19.7298	19.7267	19.6125	19.4764	18.9557	18.9	19.1114	17.1649	18.9351	18.7102	19.081	18.8399	16.7275	16.5607	18.6471	16.5643	16.7027	18.9835	19.284	19.184	19.3192	19.2653	19.2013	19.2744	18.5995	17.1423	18.7372	18.8221	18.7529	19.1831	18.9436	17.2493	19.2678	19.2485	18.9347	19.0563	19.166	19.0214	19.284	18.7601	18.7809	18.8049	18.9943	18.9805	19.1516	19.2554
15.756	15.7932	15.8892	15.9863	15.0473	15.5271	15.7381	15.6047	15.5406	16.2587	15.8475	15.5379	15.1552	15.9123	15.8586	15.1784	15.3202	16.109	15.3291	15.7924	15.4684	15.0821	15.1791	15.2165	15.1415	14.8895	14.8848	14.95	14.9669	15.0416	15.1254	14.8038	15.3274	15.4207	14.9516	14.9727	15.092	15.3705	15.0224	14.9535	15.2488	14.9236	14.4974	15.1011	15.1838	15.1753	14.7142	15.132	14.8016	14.9858
21.3495	20.8974	20.6647	20.77	21.1312	21.2849	20.8699	20.8806	20.8063	19.7365	20.5497	20.6073	20.6905	20.6471	21.2415	20.4556	22.0136	21.7579	21.9033	21.8332	21.6481	21.4172	22.7915	22.1912	22.2934	22.5008	22.5753	22.0521	22.7245	22.3683	22.1077	21.697	21.6498	22.182	22.4111	22.1968	22.6158	22.1369	21.8876	22.3858	21.6602	22.1645	22.2738	22.1032	21.7096	21.8121	21.651	21.035	22.2133	21.3614
18.713	18.3648	18.4625	18.6057	18.6431	18.4828	18.5338	18.5591	18.9327	18.7706	18.9055	18.7312	18.724	18.6759	18.6715	18.7379	18.5784	19.0346	18.8718	18.9187	19.0163	18.8487	17.7736	17.6989	17.6118	17.7563	17.5532	17.6051	17.7148	17.3445	17.2289	17.3718	17.5365	17.4145	17.3475	17.4509	17.9361	17.6818	17.707	17.6458	17.2805	17.8988	17.4131	17.2209	17.3313	17.1011	17.2388	17.2442	17.3991	17.2901
15.3105	15.6814	15.1203	15.1516	15.095	14.7381	15.1159	15.0379	15.3863	15.002	15.1734	14.6396	14.7755	14.8306	15.4951	14.8057	14.3227	14.3851	15.0813	14.6895	14.6089	15.0637	16.0318	14.9323	15.7793	16.1636	15.6147	15.8282	16.1919	15.8825	16.0768	15.2634	14.312	15.0423	14.9059	16.7164	15.0206	15.1591	15.9357	15.8779	14.8976	15.0879	16.426	16.514	14.6632	15.2712	16.3282	16.3551	14.7133	15.1294
17.3782	17.4266	17.4414	17.4767	17.4042	17.3389	17.2819	17.5396	17.712	17.8155	17.8448	17.7024	17.6375	17.7688	17.4906	17.8481	16.7777	16.9511	16.6034	16.5073	16.8851	17.0189	17.1533	17.1914	17.0917	17.1132	17.1234	16.846	17.3009	17.1207	17.3676	17.3626	17.4347	17.2252	17.1409	17.2303	16.7542	16.9549	17.1106	17.178	17.1004	17.241	17.0783	17.0675	17.0139	17.0341	16.9267	16.9523	16.9073	17.1762
14.8941	14.6367	14.6116	14.7793	14.5727	14.3996	14.6101	14.6876	14.888	15.1289	15.1026	14.7081	14.9055	14.8147	14.6979	15.0005	15.2398	15.2559	14.8795	14.9046	15.0839	15.1584	14.874	14.5436	14.6735	14.9913	14.575	14.8224	14.6891	14.6053	14.632	14.8077	14.9203	15.1395	15.1221	15.0972	14.9247	14.9963	15.1139	14.4392	14.6386	14.661	14.4418	14.4529	14.3606	14.3095	14.4129	14.2891	14.5773	14.5203
15.4444	15.6091	15.5475	15.4495	15.5756	15.6008	15.5369	15.7327	15.6124	15.7531	16.0962	15.4365	15.7805	15.4711	15.4758	15.6485	15.129	15.1362	15.2718	15.0744	15.2207	15.2069	15.891	16.2074	15.9206	15.5601	16.2121	16.0182	15.9444	15.9982	15.9972	15.5861	15.8039	15.7853	15.5383	15.8916	15.4844	16.2052	15.9902	15.758	15.8687	15.8557	16.001	15.6172	15.6993	15.5834	15.9306	15.7798	15.872	15.4097
16.5862	16.6399	16.7384	16.6626	16.6165	16.7977	16.863	17.2605	17.0507	18.0388	17.799	17.8003	17.1015	17.8095	16.966	17.2695	15.5803	15.9592	15.7093	15.8436	15.8866	16.0276	16.91	16.4096	17.0826	16.6872	16.6458	16.3924	17.333	15.8672	16.7542	17.228	16.8542	16.507	17.8509	16.5321	16.5413	16.4807	16.4827	16.6722	16.4376	16.507	15.9649	16.5937	16.1155	16.227	17.0283	16.2831	17.1124	16.3771
15.4456	16.1639	15.7765	15.6095	15.8968	15.8482	15.9428	16.0886	15.8053	16.4175	16.2807	16.1083	15.5601	15.9598	15.532	16.0529	15.8964	16.2454	16.9763	16.2102	16.6038	16.5726	15.9983	15.9168	15.8516	16.1563	15.9023	15.8905	15.9833	15.4293	15.8371	15.74	15.8335	15.734	15.7759	15.3423	15.8447	15.9424	15.9834	16.0026	15.9249	16.0753	15.6857	15.7728	15.6293	15.3026	15.4573	15.7541	15.6698	15.7359
17.7044	17.3309	17.1892	17.4423	17.5214	17.4991	17.3628	17.5601	16.7893	16.2653	16.4668	16.7443	16.4567	16.4162	16.9527	16.5927	16.9467	16.7557	17.0705	17.0337	16.7743	17.0297	17.2381	17.4937	17.6412	17.0756	17.2288	17.3788	17.1303	17.3789	17.1511	17.1387	17.3144	17.2675	17.1493	17.1217	17.5024	17.3693	17.2439	17.1317	16.9117	17.1102	17.1195	17.2603	16.9668	17.2052	17.3619	16.9261	17.2046	16.9737
16.5162	16.7448	16.66	16.7446	16.2409	16.59	16.842	16.8881	17.0587	17.8318	17.2448	17.1826	19.8509	16.9041	16.8205	17.1414	16.2268	15.6764	15.0946	15.273	15.9719	16.2105	15.5116	16.0711	15.9144	18.6246	18.9296	19.1968	15.9622	15.7319	18.1296	15.9404	15.8603	15.8591	15.8262	16.1909	19.806	19.7927	17.6927	16.0776	16.0546	18.4989	15.5411	15.3931	17.9841	15.6805	15.8425	16.1682	17.8822	17.4726
16.2653	16.1242	16.2364	16.226	16.1978	16.4084	16.5117	16.3066	16.0757	15.5213	15.7656	15.7009	15.6594	15.7373	15.7846	15.466	16.2195	16.4604	16.4405	16.631	16.4922	16.2028	16.193	16.047	16.2457	16.2431	16.2316	16.3695	16.1693	15.7328	15.4405	14.9228	15.7183	15.9644	15.9813	15.7932	16.2449	16.072	16.2039	16.074	15.6966	15.9284	16.0313	15.4279	15.6736	15.5286	15.6108	15.6048	16.2254	15.6584
17.5178	17.8909	17.928	17.8571	17.932	18.0183	18.0877	18.1575	17.7023	17.9164	17.8083	17.7453	17.9249	17.6808	17.6948	17.8502	17.3686	17.5362	17.0695	17.6308	17.3641	17.5763	17.1006	17.5321	17.2817	17.5396	17.1506	17.6125	17.3111	16.7931	16.6708	17.124	16.9546	17.1763	16.7847	17.1558	17.2032	16.985	17.2645	17.3054	16.8845	17.0949	16.9054	16.8905	17.0527	16.8735	17.0239	17.1	16.7584	17.1802
17.5825	17.5766	17.4894	17.6101	17.5326	17.564	17.504	18.0743	17.3068	17.4253	17.4891	17.3941	17.4153	17.3272	17.3957	17.3088	16.7201	17.4104	17.6099	17.2334	17.3117	17.338	17.0344	17.0095	16.9545	17.0163	16.8615	16.8172	16.9309	16.6839	16.7513	16.7328	16.9059	17.0124	16.9142	16.9984	16.997	17.0416	17.0075	16.9552	17.1116	16.968	16.9362	16.9049	16.9482	16.7388	16.8334	17.0123	16.9742	17.0005
15.6718	15.5639	15.4135	15.5072	15.6386	15.8586	15.8101	15.8038	14.704	14.5523	14.5839	13.9956	14.3961	14.9201	14.9529	14.6907	14.1889	14.5399	14.5768	14.5628	14.5828	14.4516	15.9457	15.877	15.8309	15.6754	15.5482	15.8458	15.7671	15.7409	14.9061	14.0863	15.5081	14.3076	14.9255	16.0654	15.7317	15.9478	15.7712	15.607	15.3901	15.6036	15.2818	15.0133	14.643	14.7872	14.9583	15.3015	15.2147	15.01
17.0536	16.1346	16.1201	17.0396	15.9877	16.5526	17.7352	16.0094	17.0443	17.8473	17.1737	16.9916	16.9829	16.6849	16.9398	17.1354	11.2704	12.0954	12.0482	12.5188	12.0647	12.5581	14.6832	14.4518	14.5247	14.845	14.8156	16.2382	15.825	13.5188	15.4786	15.8159	15.9764	12.3001	11.7225	15.7682	14.691	14.2479	14.5368	15	15.7185	14.9265	14.6646	15.4342	15.7128	15.1393	15.5905	15.7619	15.714	15.7595
17.6692	17.4578	17.1681	17.5182	17.3369	17.6598	17.4143	17.5581	17.3393	17.1129	17.4281	17.2683	17.4023	17.3107	17.342	17.2059	17.3456	17.4464	17.6123	17.6079	17.5062	17.2449	17.9284	17.7146	17.937	17.8298	17.9073	17.6247	17.9113	17.9598	17.7903	17.7345	17.658	18.1122	18.0361	17.9585	17.9699	17.9579	17.6439	17.7413	17.8448	17.7697	17.9061	17.6963	17.7448	17.8241	17.8385	17.6547	18.0459	17.8656
17.5289	15.0356	17.8375	17.5435	17.8784	17.9523	18.0966	17.504	18.1316	19.3043	18.1717	17.9417	18.8981	18.2479	18.922	14.5169	18.6306	18.1656	17.733	18.0066	18.5672	18.1027	18.48	17.8148	17.7567	18.6054	17.6094	17.5137	17.6925	18.8103	16.6273	18.0803	17.9267	18.6158	18.0136	17.9946	17.2758	17.5995	17.2164	17.4097	17.5966	17.1153	18.0835	18.6972	17.536	17.7719	15.0973	17.4331	17.2493	17.6418
15.9866	15.9303	15.8918	16.1691	16.1773	15.9739	15.628	15.9044	16.7594	16.6987	16.0557	16.6059	16.7158	16.4695	16.3434	16.7412	15.2844	15.1927	15.5224	15.5443	16.0769	15.9569	16.2336	15.9167	16.004	16.1491	16.0294	16.2202	15.857	15.1178	16.2653	16.2458	16.4965	16.4696	16.1927	16.7526	16.2837	16.4365	16.258	16.1341	16.3013	16.2128	16.1895	16.5613	16.5588	16.5169	16.4013	16.8606	16.466	16.901
15.9388	15.8192	15.9429	16.0598	15.8526	15.7235	15.8874	15.5579	16.9349	17.6287	16.9839	16.7674	16.5026	16.251	16.3923	16.6925	15.2295	15.513	15.3924	15.5562	15.829	15.612	14.8183	15.6561	14.487	14.9952	15.7839	15.0116	14.7919	14.6615	15.1684	15.5914	15.2646	15.3232	14.3258	15.257	14.5651	14.9321	14.5234	15.1466	15.1057	14.8416	14.7668	14.7509	14.8251	13.6428	14.1104	15.0264	14.6669	15.0788
16.4077	16.2715	16.0622	16.2473	16.1306	16.3257	16.1715	16.3665	16.3509	16.4794	16.161	16.1454	16.1002	16.236	16.1449	16.3669	17.1423	16.3419	16.5505	16.4537	16.4827	16.3799	16.3323	16.0929	15.9352	16.0312	16.0663	15.9711	16.1316	16.3485	16.3776	16.4544	16.3394	16.3717	16.3744	16.5293	16.1991	16.3067	16.2414	16.2497	15.8191	16.2093	15.8925	15.9756	15.8265	16.1346	16.0862	16.0553	16.307	16.4852
15.5476	15.4043	15.7081	15.5379	15.3122	15.5186	15.4108	15.5365	15.7879	15.5521	15.7421	15.0735	14.9843	14.225	15.5207	15.6426	14.7019	15.4135	14.859	14.0579	14.2641	14.4938	15.439	15.2902	14.8671	15.6059	15.2593	15.4217	15.3464	15.0497	16.1572	13.1019	15.1056	15.3456	15.5816	16.0165	15.0057	15.3483	15.3924	15.2111	15.7409	15.556	14.6626	15.0881	15.5879	15.4495	15.3147	16.4376	15.4333	15.4472
17.7904	17.9175	17.8614	17.8	17.6853	17.7278	17.7456	17.8778	17.7208	18.1211	17.7961	17.686	17.8032	17.6968	17.608	17.7011	17.1901	17.2251	17.4252	17.2711	17.0315	17.3826	16.6321	16.7724	16.677	16.8419	16.3971	16.7326	16.2474	16.1929	16.2708	16.6752	16.5647	16.412	16.0979	16.4684	16.4276	16.4985	16.7002	16.644	17.0606	16.4022	16.6228	16.2672	16.4554	16.3147	16.4335	16.6533	16.3041	17.4803
15.9972	16.0821	16.7611	16.1865	16.5162	16.5427	16.7312	15.4887	16.4608	16.4723	16.629	16.5752	16.5658	16.2484	16.6293	16.393	15.9634	16.3983	15.1524	16.0437	15.8612	16.3752	15.8944	15.9723	15.9236	16.0053	15.4873	15.5134	15.6003	15.8536	15.5611	15.5351	15.8728	15.5523	15.5448	15.459	15.4789	14.8347	15.7217	16.0193	14.6809	15.5184	15.1505	15.9663	15.943	15.7119	16.0067	15.6602	15.9926	15.6908
16.1392	16.2615	16.2769	16.3436	16.1692	16.1309	16.2223	16.0896	16.8138	17.1129	16.8234	16.5803	16.6829	16.7577	16.3191	16.52	16.0642	16.0253	16.0476	16.056	15.7947	15.8666	16.4526	16.3172	16.3296	16.558	16.424	16.3948	16.3449	13.4285	16.6277	17.3675	16.382	16.5842	16.5194	17.1924	16.3624	16.3598	16.2855	16.3142	16.7261	16.2952	16.6102	16.5994	16.4047	16.3389	16.5427	16.6987	16.6953	17.0401
16.0719	16.0305	16.0027	15.9623	15.8797	19.0772	16.0146	16.1739	15.9106	16.1702	15.9601	15.5079	16.0304	18.0807	18.786	16.134	16.7523	16.5972	16.0397	16.6941	16.6236	16.5535	16.0688	15.8822	15.9288	16.1756	16.2038	16.3815	15.7212	18.0623	15.1198	15.4615	15.3044	15.3137	15.4994	18.0983	15.9087	16.3174	16.2688	16.1961	16.3031	16.078	16.0071	15.4183	15.7786	15.5404	15.6493	16.1786	15.7631	15.5513
21.8891	21.3003	21.2193	21.4538	21.6274	21.9189	21.7534	21.4512	20.614	19.459	19.7694	20.4888	20.1443	20.2604	20.8493	20.3823	21.8883	21.5486	21.6929	22.1607	21.842	21.5967	21.5758	21.7949	21.8881	21.2087	21.1659	21.4968	21.2632	21.3053	20.9155	20.65	21.2325	21.2826	20.9882	21.0305	21.8469	21.7566	20.9434	20.7397	20.3458	21.1404	21.4112	20.9704	20.9046	21.0358	21.3781	21.0707	21.4986	20.9975
16.5411	15.9419	15.859	15.2563	16.7296	15.8851	16.4344	15.8575	15.591	15.7067	15.9026	16.0744	15.7136	15.2375	15.9812	15.5729	20.0123	16.8315	19.8913	16.2463	16.5443	15.0996	15.1399	15.3475	15.2844	15.0708	14.4602	15.3235	15.642	14.6533	15.3497	15.7717	15.5455	16.1566	15.6464	15.1511	15.6296	16.0514	15.4477	15.3182	14.958	15.3699	15.1114	14.6269	15.2055	14.3822	15.0862	15.346	15.4855	15.4324
17.8592	17.5144	17.646	17.5646	17.377	17.1553	17.0236	17.1164	17.725	17.4037	17.558	17.3522	17.5482	17.3841	17.5862	17.1984	16.7994	17.8744	16.8163	16.7539	17.2267	17.558	17.5819	16.6371	15.5961	16.5625	16.2491	16.0313	16.0237	15.8276	16.3435	15.7821	16.5373	15.7971	16.4774	16.4345	16.9176	16.8226	16.8452	16.7967	16.5018	16.5429	16.4423	16.4289	16.3897	16.3398	16.2856	16.5989	16.7534	16.335
17.3363	17.2416	17.0971	17.2045	17.2692	17.3705	17.3158	17.327	17.4721	17.4448	17.4443	17.2247	17.5484	17.3275	17.2182	17.2365	17.4593	17.5021	17.6272	17.4344	17.3944	17.2487	17.2826	16.9652	17.1106	17.1324	17.4289	17.2504	17.4625	17.8641	17.2383	17.4425	17.193	17.8373	17.3726	17.7592	17.3542	17.2033	16.7993	17.1338	17.3997	17.1744	17.3081	17.4258	17.4187	17.5164	17.6022	17.5804	17.5557	17.8108
17.591	17.4788	17.3123	17.4025	17.5112	17.7043	17.4779	17.6201	17.4028	17.4229	17.3194	17.1995	17.5204	17.4507	17.3497	17.1652	17.699	18.0025	17.725	18.1045	17.809	17.8335	17.4036	17.4629	17.5222	17.4862	17.4293	17.5596	17.4628	17.195	16.9491	16.9033	17.0883	17.0861	17.0517	17.0008	17.5066	17.4518	17.4075	17.3426	17.2962	17.3394	17.2227	17.2645	17.1432	17.1209	17.0377	16.9693	17.2194	17.0588
16.1471	15.989	16.1154	16.0815	16.5884	16.1221	16.1086	15.8144	16.1848	15.9805	16.181	15.9735	16.1759	15.875	16.1013	16.1027	17.0589	16.6821	17.0229	16.9223	16.8959	16.7643	16.0065	16.0248	16.2749	16.1008	16.0941	16.2203	16.2085	15.8012	15.4395	16.2893	15.7174	16.2279	16.0252	16.3542	15.6785	15.6808	15.7869	15.6307	15.9834	15.9564	15.84	15.87	15.8556	15.97	15.7209	15.8742	15.8672	15.7915
14.7696	14.5728	14.4427	15.1217	14.6142	14.6014	14.6758	14.474	15.9039	18.1879	16.4252	16.2865	16.3727	16.4239	15.8338	16.7581	15.7598	15.5973	15.3429	15.6772	15.6367	15.222	15.096	15.2582	15.1323	14.9479	15.0835	14.9572	14.781	15.3054	15.2523	16.4397	15.7904	15.1204	14.2299	15.3248	14.7366	14.4219	14.792	15.11	15.8223	14.7151	14.6511	14.9593	15.1718	15.6547	14.8545	14.5889	13.328	14.6567
16.6552	16.4801	16.5065	16.4124	16.4535	16.3293	16.4371	16.159	16.2056	16.4471	16.2352	16.1378	16.0813	16.0569	16.1225	16.0524	16.3101	16.5656	16.4134	16.8465	16.6261	16.5227	16.0474	16.2475	16.1449	16.1755	16.0711	16.0869	16.0974	15.6165	15.7764	15.5862	15.7524	15.7352	15.755	15.5462	16.248	15.8873	16.1602	16.1269	15.7342	15.9033	16.0112	15.7688	15.731	15.7242	15.6915	15.6777	15.8046	15.3883
15.3813	15.368	15.4532	15.3548	15.8899	15.7101	15.3709	15.7889	15.1687	16.2807	15.3055	15.3909	15.4265	15.6426	15.325	15.5995	16.0977	16.4024	16.5436	16.5154	16.2855	16.7127	16.375	16.2949	16.3417	15.9037	16.1711	16.2773	16.3092	16.1229	16.1265	16.2564	15.9717	15.733	16.2728	15.9945	15.6664	16.0835	16.1236	15.8399	15.938	16.0375	15.8321	15.4933	15.5468	15.5402	15.4472	15.3538	15.5028	15.4625
15.3384	16.0221	15.3636	15.5061	15.1656	15.3282	15.7064	16.0845	18.0827	16.1088	18.1417	15.243	15.1643	16.0603	14.4028	15.5661	15.9466	15.581	16.5903	16.3668	15.4542	16.1239	15.4709	15.2753	15.3443	15.4609	15.3756	15.5456	15.3723	15.0718	15.2946	15.1125	15.4645	15.734	15.3066	15.6323	15.064	15.3181	15.6211	15.2395	15.6003	15.2805	14.9728	15.2136	15.0637	14.9818	14.8613	15.1815	15.1352	14.8851
16.1182	16.0299	15.6345	15.9895	16.1351	16.2073	15.8947	16.2391	15.1016	16.3212	14.8309	15.2159	14.6967	15.4145	13.9821	15.0065	18.3531	17.0924	17.1627	17.2915	17.432	17.291	15.9563	16.0252	16.0263	15.8888	15.8956	16.0666	16.1066	16.1024	15.0867	15.4175	15.474	15.8082	15.6897	16.1057	15.9299	15.9439	15.8074	15.6281	15.8294	15.9722	15.9775	15.4885	15.742	15.6371	15.6115	15.4823	15.8917	15.1906
18.4031	18.3503	18.4934	18.3762	18.556	18.3192	18.2005	18.2669	18.1501	18.4063	18.2282	18.2677	18.1743	18.1037	18.1642	18.3217	17.8436	18.1408	18.0372	18.0948	18.0584	18.1363	18.3165	18.4317	18.322	18.4733	18.2296	18.2929	18.144	18.2243	18.264	18.2237	18.217	18.1853	18.1718	18.2442	18.2971	18.391	18.2451	18.3106	18.3876	18.1753	18.1494	18.2441	18.3436	18.3785	18.334	18.3289	18.2765	18.3915
16.6035	16.0003	16.3963	15.156	16.6213	16.3488	16.5651	15.8417	16.1768	14.295	16.5342	15.7483	14.5957	16.334	15.4504	14.9523	15.8955	16.2635	16.2676	16.6608	16.5277	16.2174	16.7786	16.8318	16.9244	16.6947	16.1291	16.6949	16.29	16.5653	16.5576	16.406	16.4958	16.8095	16.7352	16.6687	16.8652	16.8302	16.4907	16.7662	16.7792	16.8806	17.3067	16.2492	16.5111	16.8186	16.5935	16.5995	16.6686	16.9258
12.4434	16.5624	16.4688	15.8858	15.0529	13.8291	15.7836	14.3635	16.884	18.7827	17.2948	17.4888	17.4953	17.4957	17.1004	17.8296	14.3848	14.9281	14.5269	14.4444	15.5096	14.9353	15.1226	15.4707	14.0135	15.7387	15.9154	15.6013	15.6938	15.5853	16.4659	17.098	17.0918	15.0888	16.853	16.2791	14.423	15.8587	16.0267	15.1629	16.4189	15.8553	15.6183	16.8767	17.1064	16.9687	16.0352	17.1345	16.0057	17.6218
21.2527	21.0041	20.9968	21.1923	21.0176	20.9647	20.9929	21.0523	20.9525	21.0714	20.9513	20.7585	20.9971	20.8443	20.7572	20.7974	20.833	20.8256	20.791	21.1224	20.8715	20.7428	20.6616	20.6319	20.6197	20.6002	20.5117	20.5667	20.4402	20.4113	20.0977	20.4153	20.3048	20.4473	20.3035	20.4739	20.7961	20.5869	20.6351	20.3861	20.5656	20.3228	20.6129	19.9983	20.0347	20.0929	20.123	20.2025	20.2029	20.2003
15.2023	16.1506	16.4634	16.5235	15.7054	15.8838	16.2168	15.9339	16.5313	17.8963	16.9339	17.0959	17.1273	17.0626	16.5277	17.1374	15.6344	15.6821	14.89	15.308	15.7731	15.7287	15.8848	15.902	15.6946	15.9512	15.8647	16.1444	15.7472	15.1433	16.4762	17.0234	16.7339	16.6988	15.9195	16.8061	15.8187	15.9673	16.4381	16.036	16.6094	16.1956	16.141	16.6671	16.7642	16.5203	16.5683	16.7392	16.2493	17.2017
15.5017	15.5527	15.6097	15.5907	15.7881	15.875	15.8831	15.7806	16.0483	16.9445	16.4142	16.1973	16.2688	16.1825	15.9674	16.4615	16.2027	16.0206	16.4822	16.1908	16.1507	16.0314	16.2104	16.0645	16.135	15.9451	16.0082	16.0727	16.0009	15.6672	15.8268	16.5834	16.0524	15.807	15.8689	15.7807	15.9574	15.7545	15.9723	15.9768	15.7643	15.9214	15.8357	15.871	16.0161	15.8381	15.8901	15.804	16.0536	16.1055
15.0437	14.8621	14.9221	14.9761	15.6703	14.9563	15.0265	14.7964	15.0414	14.9146	15.749	15.005	14.9704	15.1719	14.9685	14.9119	15.4353	15.3264	15.5355	15.5162	15.3797	15.2855	13.9974	14.1126	13.6058	13.932	13.611	13.6696	13.4974	11.3865	13.6797	12.8329	13.2598	12.5902	15.0142	12.4374	13.6792	13.8582	14.7076	15.0141	13.7953	13.6382	12.8933	15.1814	14.3314	15.2492	13.933	13.9969	13.63	13.359
16.687	16.8015	16.6856	16.7374	16.773	16.497	16.6437	16.3485	17.953	19.5775	18.5056	18.2929	18.4572	18.347	18.5407	18.6434	16.7544	16.5838	16.7294	16.6623	16.7761	16.6805	16.5002	16.5637	16.3318	16.4038	16.0412	16.2277	16.147	16.6182	16.8467	17.6286	17.3025	16.6831	16.361	16.9076	16.2419	16.5311	16.5506	16.2852	16.4299	16.1428	16.1053	16.9983	16.9548	16.6427	16.6149	17.1608	16.6073	17.1206
16.7339	16.6229	16.5216	16.5794	16.547	16.5461	16.4756	16.8321	16.0235	16.426	16.2596	16.2169	16.1365	16.1701	16.0599	16.2614	18.5559	18.7313	18.6175	18.0099	18.1566	17.9716	16.5934	16.5604	16.1108	16.7239	16.5463	16.2737	16.7763	17.098	16.0154	16.1495	16.1171	16.4833	16.3077	16.2215	16.336	16.4191	15.5606	16.4848	16.9644	16.5525	16.4605	15.8759	16.0741	16.1211	15.9661	16.0301	16.0322	16.1359
18.0337	17.7098	17.6873	18.0154	17.8126	17.8303	17.7373	17.748	17.605	17.5101	17.6588	17.4304	17.5903	17.5782	17.5805	17.4976	17.3769	17.8087	17.8952	18.0182	17.9838	17.7252	17.4954	17.2237	17.3876	17.3619	17.2875	17.2144	17.401	17.4633	16.9866	17.2732	17.0703	17.3723	17.2952	17.4229	17.435	17.2692	17.1031	17.1711	17.1418	17.1503	17.2205	17.2303	17.2298	17.2375	17.277	17.3247	17.5923	17.4179
17.0791	17.0006	17.1852	17.0597	17.2137	17.3007	17.3015	16.8057	16.8869	16.1158	16.8778	16.1268	16.7284	16.5682	16.7617	16.6537	17.2758	16.8655	17.1769	16.8282	17.0185	16.9716	17.6066	17.6354	17.5532	17.4807	17.1823	17.425	17.268	17.234	17.0034	17.0768	16.9071	17.1213	17.0964	17.1041	17.3772	17.0723	17.4783	17.2954	17.4328	17.3932	17.5387	17.1624	17.153	17.2448	17.1668	16.9503	17.1627	16.9238
17.1602	16.9304	16.9429	16.8506	16.9537	17.1549	16.8516	16.8453	16.7973	16.9473	16.6374	16.7346	17.0867	16.9904	16.8264	16.6586	17.0113	16.9353	16.9478	17.1153	17.0501	16.9241	17.0658	16.9495	16.9949	16.8763	17.0079	17.0882	16.9068	18.5016	16.6951	18.6743	16.5205	16.5799	16.8006	17.1769	16.8394	16.892	16.4353	16.8057	16.9878	16.7986	16.5974	17.6195	17.1632	17.5149	16.6564	17.1656	17.4021	17.4211
17.5516	16.982	17.1459	16.9749	17.2774	17.3383	17.0723	17.1693	17.0651	16.4438	16.8385	16.7714	16.1362	16.5207	16.9645	16.482	16.741	16.9407	16.6452	17.125	16.8165	16.9878	16.7783	16.7891	16.8448	16.8315	16.8059	16.6328	16.6244	15.8835	15.8883	15.7343	16.2405	16.1871	16.2731	16.1955	16.5229	16.3185	16.4295	16.7757	16.7699	16.5596	16.1912	16.3929	16.2462	16.1694	16.2912	16.3021	16.6265	15.9272
18.3583	18.2452	18.2065	18.2265	18.3531	18.3363	18.2229	18.3445	17.994	17.7411	18.0569	17.9627	18.0902	17.9918	17.8738	18.0516	17.8995	18.0735	18.2295	18.1089	18.1611	18.0326	18.1907	18.2026	18.1164	18.1452	18.0068	17.9774	18.0927	17.7532	17.9193	17.6648	17.8381	17.9362	17.9287	17.9222	17.9523	17.9704	17.8966	18.0509	17.9476	17.8583	17.7986	17.6314	17.6792	17.6034	17.5508	17.5903	17.8824	17.6258
15.8771	16.2306	16.3825	15.8037	16.2133	16.1408	16.4106	16.2436	16.0705	16.2317	16.0831	16.0918	15.9348	16.0914	16.0155	16.1091	17.33	16.955	17.6646	17.0101	17.0407	17.0784	16.2061	16.1713	16.1486	16.1614	15.9361	16.32	16.2297	16.0222	16.1057	16.4801	16.1366	15.9977	16.175	16.2489	15.999	16.0654	16.0862	16.0561	16.0537	16.2942	15.8763	16.1786	16.4148	16.4887	16.2243	16.4823	16.454	16.3056
17.9897	17.8347	17.8011	17.9141	17.8989	18.0158	18.0522	17.983	18.1364	18.6483	18.4171	18.1958	18.2796	18.1686	18.2875	18.2553	18.5344	18.3214	18.4541	18.427	18.5452	18.2732	19.1578	19.0447	18.7542	18.9178	18.942	18.9254	18.4655	18.7761	18.7555	19.0867	18.7733	19.0131	18.823	19.0615	18.7943	19.0591	18.8415	18.7959	19.0405	18.9151	18.9412	18.8406	18.8163	18.7012	18.9368	18.8987	18.7603	19.1319
18.4557	18.8529	18.8196	18.7548	18.6852	18.5622	18.7841	18.8431	18.561	18.6036	18.8033	18.644	19.6363	18.9551	18.5858	19.221	16.3237	17.0381	17.38	17.0634	17.1992	17.4478	18.0704	17.9744	17.8946	18.0155	18.3639	17.714	18.527	18.531	19.6189	18.89	18.8931	19.0845	18.3795	18.344	17.3787	17.8216	18.3085	18.1495	17.9957	18.7933	17.8411	17.9291	17.9984	17.8071	19.0339	18.8058	17.9255	18.3376
15.7596	15.584	15.5018	15.4178	15.7073	15.6223	15.3552	15.8476	14.6871	14.787	14.806	15.0432	14.2279	14.5129	14.7271	14.7311	16.9321	16.6493	16.7432	16.699	15.5903	16.4683	15.2667	15.5372	15.4095	15.2084	15.2172	15.2631	15.0044	14.5745	14.7588	15.1379	14.4682	15.0477	14.3255	14.9928	15.2985	15.1052	15.094	15.333	14.5668	15.1049	14.8216	14.5714	14.2194	14.0739	14.2961	15.2483	14.2453	15.0825
19.8405	19.5262	19.5222	19.6826	19.5464	19.6372	19.5571	19.3561	19.3518	19.4996	19.4476	19.1994	19.3769	19.1257	19.3885	19.0374	19.738	19.8092	19.7902	19.7325	19.8149	19.596	19.1505	19.1886	19.2169	19.1155	19.1075	19.0438	18.9232	19.0032	19.0815	18.9499	19.0036	19.218	19.0627	19.2044	19.4498	19.2158	19.1776	19.0694	19.0628	18.9364	19.0304	19.1061	19.1034	18.9785	19.077	19.1554	19.1605	19.0001
18.9038	18.6612	18.6926	18.818	18.7889	18.5821	18.5896	18.7369	18.3809	19.0079	18.4878	18.2613	18.263	18.2004	18.2679	18.3303	18.0583	18.149	17.543	18.1794	17.9056	18.1073	17.8467	17.7956	17.6033	17.9075	17.4814	17.6739	17.1642	16.9877	16.9559	17.16	17.2118	16.9921	16.9796	16.9772	17.685	17.6896	17.6842	17.7026	17.2448	17.3635	17.1968	17.0496	17.0458	16.9343	17.0222	16.7754	16.838	16.7756
16.613	16.435	16.4342	16.4367	16.6471	16.5275	16.5638	16.616	16.2431	16.2423	16.1741	16.1143	16.2639	15.8928	16.2186	16.0405	16.3413	16.2558	16.2749	16.7382	16.4153	16.5692	16.41	16.4777	16.447	16.4007	16.189	16.4228	16.1515	15.6552	15.6881	15.6173	15.9113	15.7837	15.7206	15.5599	16.4773	16.3594	16.2148	16.1135	15.7041	15.8939	15.6939	15.6779	15.6034	15.5502	15.6373	15.662	15.8769	15.5065
14.3814	14.0539	14.2998	14.0203	14.2537	15.0177	14.0639	13.7885	13.5215	14.9543	13.3745	13.8248	13.7826	14.1336	15.0871	13.6854	15.0354	14.6766	14.7422	15.4481	15.7984	16.2493	14.371	14.3979	14.2599	14.4048	14.5471	14.2967	14.2574	15.3143	14.3984	13.7354	14.2606	14.1126	13.9522	13.968	14.3018	14.3949	14.1884	14.199	14.0157	14.0081	14.6659	14.2179	14.2996	13.9984	15.4744	15.3548	14.4017	15.3619
15.9578	16.1158	16.0698	16.0255	15.1034	15.7097	15.2281	15.7595	15.844	15.5462	16.06	15.9292	14.9838	14.7706	14.812	15.0103	15.3736	15.5613	13.5332	15.1596	15.5244	15.1927	15.2017	15.0668	14.9003	15.2365	15.2647	15.462	15.3921	13.3277	15.2628	15.3332	15.0009	15.5414	15.3541	15.2901	15.7695	15.796	15.7391	15.9623	16.3248	15.9818	15.9147	15.8876	15.8871	15.5108	15.7602	15.6127	15.8368	16.0398
17.7448	17.7506	17.8048	17.815	17.6841	17.552	17.6901	17.4384	17.18	17.7566	17.4476	17.4542	17.5351	17.3224	17.5646	17.4314	18.0308	17.8295	17.672	18.0909	17.9314	18.0173	17.1398	17.3274	17.2082	17.3115	17.1917	17.3522	17.0035	16.9349	16.8409	16.9577	17.1815	16.9771	16.9644	17.0612	17.1604	17.2151	17.1111	17.1761	17.025	17.0762	16.7828	17.0715	17.1376	16.9007	17.0088	17.2554	17.0715	17.051
17.4206	17.6058	17.5152	17.6748	17.8049	17.7788	17.6992	17.6277	17.4102	17.5372	17.8077	17.3557	17.5121	17.4088	17.3562	17.4955	16.7596	17.1462	17.3845	17.2558	17.4119	17.2604	17.2055	16.8302	17.0443	17.0481	16.9347	16.8942	17.405	17.0669	17.1328	17.296	17.2508	17.1154	17.3255	17.3112	16.8326	16.852	16.9458	16.9477	16.8043	16.9294	16.9957	17.1388	17.1562	17.0629	17.0436	17.1254	17.3612	17.1827
16.4165	16.3158	17.264	16.4056	16.4174	17.2116	16.0449	17.2137	16.2529	16.9886	17.0255	15.8912	15.8037	15.8087	15.8219	15.8923	15.9676	15.7294	16.0401	15.8284	15.8941	15.7642	16.3615	16.5849	16.3791	16.1713	16.5672	16.1334	16.5016	16.0341	16.346	15.8527	16.1974	15.9296	16.0311	15.7289	15.9539	16.1256	16.1672	16.5707	15.9627	16.5192	16.3534	16.0409	16.1387	16.2495	15.7735	15.646	15.8967	15.7709
14.2289	14.2864	14.48	14.3348	14.4283	14.2257	14.5922	14.4291	15.1128	16.7241	15.4577	15.5258	15.5359	15.2962	15.072	15.5787	14.915	14.9914	15.1278	14.7723	15.2753	15.373	14.2928	14.065	14.2774	14.2928	14.3638	14.3264	13.4756	13.3322	14.0363	14.9762	14.6146	13.2397	13.627	14.3078	13.7902	13.9208	14.0665	14.1578	13.3678	13.1324	13.6393	13.8963	14.0474	13.8191	13.7108	14.6523	14.1523	14.3714
16.7677	16.5271	16.5924	16.6132	16.7531	16.8544	16.8089	16.7597	16.274	15.8704	16.9061	16.7256	16.8501	16.904	16.7057	16.6654	16.9821	16.9363	16.9695	16.8336	16.9997	16.9967	16.6551	16.4789	16.5949	16.7956	16.6144	16.5567	16.6909	16.7342	16.3828	15.9453	16.4222	16.9494	16.8006	16.6896	16.795	16.6283	16.509	16.6034	16.643	16.5887	16.7592	16.4853	16.4501	15.6657	16.1901	16.5011	16.7388	16.6301
16.1956	16.2725	16.2381	16.3786	16.4074	16.4754	16.5131	16.3358	16.1681	16.2121	16.2879	16.0879	16.0711	16.1187	16.1015	16.0921	16.3559	16.263	16.103	17.1798	16.161	16.163	15.632	15.7067	15.5931	15.643	15.5951	15.5996	15.5724	15.3455	14.8128	14.4163	15.3779	15.3293	15.5237	15.4013	15.4864	15.5463	15.6379	15.5478	15.553	15.3398	15.3065	15.4625	15.7159	15.4591	15.6191	15.7622	15.6875	15.7394
16.2383	15.8366	16.7997	17.1487	16.4135	16.8904	16.8652	16.3576	17.8983	18.5583	18.0716	17.926	18.2456	18.4756	17.6722	18.2603	16.9941	17.2547	17.5544	16.0513	17.2504	17.3258	16.9143	16.5338	16.8938	17.1639	17.3783	17.0587	17.5827	18.2895	18.1919	18.5256	18.2271	18.314	18.387	18.891	17.4611	17.8664	17.3197	17.457	18.1889	17.4234	18.3102	18.2146	18.5256	18.8251	18.4681	18.8134	17.7311	19.1163
16.563	16.7142	16.5545	16.7181	16.4067	16.6217	16.7233	16.606	16.6703	17.0637	16.8037	16.6129	16.7343	16.7882	16.5105	16.3783	16.2368	16.2064	16.7182	17.2405	17.0685	16.9856	16.2147	16.3582	16.1693	16.2045	16.1159	16.2291	16.4065	16.6019	16.0654	16.5416	16.1151	16.4983	16.102	16.3437	15.9667	16.0224	15.9704	16.1392	16.2988	16.1132	16.2458	16.2151	16.2635	16.4233	16.2991	16.2873	16.4794	16.3202
21.8559	22.1663	22.2087	22.5638	21.6343	21.9382	22.202	21.9938	23.7444	23.7717	24.305	23.8415	24.01	24.6113	23.6432	23.9627	22.1327	22.5972	22.9515	20.9125	22.0189	22.4388	21.3392	21.1375	21.8333	22.1022	22.8231	22.0617	22.8086	24.0448	24.0331	24.153	23.7335	24.3713	24.1346	24.5215	22.9292	23.2636	22.3794	22.7349	23.4814	22.6716	23.9011	23.9219	24.2931	24.4261	24.2524	24.6786	23.89	24.6449
21.0709	21.0865	21.1159	21.134	21.2421	21.2191	21.5692	21.0028	20.9445	20.8001	20.8378	20.7901	20.9655	20.9848	21.1849	21.0434	20.4731	20.5702	19.7319	20.4057	20.4909	20.4318	21.4718	21.3721	21.4518	21.3555	21.073	21.3372	20.9327	21.0633	20.8549	20.7327	20.9069	20.318	20.5514	20.6215	21.5268	21.1698	20.86	20.9201	20.3892	20.8507	20.7027	20.6415	20.417	20.4964	20.6043	20.123	20.3471	19.7663
18.0421	17.8211	17.9757	17.8537	17.7133	17.5966	17.4585	17.3195	17.5432	17.1545	17.2666	17.3446	17.414	17.4359	17.5449	17.2247	17.4161	17.6472	17.6378	17.2086	17.6627	17.6682	16.8415	17.2656	16.9227	16.9609	16.8936	17.0222	16.9884	17.2899	17.4066	16.7693	17.2355	17.4041	17.2871	17.4423	17.3459	17.4477	17.2906	17.2911	17.4645	17.1237	17.1318	17.5539	17.3363	17.4198	17.4875	17.2999	17.5554	17.4328
16.5265	16.3698	16.4199	16.3715	16.4325	16.5325	16.4753	16.364	16.355	16.6006	16.443	16.3588	16.5669	16.5238	16.1567	16.3512	16.3042	16.3678	16.7766	16.228	16.3941	16.2587	16.5432	16.598	16.8013	16.83	17.0835	16.8155	16.5482	16.3902	17.0243	14.5839	16.4559	16.187	16.7488	16.3432	16.7027	16.9472	16.6847	16.6972	18.0097	16.8599	17.4206	14.8937	15.4631	16.1863	16.8956	16.0634	16.9438	13.8895
19.6378	19.2881	19.2926	19.4291	19.2935	19.9101	19.3462	19.7275	19.2423	20.4413	19.5133	19.474	19.6185	19.5771	19.6021	19.7815	20.2182	19.7467	19.9544	20.1865	19.9331	19.5564	20.5916	21.1086	21.1954	20.4035	20.5752	18.9988	18.1661	20.3364	20.5839	20.3361	20.485	19.8797	20.5527	19.2142	20.606	20.423	20.3993	20.7398	20.4036	20.2886	19.6798	20.5417	20.1822	19.9525	20.2415	20.3121	20.3823	19.6765
16.8642	16.1803	16.5356	16.4148	16.4904	16.268	16.0083	16.3197	16.4245	16.4163	16.3815	16.5123	16.3177	16.397	16.1404	16.4673	15.6748	15.4694	15.721	15.2316	15.5096	15.7304	16.7435	16.5385	16.4505	16.5229	16.5885	16.5808	16.1683	16.6242	16.5361	16.441	16.5491	16.7788	16.5374	17.3793	16.4644	16.7708	16.3948	16.5913	16.3895	16.6231	16.1275	16.3683	16.5303	16.4476	16.9824	16.5644	16.7684	16.6695
23.1092	22.9158	22.9373	22.9722	22.9048	22.9725	22.8798	22.7192	22.7299	23.0923	22.5076	22.7034	22.6157	22.5568	22.8239	22.5998	23.2617	23.0473	23.0573	23.2247	22.8616	22.7638	23.4216	23.3572	23.447	23.2678	23.4122	23.5224	23.3032	23.1503	22.9929	22.9725	23.18	23.2667	23.0174	23.3069	23.4101	23.3033	23.2438	23.1171	23.3071	23.2342	23.4193	23.0733	23.075	22.9304	23.0979	23.2645	23.2975	23.4413
18.6447	18.58	18.6271	18.5971	18.196	18.505	18.4244	19.0074	18.9312	20.0134	19.1008	19.0394	18.916	19.028	18.8731	19.3622	19.821	19.5382	20.1511	19.6079	20.0349	20.3527	19.0159	19.4035	19.2479	19.0689	19.287	19.1555	18.7551	18.8521	19.1627	19.1406	19.0419	19.3201	18.6396	19.1801	19.4692	19.3166	18.9193	19.2913	19.2881	19.2431	18.9206	18.9997	19.1255	19.0693	19.1079	19.2939	19.1844	19.3102
16.1256	15.799	15.6167	16.0241	16.0692	16.1455	16.1359	16.2704	14.9428	16.3739	15.8722	15.6699	15.134	13.8781	15.6275	15.9457	16.8088	16.6795	16.953	16.9225	17.0486	16.7927	15.4408	15.2727	15.0329	15.6124	15.8292	15.1318	15.4412	12.8899	15.3293	16.8152	16.0975	16.0516	15.9878	16.0631	14.8001	16.235	14.8323	14.7192	15.5963	14.7946	15.9673	14.1444	14.0472	14.4521	15.9947	15.2366	15.5152	15.8038
23.0215	22.6218	22.8109	22.8992	22.8086	22.6375	22.5799	22.8282	22.8261	22.8403	22.7217	22.6164	22.3707	22.3961	22.4872	22.574	20.9304	21.4138	20.9272	21.2281	21.2392	21.356	22.0351	22.0913	21.903	22.1459	21.8845	21.9314	21.8664	21.827	21.7491	21.8243	21.9525	21.7292	21.7286	21.6789	22.1175	22.0419	21.9953	22.0237	21.9452	21.9092	21.7534	22.0078	21.9146	21.7754	21.831	21.8334	21.8081	21.7902
16.8009	16.5308	16.4527	16.5942	16.6853	16.7978	16.4958	16.4502	16.6313	16.7043	16.6432	16.4673	16.4878	16.3403	16.5117	16.2716	16.2835	16.7402	16.4461	16.5838	16.4983	16.4984	16.2836	16.1667	16.2292	15.7384	16.3777	16.2155	16.1052	16.1613	16.2177	16.2143	16.27	15.8901	16.4536	16.432	16.3298	16.2646	16.5643	16.2999	16.334	16.1959	16.3565	15.9052	16.0829	16.0408	15.9966	16.2073	16.2357	16.2414
19.6919	19.6727	19.5842	19.6195	19.7162	19.9961	19.9486	19.9063	19.2585	18.9077	19.2941	19.1376	19.2256	19.137	19.1514	19.1052	19.2173	19.4225	19.0217	19.5097	19.3874	19.4928	19.9232	19.8774	19.7525	19.8314	19.7651	19.8866	19.8079	19.7756	19.2313	19.4542	19.1187	19.4024	19.4378	19.2165	19.8365	19.8012	19.5214	19.7465	19.5964	19.5324	20.2197	19.2359	19.2396	19.7411	19.8528	19.9482	19.7529	19.2745
16.2403	16.3443	16.084	16.058	16.0884	16.1829	15.8861	15.5972	15.9859	16.3554	16.0862	16.1244	16.4	16.0224	15.8527	14.9076	16.6039	16.861	16.4805	16.8626	17.5947	16.9854	15.789	15.7146	16.0052	16.0918	15.9772	16.0073	16.1035	17.2774	14.6564	16.3694	16.043	16.725	16.1711	17.364	15.0312	16.12	15.9484	15.6839	16.1323	15.8782	16.4744	16.429	17.347	16.9261	16.7069	17.344	16.0707	16.7632
22.9451	22.7817	22.7244	22.9621	22.855	22.781	22.8408	22.8252	22.7239	22.8373	22.7129	22.6323	22.6812	22.4564	22.5348	22.5218	22.7138	22.2263	22.1986	22.5013	22.3246	22.1677	23.0961	23.0724	23.09	22.8214	22.914	22.9761	22.853	22.475	22.3452	22.2935	22.5681	22.4418	22.4973	22.398	22.8781	22.7942	22.73	22.7093	22.8217	22.8683	22.8954	22.5173	22.4415	22.443	22.4738	22.5721	22.6198	22.5366
17.91	17.7608	17.7663	17.9567	17.7913	17.6574	17.7686	17.8208	18.6923	20.0519	19.1193	18.8921	18.9307	18.6712	18.6981	19.0099	18.2778	17.8765	18.0051	18.2567	18.3119	18.1262	17.7567	17.8765	17.8437	17.6853	17.8518	17.7496	17.7262	17.8483	17.8172	18.4911	18.0128	17.8763	17.1889	18.1284	17.7949	17.807	17.8978	17.73	17.9086	17.7689	18.0355	17.9905	18.0604	17.2193	17.4444	18.333	17.6523	17.9139
16.4117	16.1976	16.2029	16.1561	16.3509	16.2972	16.2313	16.2567	16.8318	16.1356	16.8633	16.5866	16.4133	16.4131	16.4614	16.9643	16.2875	16.3478	16.5892	16.0581	16.1362	16.2258	16.7016	16.5209	16.7272	16.7836	16.7141	16.662	16.7861	16.3967	16.5833	16.2863	16.3698	16.2589	16.6913	16.7932	16.6092	16.3346	16.5224	16.5914	16.7063	16.8106	16.6121	16.3798	16.4059	16.7532	16.2576	16.3633	16.4542	16.3688
15.4247	15.1736	15.1112	14.6241	15.6766	15.3395	15.2316	14.5172	13.7668	14.3222	14.2074	14.2164	14.749	14.5326	14.6219	14.3124	16.0874	15.5145	15.6689	16.1452	14.8872	14.8934	16.3587	16.9043	17.005	15.9717	16.7195	16.7277	16.2739	16.9351	16.5956	16.0142	16.5242	16.6523	16.7688	16.7256	16.1639	16.0798	15.8225	16.5282	16.0176	16.4743	16.3314	16.4264	16.1808	16.3463	16.239	16.3738	16.6078	16.2136
16.3235	17.3962	17.0988	17.189	16.1646	16.1617	16.2709	15.6536	17.5251	18.2697	17.8429	18.1259	18.0207	17.4011	16.7603	17.8053	16.903	15.5893	16.3711	15.5042	15.8562	15.9746	15.9918	15.5221	15.4143	15.5777	15.6726	15.6072	15.8177	18.6896	16.335	16.762	16.3021	16.1371	15.9402	16.2621	16.3097	16.318	17.3098	16.4056	16.7011	16.7764	17.4009	16.9204	17.1572	16.8098	16.4584	17.1872	16.7551	17.374
15.2182	14.2968	14.0351	14.0983	14.2001	14.25	13.5292	13.9256	14.5274	13.6365	14.9285	14.9234	15.2548	14.0025	14.6473	14.7148	14.6816	15.3108	15.4693	14.7207	15.1576	15.2842	16.2322	16.0641	16.0821	15.9598	15.9386	15.9975	16.4057	16.2088	15.8641	15.8806	16.1697	16.1228	16.3576	16	16.0422	15.9837	16.0459	16.0873	15.9174	16.1678	15.9304	15.6906	15.7721	15.7365	15.8114	15.8028	16.0809	15.9349
14.7855	14.5034	15.6625	16.7966	16.3478	16.2964	16.3488	18.0587	17.4803	16.8943	15.3124	15.3519	16.894	16.8589	16.765	16.803	17.0335	16.8861	17.0035	16.8454	16.8243	16.7162	16.8137	16.8294	16.918	16.762	16.8393	16.6105	17.049	17.6508	16.9777	17.4919	16.7807	17.4018	17.0781	17.4993	14.7364	15.5218	14.792	15.8673	15.1349	14.0113	16.7137	16.8512	13.9671	15.4481	15.0804	16.2875	17.5179	13.2602
18.2279	17.9472	18.0234	18.0266	17.9008	18.0187	17.8409	17.8113	18.1598	18.1529	18.1011	18.056	18.0084	17.9922	18.1407	18.0916	17.7365	18.0366	17.7286	17.7206	17.8419	17.654	18.2294	18.1536	18.1628	18.1149	18.04	18.2706	18.1699	18.3434	18.1049	17.7646	17.9903	18.2415	18.1372	18.4469	18.2482	18.2065	17.9338	18.0951	18.25	18.1109	18.0773	18.14	18.1587	18.0383	18.082	18.0987	18.5707	18.2823
16.7494	16.6826	16.622	16.0514	16.564	16.6057	16.2313	17.3356	15.6747	16.5013	16.1261	15.7714	15.9997	16.4761	16.2237	15.522	17.5681	17.4858	13.8749	16.0325	16.646	16.7635	14.7779	15.5328	16.4333	16.5902	16.3713	16.6418	16.1388	16.1771	15.9747	16.4914	15.3897	15.7947	15.7957	15.9277	18.0796	19.3882	18.0324	18.0134	17.8947	18.2568	18.9861	16.394	16.3216	16.8022	16.6471	16.9261	17.029	16.8756
19.2055	19.0988	19.0538	19.182	19.4555	19.2666	19.1953	19.3545	18.7657	18.8597	19.0884	18.7677	18.8905	18.8748	19.1234	19.0272	19.3088	19.6516	19.4499	19.4585	19.5457	19.5469	19.2898	19.2815	19.3274	19.3731	19.2479	19.4037	19.1553	19.1278	19.0392	18.9941	18.8755	19.2187	19.2046	19.1859	19.1231	19.2933	19.1721	19.1805	19.5206	19.2145	19.1784	18.7864	18.7169	18.7866	18.9	18.9202	18.98	19.0558
17.4065	17.6623	17.6567	17.2688	17.6905	17.7945	17.7262	17.7081	17.4973	17.6192	17.6757	17.4471	17.6632	17.5295	17.6072	17.4903	18.3488	18.5498	18.189	18.6266	18.3542	18.4847	17.1831	17.2495	17.2483	17.4442	17.4614	17.5432	17.2017	17.7115	17.4007	17.679	17.2248	17.5629	17.3824	17.5697	16.7531	16.9852	17.1899	17.3877	17.8595	17.3779	17.6652	17.2485	17.3689	17.4408	17.5461	17.2672	17.2905	17.3846
20.1478	19.8089	19.8313	19.9509	19.8087	19.8928	20.0599	19.8671	19.9802	21.3587	20.0541	19.8804	20.5013	20.3388	20.1012	20.5544	20.537	20.0074	20.4577	20.2822	20.2887	19.8278	19.9494	19.8905	20.0618	19.729	19.8971	20.0882	19.4806	19.3293	19.4681	19.939	19.7752	19.5694	19.2724	19.7571	19.7653	19.9697	19.7896	19.6634	19.8225	19.7176	19.8506	19.5007	19.6328	19.3242	19.4894	19.879	19.7205	20.0721
17.2229	17.0162	16.988	17.1014	17.0138	17.0444	17.0884	16.6809	17.006	18.0778	17.1634	17.0026	17.4255	17.2024	17.1372	17.1951	17.3994	17.2997	17.1869	17.2824	17.1345	16.8489	16.5	16.5766	16.7149	16.5574	16.8453	16.9711	16.712	16.8417	16.6397	16.9953	16.8699	16.8849	16.5254	17.1816	16.9015	16.8733	16.587	16.6641	17.0256	16.8165	16.7303	16.7142	17.0834	16.72	16.9899	17.2153	17.0055	17.2958
16.4334	16.6286	16.0407	16.3798	16.6046	16.4712	16.2072	16.5923	15.4828	15.4741	15.3218	15.7741	16.2458	15.7315	15.5319	16.25	16.6909	16.9006	17.2017	17.2257	17.0211	17.024	15.6158	16.2664	16.0839	15.6753	15.5126	15.3465	15.6106	16.1643	15.7659	16.4416	16.0269	16.7661	16.2596	15.7845	16.5899	16.6042	15.7509	15.3761	15.1802	16.2569	14.975	15.6778	15.6932	15.7581	15.6525	14.5507	15.9805	14.7573
17.1183	16.8741	16.7481	16.6042	16.9852	17.1032	16.9296	17.0352	16.6005	16.1828	16.5196	16.7162	16.4735	15.7153	16.7806	16.2156	16.6983	16.6892	16.6473	16.7742	16.7717	16.6484	17.3901	17.2661	17.3156	17.1856	17.1413	16.9302	17.1796	16.9234	16.2755	16.4175	16.6923	16.5257	16.8139	16.5157	17.3389	17.2611	17.0075	17.1605	16.9477	17.0459	17.048	16.986	16.8153	17.0472	16.7075	16.7286	17.1303	16.6043
17.4457	17.5264	17.6567	17.6314	17.3837	17.4112	17.4017	17.4928	17.394	17.3463	17.2157	17.1864	17.1845	17.1448	16.9062	17.3078	17.336	17.2237	17.0934	17.268	17.2916	17.2439	17.7594	17.7655	17.6392	17.9502	17.9626	18.1595	17.6794	17.6143	17.3027	17.2229	17.4808	17.1369	16.9963	17.0865	17.4528	17.785	17.9864	17.6753	18.0031	17.7057	17.4422	17.0001	17.0517	17.2342	17.2255	17.1018	16.8256	16.9691
15.9853	16.0044	15.615	15.9153	15.4838	15.514	15.8181	16.0225	16.1574	16.3704	15.7588	15.7533	15.4582	15.6096	15.8914	15.816	14.7908	15.0141	14.1107	15.236	15.4963	15.6545	16.2628	16.1634	16.0824	17.0019	16.0535	15.8801	16.0089	15.8199	16.456	16.8295	15.9973	16.0806	16.6735	16.7234	16.2567	17.0452	17.0062	16.284	16.3531	16.2206	16.6135	15.9328	15.5682	15.8872	14.5724	14.0313	16.1047	14.7482
15.2242	15.3428	15.2497	15.062	15.4003	15.4958	15.7354	15.6047	14.7924	14.4586	14.4145	14.6199	15.1177	14.9773	15.5331	15.0936	15.5314	15.005	15.0772	15.3625	15.0348	14.9406	18.4179	18.3152	17.9278	17.8027	18.1027	18.0418	15.4219	15.2616	15.8336	14.8549	16.2559	15.3233	15.9632	15.4023	17.7447	18.2184	16.839	17.624	17.6407	18.1363	17.4492	15.289	14.7127	14.6693	14.778	14.6782	15.3422	14.7045
20.9044	20.6355	20.6437	20.7465	20.6692	20.5876	20.5244	20.7867	20.3377	20.0455	20.1024	20.0514	20.1252	19.8988	20.3297	20.0759	20.8121	20.8128	20.7001	20.8074	20.8554	21.163	20.2747	20.3281	20.1624	20.4267	20.1182	20.3246	19.8289	19.8837	19.8081	19.7469	19.8156	19.512	19.829	19.5923	20.4497	20.4662	20.5752	20.2752	20.4238	20.21	20.125	19.8813	19.8392	19.8602	19.8768	19.674	19.7721	19.6225
17.6334	17.5305	17.4523	17.6881	17.584	17.5377	17.5539	17.5167	17.394	17.3532	17.3072	17.1892	17.2029	17.2171	17.2406	17.2611	17.3871	17.6056	17.5063	17.5516	17.4696	17.7079	17.241	17.289	17.2428	17.2148	17.2143	17.2828	17.1061	17.3514	16.9867	17.0845	16.9486	17.0549	17.0822	17.1193	17.1094	17.254	17.0407	17.1647	17.3692	17.1246	17.0763	17.0129	17.0086	17.0197	16.9106	16.7628	17.0025	16.869
19.3211	19.7365	19.877	19.8854	19.7307	19.6348	19.959	19.715	19.5312	20.5287	19.9784	19.7254	19.9818	19.6325	19.7297	19.935	20.4718	20.3716	19.8901	20.5185	20.4699	20.6399	20.0438	20.2893	20.1329	20.0603	19.7452	20.0865	19.5753	19.7453	19.7827	19.8955	19.9822	19.8755	19.847	20.0589	19.5846	20.0641	19.8936	19.9228	19.7043	19.555	19.6721	19.7903	19.9411	19.7908	19.7812	20.0007	19.919	20.0222
17.6982	17.7029	17.7676	17.6531	17.9781	18.0236	17.9921	17.986	17.1689	17.2461	17.2143	17.2118	17.2154	17.2335	17.5062	17.2908	18.5429	18.4909	18.7571	18.7946	18.4303	18.3198	18.5384	18.6249	18.627	18.4726	18.5211	18.5776	18.4533	18.2226	18.2061	17.8663	18.0876	18.0035	18.182	18.0509	18.2125	18.2374	18.3326	18.445	18.3078	18.3781	18.2743	17.8091	17.8287	17.9679	17.8323	17.9177	18.0399	17.9006
17.4614	17.1675	17.1924	17.1036	17.2842	17.3	17.0018	16.8725	16.9109	17.2769	16.9068	16.5521	17.0182	15.6049	17.2655	17.0292	19.3766	18.1439	19.4377	18.386	18.3689	18.3722	17.3334	17.3759	17.3646	17.31	17.4775	17.6804	16.676	17.0069	16.9182	17.0194	16.3537	16.9495	17.1632	17.1064	17.2955	17.3771	17.0707	17.3122	17.2394	17.2262	17.0095	16.6395	17.0417	17.0893	17.1533	17.3906	17.0328	17.3628
18.2392	18.1853	18.2413	18.1427	18.5595	18.595	18.5116	18.3804	18.2282	18.4142	18.311	18.071	18.3592	18.1937	18.555	18.2946	19.8156	19.5478	19.2972	19.4855	19.6867	18.8035	18.0567	18.2871	18.0295	18.0854	17.8029	17.8344	17.6426	17.9576	18.149	17.9747	18.0063	17.8544	17.9246	17.8664	17.6925	17.5398	17.9108	17.7916	17.4339	17.4659	17.6441	17.8587	17.6263	17.5976	17.6967	17.7363	17.7794	17.6864
16.6536	16.4073	15.9569	16.1233	15.9248	15.8987	16.0968	16.1114	16.3641	15.9738	16.8587	16.5182	16.6655	16.3717	16.4742	16.4082	16.0689	16.1241	16.1263	15.8708	16.0686	16.1439	15.3366	15.0833	14.7811	15.5088	15.7882	15.6653	15.5826	15.8534	15.7493	15.9806	15.3759	16.3467	16.0236	16.2987	15.7422	15.9694	15.7779	15.7615	15.8958	15.3784	15.1926	15.8241	15.4631	15.7625	15.8334	15.9853	15.7717	16.5033
15.2897	15.4353	15.4284	15.2591	16.3721	16.018	15.5943	15.0427	15.2759	16.2493	15.0937	14.8726	15.5009	15.052	15.9031	15.4624	14.8557	15.0043	15.1386	15.4805	15.1098	14.9816	16.8178	16.6783	16.6085	16.4164	17.264	17.1828	16.4671	16.3155	15.5787	16.1194	16.6485	17.1566	15.9459	17.0388	17.3164	14.577	14.7382	16.3846	17.1797	16.5069	17.6905	16.9373	15.4183	15.5415	16.8388	16.6029	16.2183	17.2604
20.4594	20.9819	20.7952	20.5597	20.4752	20.4039	20.6438	20.4893	20.1367	20.6416	20.3911	20.2755	20.4745	20.1893	20.3008	20.455	20.2662	20.1727	20.2022	20.2265	20.3469	20.291	20.4444	20.3912	20.3302	20.401	20.1825	20.5548	20.3223	19.8761	20.1206	19.9025	20.1001	20.2414	20.0519	19.9014	20.4107	20.4924	20.4884	20.3094	20.7247	20.5888	20.3089	20.3102	20.2412	20.1744	20.3238	20.4323	20.3295	20.3222
15.8031	15.0975	15.923	15.2886	15.4279	15.6281	15.7698	14.8321	15.3519	15.26	15.1906	15.3175	15.3984	15.4324	15.1033	15.4679	17.354	15.7632	16.1644	15.7017	15.8743	16.0413	15.6138	15.3653	15.615	15.4364	15.3144	15.2373	15.466	15.2623	15.4601	15.1419	15.2926	15.4206	15.4711	15.2608	15.2454	15.6969	15.3671	15.3527	15.0088	15.2994	15.7065	15.4017	15.43	15.5274	15.4536	15.2535	15.3516	15.2915
14.706	15.8975	15.6407	15.8653	16.5302	15.8114	16.1308	16.2543	16.3608	14.5255	15.1183	15.5995	14.9525	15.2349	14.8959	15.8396	15.5392	15.7673	15.8523	15.6085	15.6732	15.5533	14.4397	14.5747	14.8379	14.571	14.9673	15.1028	16.0941	15.8675	15.4833	15.4165	15.4288	14.7363	14.979	13.3651	14.6948	14.9869	14.8034	13.1811	15.148	14.5363	14.0835	15.5185	14.4309	15.4749	14.5456	14.6504	14.4165	14.9484
17.7669	17.3382	17.3112	17.4376	17.4649	17.5696	17.3517	17.2639	16.8733	16.7446	16.618	16.6039	16.7796	16.584	16.7415	16.5181	17.9455	17.8194	17.8566	18.1351	17.8748	17.7276	17.6208	17.6344	17.7266	17.4817	17.7428	17.6965	17.5812	17.1022	16.9885	16.7692	16.9271	17.1614	17.2345	17.1171	17.7421	17.6	17.396	17.5344	17.5149	17.5745	17.5875	17.0976	17.109	17.0648	17.1731	17.2298	17.4739	17.1504
19.5517	19.4594	19.3801	19.4532	19.5964	19.541	19.4544	19.6464	19.3973	19.4366	19.3529	19.2459	19.2338	19.0899	19.3031	19.4059	19.2476	19.2688	19.2305	19.2317	19.2073	19.1851	19.3728	19.3294	19.1853	19.4478	19.3508	19.2288	19.1126	19.4642	18.9923	19.2023	18.9581	19.0706	18.9545	19.2295	19.2977	19.3795	19.2692	19.4085	19.4273	19.3907	19.2945	19.1495	18.9716	19.0425	19.0725	18.9585	19.0158	19.0746
16.115	15.4242	15.4987	15.472	15.8252	15.7587	16.1916	16.5969	16.8317	19.8692	18.1163	18.2769	18.821	18.3196	18.2029	18.861	17.1095	16.8338	16.9523	17.0642	16.283	16.277	16.2318	16.1962	16.2422	16.0728	16.3555	16.3981	16.2956	15.8413	16.4383	17.4663	17.4561	16.8166	16.1707	17.5224	16.1741	16.3203	16.1529	16.0258	16.4149	16.3066	16.4496	16.4691	16.3607	16.5934	16.7475	16.7287	15.9883	16.7964
17.1	17.0597	17.15	17.0757	17.6865	17.5898	17.638	17.361	16.9345	16.944	16.8302	16.7158	17.2783	16.934	17.1282	16.9897	18.6173	18.3255	18.4374	18.4069	18.2502	18.0217	18.118	18.1654	18.1626	18.0996	18.1722	18.0889	18.0297	17.1225	17.257	16.9934	17.5141	17.2539	17.8243	17.1434	17.9765	17.5374	17.9585	17.9207	17.7346	17.8779	18.0441	17.0157	16.8596	17.1038	16.9085	17.0293	17.1122	17.2526
17.9348	17.853	17.7964	17.8811	17.8284	17.9572	17.7447	17.8708	17.7276	17.5786	17.7578	17.5593	17.8799	17.8029	17.6339	17.4337	18.1545	18.083	18.2722	18.1001	18.2794	18.1181	17.4932	17.5314	17.5611	17.6237	17.6423	17.632	17.5476	18.2745	17.5646	18.0744	17.431	18.1818	17.6997	18.0692	17.585	17.699	17.6138	17.6545	17.8868	17.5209	17.8042	17.6388	17.6291	17.7603	17.962	17.7442	17.7137	17.7818
17.7391	16.9098	16.8411	16.8005	16.62	16.7933	17.6517	17.8315	18.2933	14.9517	18.073	18.5338	16.6942	18.153	16.4734	16.4949	16.7716	16.8669	16.8948	16.8011	17.1436	16.9239	16.2133	16.144	16.302	16.5933	16.226	16.5207	16.6589	16.6167	16.5123	17.3698	16.3823	17.4084	16.8437	17.3116	16.4156	16.3228	16.3385	16.2969	16.8936	16.4393	16.5013	16.4541	16.6728	16.8216	16.9965	16.7642	16.7092	16.8813
17.2781	17.4708	17.2588	17.0772	17.0109	17.1377	17.3037	17.1512	17.3225	17.0609	17.2583	17.1545	17.4694	17.1222	17.0639	17.1212	17.8255	18.1839	18.0255	18.4878	18.5396	17.5951	16.9114	16.8092	16.8122	16.9198	17.0957	16.9918	17.0561	17.1855	16.8244	16.7911	16.8521	16.8883	16.7881	16.5918	16.8808	17.5922	16.6705	17.0617	17.0192	17.0824	16.6743	16.8914	16.8904	17.6327	16.3502	16.8596	18.0594	16.7225
15.5274	15.4861	15.2958	15.3112	15.3316	15.4837	15.0517	15.5661	15.6385	17.0486	16.1913	16.2858	16.2538	16.0637	15.7099	16.3191	16.1181	15.6905	16.1562	15.548	15.8449	16.0378	15.5922	15.4089	15.7485	15.6997	15.4216	15.8619	15.2508	15.7921	15.7153	15.7466	15.7563	16.3343	15.548	16.0967	15.7679	15.711	15.4787	15.3714	15.6389	15.5912	15.4096	15.4938	15.6554	15.2824	15.8466	15.7239	15.7368	15.9723
17.0938	17.1759	17.1259	17.0246	17.0816	17.1315	17.054	17.013	16.1843	16.1836	16.4119	16.6535	16.5373	16.4577	16.6961	16.6286	17.6869	17.5225	17.4695	17.471	17.2861	17.3636	17.3384	17.2604	17.2961	17.2003	17.2438	17.4868	17.0662	16.6353	16.6713	16.1812	16.4893	16.428	16.5672	16.6865	17.0381	17.0316	17.0597	17.225	17.3545	17.2743	17.0045	17.1757	16.9271	16.9631	17.143	16.8371	17.1818	16.7983
17.7071	17.84	17.9741	18.2137	17.7645	17.8519	18.1248	17.4466	19.7709	21.273	20.3472	19.9109	19.9997	19.5795	19.1246	20.091	15.7227	16.021	16.0057	15.5408	16.0956	16.2439	17.2398	17.366	16.9099	17.2902	19.1647	17.5101	17.2583	17.3879	18.3206	19.8029	18.7939	18.7195	17.8203	19.1457	16.9754	17.4169	17.6772	17.458	17.4659	17.3028	15.7536	18.4201	18.4106	18.5037	18.3343	18.8648	17.5371	19.0345
16.6169	16.3581	16.2906	16.389	16.418	16.2799	16.2496	16.4856	16.2944	16.4324	16.2417	15.9694	16.2294	16.0513	16.0051	16.0279	16.4891	16.4919	16.7102	16.9068	17.2157	17.1193	16.3872	16.3105	16.3206	16.4225	16.2377	16.2877	16.1311	16.4144	15.9663	16.3443	16.0052	16.2134	16.1033	16.1557	16.5096	16.5308	16.3586	16.1252	16.1773	16.0855	16.0201	15.9545	16.031	16.0529	15.9763	16.1274	15.8722	15.9935
17.1488	17.301	17.3445	17.4283	17.3182	17.3207	17.4075	17.4847	17.0611	16.8194	17.326	17.1546	17.075	17.0592	17.0886	17.0865	16.7265	16.9518	17.1516	17.1765	17.0056	16.9794	16.5284	16.5541	16.6024	16.8925	16.5181	16.8113	16.5967	15.7276	15.8185	15.3351	16.1987	16.1262	16.0427	16.3711	16.766	16.5641	16.6	16.5837	16.5479	16.4889	16.2704	15.5189	16.5463	15.2505	16.4769	16.0023	15.5004	16.2831
13.2203	12.4194	12.9645	13.2414	13.2229	13.1136	13.0067	13.4635	10.9775	13.2644	12.9163	12.448	12.8308	14.0327	12.8245	12.9666	13.1719	11.3631	11.7438	11.7396	11.3347	13.6326	13.2818	13.1198	13.7775	13.7119	12.8633	13.7474	13.1587	13.0158	12.7872	12.8533	13.5988	13.328	12.1394	12.628	13.7653	14.1676	13.6249	13.6059	13.8466	13.1684	13.6371	13.1116	12.5543	13.1949	13.2981	13.0022	12.8851	12.7014
19.1241	19.3799	18.8742	18.3991	18.788	18.0462	18.711	18.9443	17.8076	18.6279	18.4236	17.6731	19.0294	18.6488	18.7708	17.675	18.7677	18.342	18.3342	18.9899	18.3762	18.6527	17.6703	17.7472	17.9806	18.0328	17.7824	18.0349	17.4553	16.4527	17.802	17.2399	17.1041	17.8826	18.0613	16.5812	16.9327	17.649	17.1297	17.6267	18.07	17.292	17.7583	17.5735	17.2255	17.9417	17.6949	18.2649	16.9745	17.6375
15.4789	15.8503	15.7903	14.9872	15.3774	14.6077	15.1557	14.9014	15.4815	13.8077	14.9281	14.7097	14.9958	15.5509	14.1523	14.5336	14.1636	14.9341	14.6432	15.0472	15.0187	15.3579	15.2994	15.4277	15.3285	15.7632	15.6239	15.883	15.6626	17.3543	16.2848	16.8425	15.5409	16.8949	15.7779	16.9932	15.7326	15.5669	16.0178	15.8025	16.321	15.7811	16.9501	16.2147	16.2805	16.9144	16.9236	16.6491	15.6925	17.0201
18.8736	18.7079	19.0279	18.9723	19.1201	19.1621	19.2683	18.8373	19.1574	19.2565	19.1853	19.0824	19.0564	18.9978	19.4685	19.0856	19.334	18.7502	18.4197	18.9727	18.9352	18.9155	19.9933	20.1008	19.9793	19.8137	19.5299	19.8276	19.6247	19.8927	19.9253	19.6022	19.7924	19.1471	19.4848	19.3949	19.8944	19.2733	19.5491	19.4977	18.7255	19.3632	19.4731	19.6808	19.2921	19.4141	19.4171	19.2148	19.3101	18.9344
20.3598	20.0247	20.0308	19.9476	20.3444	20.4223	20.3296	20.4164	20.1056	19.9368	19.9712	19.9232	20.1245	19.9096	20.6529	20.0127	20.2455	19.8558	19.6293	20.2325	19.8518	19.6449	21.1919	21.4114	21.3383	20.9798	21.0388	20.9996	20.8662	21.3309	21.1695	20.7941	20.9971	20.6263	20.8493	20.5722	21.1044	20.9781	20.5814	20.9675	19.9763	20.6861	20.5352	21.2985	20.4688	20.6136	20.723	19.8629	20.4297	19.6346
19.2743	19.0049	19.004	19.0367	18.8223	18.7189	18.6844	18.6392	18.7368	19.4244	18.5795	18.5949	18.8744	18.6351	18.5749	18.9181	19.9922	19.8386	19.9359	20.2995	19.9361	19.3247	19.1636	19.133	19.0191	19.0982	19.1365	19.4093	19.104	18.9023	18.8534	19.051	19.0543	19.2134	18.9752	19.3231	19.5823	19.4675	19.2802	19.2124	19.5326	19.3415	19.4584	19.2149	19.2565	19.1516	19.3011	19.7607	19.4178	19.8349
18.3715	18.0251	18.1862	18.0669	18.3699	18.3495	18.2249	18.1316	17.7936	17.6489	17.7305	17.6248	17.9203	17.673	18.2505	17.6423	17.9367	17.7485	17.602	17.8236	17.7587	17.5685	17.6828	17.8241	17.6828	17.7197	17.5488	17.6553	17.3619	17.4422	17.4092	17.3015	17.5317	17.2911	17.6082	17.4065	17.6549	17.534	17.7268	17.6061	17.4767	17.4143	17.6405	17.3493	17.1356	17.0908	17.1428	17.1916	17.3933	17.0597
17.0359	16.5488	16.8668	17.002	17.0732	16.9245	17.5759	16.5331	16.8982	16.7844	16.9145	16.8421	16.7996	15.5363	16.802	16.6403	17.047	16.4872	17.2922	16.6436	16.9006	16.7776	16.548	16.5367	16.6461	16.6719	16.4959	16.1158	16.3798	15.3279	16.1408	15.231	16.3094	16.1016	16.1801	16.6603	16.5384	16.2207	16.4092	16.4476	15.7126	16.2569	16.2769	15.4385	15.2039	15.5415	15.2214	16.0808	16.3009	14.9152
17.8974	17.0166	17.0024	17.2702	17.2608	17.5967	17.8889	17.2258	16.7592	17.8838	16.7105	16.6557	16.1759	16.5624	16.7999	16.8533	17.6481	17.9298	17.9809	17.3979	17.4463	17.4033	17.371	17.4665	17.3661	17.2068	17.3744	16.8465	17.0083	16.7934	16.9316	16.7355	16.6497	15.5308	16.6259	16.9666	17.3499	17.2251	17.3696	17.4199	17.4851	17.0231	16.8157	17.034	16.9424	17.0727	17.0945	17.1192	15.9635	17.1042
15.9902	16.455	16.3769	16.1058	16.386	16.2949	16.3985	16.5638	16.2427	16.4607	16.5793	16.1305	16.6451	16.5974	16.3445	16.3373	16.369	16.1767	16.323	16.3043	15.9489	16.4033	15.966	15.5397	15.7118	15.7316	15.7667	15.6823	16.4689	15.8516	15.6681	16.0767	15.8992	16.2123	15.483	15.6646	15.7777	15.6831	15.7933	15.3607	16.116	16.0641	15.4602	15.4974	15.441	15.405	15.4128	15.4324	15.163	15.4918
14.9196	15.0177	15.0801	15.2049	15.044	14.9208	14.8146	14.9106	14.9996	15.2813	15.0438	15.0585	14.844	14.8134	14.7516	14.5421	14.2894	14.87	14.3637	14.5841	14.54	14.7948	13.8894	14.0848	13.9889	13.4302	14.8833	14.3566	14.3725	13.9744	14.3168	13.498	14.6237	13.974	14.4301	15.2594	13.7822	13.5091	14.424	13.8548	14.6599	13.9334	13.0845	14.1506	14.0968	13.7376	14.184	14.1613	14.0304	13.2328
17.3059	17.0346	17.0015	17.021	17.0264	17.0937	16.8874	17.1824	16.9614	17.0757	16.8668	16.6693	17.0162	17.0383	16.7544	16.7633	16.3131	17.5656	18.3342	19.0725	18.8491	18.338	16.5826	16.3743	16.9596	16.6427	16.5827	16.5588	16.5813	16.4306	15.9774	13.4189	16.2815	17.2563	16.9576	17.3301	16.3336	16.3718	16.3162	16.3249	16.5989	16.5073	16.8509	16.3671	16.37	16.7613	16.8737	17.07	16.4916	17.1103
20.101	20.2249	20.3548	20.481	20.2415	20.2152	20.6134	20.4093	20.1999	20.0034	20.0749	20.0563	19.9429	19.9391	19.5508	19.8917	18.8147	19.2718	18.9295	19.121	19.1346	19.3606	19.855	19.7758	19.5963	19.7442	19.4826	19.6632	19.5152	19.2794	19.2356	19.2978	19.5887	19.0897	19.3739	19.1698	19.7473	19.701	19.6988	19.6569	19.5836	19.4832	19.2474	19.4402	19.5473	19.3519	19.4004	19.3514	19.6523	19.2242
14.179	15.7261	15.8057	15.541	15.2921	15.4336	15.831	14.9564	15.9157	16.5027	16.0864	16.2909	16.181	16.1286	15.8631	16.4445	14.238	14.7538	15.1628	15.1299	15.1164	14.796	15.1188	15.1901	15.1671	15.2958	15.2042	15.5247	15.0963	15.1235	15.3487	15.2293	15.7096	15.6716	15.6546	15.7439	14.981	15.4455	15.1625	15.1763	15.6867	15.3953	15.605	15.5011	15.8111	15.6601	15.7654	15.8302	15.8476	16.1435
13.8187	14.0756	13.7686	14.2451	14.0235	13.7616	14.3966	13.8555	14.2849	14.4749	13.7121	14.5254	14.1257	14.306	13.4015	14.2471	14.4522	14.5085	14.3722	14.4841	14.452	14.3157	13.9351	13.635	13.8192	14.5866	14.1673	14.1701	14.0737	13.8842	14.0068	13.8621	13.5532	13.7897	13.3504	13.6263	13.5213	13.4915	14.0695	14.0897	14.3436	13.89	13.9292	13.4631	14.101	13.9974	14.2344	13.1023	13.7225	13.4726
19.7619	19.5352	19.329	19.2328	19.8114	19.3512	19.6235	19.635	19.2539	18.6895	19.1187	18.8903	18.9714	18.9614	19.0701	18.7537	19.3866	19.1831	18.7703	19.1051	19.0829	19.1632	19.6539	19.7618	19.8081	19.1588	19.7647	19.5637	19.3798	18.9716	18.5661	18.4602	18.908	19.0707	19.1241	19.0128	19.7055	19.0354	19.6439	19.524	19.2739	19.6033	19.7454	18.2796	18.7421	18.7083	18.7117	18.9509	18.7167	18.6486
14.9236	15.2805	15.1982	15.1257	15.3663	15.1865	15.5475	15.4973	17.1654	19.4261	18.1152	18.1585	18.0489	17.9418	17.4332	18.3669	16.1972	15.2435	16.085	16.5797	17.0371	17.8789	15.5995	15.6314	15.813	15.6097	15.7007	15.7081	15.705	15.7725	15.7702	16.7419	16.4097	15.3664	15.513	16.0632	15.3023	15.405	15.6271	15.7112	14.9211	15.7432	15.4505	16.1938	16.3704	16.2811	15.8999	16.3493	15.8729	15.9939
16.9781	17.0697	16.9305	16.9499	17.0136	16.9834	16.7526	16.606	16.8466	17.5198	16.8876	16.6783	17.1104	16.8777	16.96	16.8513	17.2703	16.3922	16.7276	16.5909	16.7058	16.9663	17.8308	18.1812	18.1497	15.8139	18.2462	18.0254	18.1766	18.026	17.5454	18.2461	17.0736	17.9301	17.7058	18.1748	17.3772	17.5485	17.2248	17.5848	17.8613	17.8801	17.7854	17.2221	17.8541	18.1232	17.8192	18.2743	17.9241	18.2053
22.4508	22.0811	22.0252	21.9903	21.8582	21.8923	21.6367	21.5923	20.9736	20.5852	20.8372	21.1535	20.986	20.8219	21.1074	21.0672	21.8657	22.2875	22.0523	21.8568	22.2299	22.2411	21.5974	21.6852	21.5079	21.6136	21.607	21.6558	21.3868	21.5181	21.6158	21.3499	21.3127	21.7026	21.7649	21.5053	21.9283	21.8758	21.6915	21.8076	21.5712	21.5856	21.4965	21.7806	21.747	21.7335	21.7409	21.6926	21.9639	21.8895
16.0938	16.3768	16.5358	16.3356	16.2419	16.2278	15.7731	16.4442	15.4227	16.2911	15.0776	15.8877	15.8883	15.8319	16.3421	16.8732	16.4919	16.6824	16.2932	16.6154	16.1571	16.5329	16.2658	16.3986	16.0443	16.1754	16.2553	16.1038	15.814	16.5922	15.7615	16.1449	15.833	15.739	15.464	15.1777	15.7055	16.3241	15.9074	16.1619	16.6453	15.9912	15.6454	16.7897	16.7098	16.0576	16.6037	16.4834	16.2686	16.1225
14.8661	14.9911	14.9653	15.0376	14.9024	14.6986	15.0932	15.158	15.1307	15.0484	15.257	14.8296	14.7974	14.8366	14.5188	14.941	15.0162	15.0512	15.4808	14.6478	14.8322	14.8403	14.8774	14.7563	14.8061	14.8914	14.868	14.8332	14.7466	13.1522	13.9084	13.6904	13.9027	14.6059	14.2749	14.0983	14.1632	14.5941	14.7188	14.6715	14.1968	14.9508	13.38	13.6805	13.9132	14.1375	14.577	13.6822	13.7661	13.5491
17.0941	16.7225	16.7368	16.9175	17.0456	17.1624	16.9713	17.1253	16.5527	16.5156	16.5022	16.4086	16.23	16.4551	16.4786	16.4725	17.2657	17.3214	17.0269	17.2481	17.3848	17.3362	17.2589	17.2302	17.147	17.369	17.3005	17.3541	17.1698	16.833	16.6537	16.4737	16.78	16.667	16.8427	16.4519	17.0253	17.0434	17.0088	17.0204	17.2226	16.8113	16.8245	16.4217	16.3978	16.5503	16.5316	16.2771	16.4793	16.0674
23.3293	23.1481	23.2115	23.3497	23.2527	23.2112	23.2207	23.2268	23.3045	23.4971	23.3323	23.2295	23.2148	23.0861	23.1683	23.1306	23.0068	22.8319	22.7875	23.1014	22.8634	22.8037	23.2306	23.2659	23.2029	23.1466	23.194	23.1997	23.0424	23.3711	23.0861	23.1302	23.0004	23.3029	23.1186	23.1847	23.4108	23.237	23.1678	23.0704	23.0138	23.1032	23.1432	23.1423	22.9737	23.1052	23.0738	23.036	23.0778	23.1757
17.4426	16.977	17.0712	17.302	17.0704	17.1315	17.1971	17.1256	17.2163	15.9428	18.1493	17.1402	17.815	17.3019	16.9432	17.479	17.7126	17.6767	17.9841	17.874	17.8668	17.6289	17.2909	17.0803	17.0287	16.9881	17.1654	17.0741	17.2229	17.3386	16.6457	17.4596	17.166	17.5209	17.3624	17.5616	17.2842	17.3114	17.132	17.1036	17.1837	17.0046	17.297	16.9631	17.0516	17.0699	17.2046	17.0747	17.331	17.4156
15.1202	15.8023	15.3065	15.6908	15.6607	15.1218	14.8077	15.3408	14.5675	14.4906	14.2435	14.3961	14.3003	14.3515	14.3793	14.5815	16.1161	17.2776	16.4655	17.0521	17.2372	16.4488	14.7597	15.5331	14.5401	15.0898	14.9357	14.8227	16.7655	14.0914	14.5072	13.5759	14.0376	14.0173	13.9358	13.4937	15.0569	15.1748	14.8511	15.0866	17.887	14.9671	14.1127	14.3477	14.6102	14.4377	13.8602	14.342	14.3495	14.1589
15.001	14.6074	14.7232	14.7899	14.471	15.1244	14.8033	14.8221	14.9037	15.6108	15.0684	14.9906	14.904	14.7753	14.4695	14.6523	14.8274	14.1994	14.4743	14.4956	15.15	15.012	14.3265	14.637	14.394	14.5988	14.2301	14.4862	14.5473	13.4082	14.0281	14.0723	14.3082	14.2266	14.2866	14.3283	14.2943	14.1843	14.2967	14.4549	14.5859	14.3444	14.2664	14.1794	14.3413	14.1514	14.1011	14.6896	14.2553	14.3604
17.069	17.9361	17.7722	17.5067	17.6977	17.7781	17.8383	18.0171	17.1119	18.1806	17.472	17.2698	17.6697	17.4959	17.2606	17.3564	18.5004	18.4654	17.9606	18.2169	18.1783	18.5818	17.804	18.2122	17.8839	18.0172	17.9735	18.1405	17.5658	17.5719	17.6386	17.8145	17.6565	17.6899	17.5841	17.6268	16.9669	17.8637	17.7767	18.0737	18.2043	17.7751	17.6741	17.3103	17.2882	17.3749	17.2286	17.9747	17.2591	17.8142
18.5835	18.2392	18.3115	18.3438	18.1791	18.3072	18.0953	18.3008	18.857	18.5971	18.5079	18.7645	18.8875	18.925	19.4319	19.0099	18.6098	18.4103	18.0419	18.6651	18.5788	18.3597	19.1564	19.0793	18.9693	19.0721	18.6379	18.7373	18.7718	19.8749	19.2773	19.1581	19.8682	19.3652	19.7419	19.6258	19.2164	19.1873	19.2062	19.3329	18.5243	19.1182	18.8581	19.4676	19.3049	19.5642	19.5552	19.434	19.6601	18.8982
18.0665	17.8574	17.7139	17.9701	17.7889	17.6283	17.6042	18.1823	17.5222	17.2472	17.5907	17.4186	17.2053	17.2197	17.201	17.2473	16.5809	16.3102	16.6338	16.9818	16.5451	16.0701	17.5173	17.41	17.3278	17.2118	16.9548	16.9693	17.0342	16.428	17.1827	16.8225	16.9648	16.801	17.0265	17.0059	17.5639	17.6422	17.57	17.2337	17.1353	17.3045	16.5567	16.8144	16.593	16.4703	16.2912	16.4035	16.5517	16.2118
17.8548	17.5283	17.7099	17.8177	17.9307	17.845	18.0027	17.7409	17.7358	17.3866	17.2956	17.3632	17.3529	17.3438	17.6799	17.2893	17.1919	17.0078	17.0885	17.2711	17.363	17.1243	17.2104	17.3561	17.4413	16.8311	16.8326	17.1197	16.8122	18.1705	17.4027	17.5436	17.1362	17.8701	17.4342	17.7838	17.4214	17.4696	17.4156	17.3628	17.0892	17.2993	17.5848	17.9165	17.3669	17.4913	18.0017	17.3802	17.3518	17.7501
17.854	18.577	18.4326	17.9993	18.1593	17.9919	18.6379	18.2517	17.493	17.5551	18.1919	17.4727	18.1738	17.9745	17.9436	18.4117	18.2792	18.7168	18.1525	18.3822	18.6428	18.9565	17.9155	17.6854	17.0815	18.1014	17.0995	17.7205	17.4049	17.2652	17.7188	17.4227	18.1722	17.8032	17.4081	17.2614	16.9754	17.9871	17.5559	17.5093	17.7523	17.507	17.1634	17.3878	17.7088	17.4251	17.9922	17.3847	17.4829	17.2565
16.6187	16.6012	16.6585	16.8063	16.535	16.5581	16.7451	16.5218	16.791	16.5975	16.7283	16.4556	16.5888	16.5135	16.578	16.2085	16.9291	16.9715	16.9232	16.8136	17.0586	17.0021	16.2456	16.461	16.4236	16.5286	16.3995	16.4532	16.5369	16.1806	16.0937	16.3704	16.2889	16.5381	16.1748	16.1198	16.5511	16.502	16.3638	16.4629	16.4366	16.3128	16.3767	16.1056	16.118	16.0151	16.1367	16.705	16.2226	16.4497
16.4628	16.4389	16.2364	16.5721	16.3768	16.4074	16.6637	16.294	16.7911	17.5901	16.9376	17.0601	17.0661	16.9035	16.648	17.0944	16.5795	16.1664	16.363	16.0273	16.3129	16.2446	17.1692	16.427	16.5065	15.9798	16.1332	16.1838	16.9743	17.2667	17.4326	17.0409	17.725	17.6345	17.3357	17.4457	17.3021	17.1436	17.0814	17.0213	16.6665	16.4321	17.3683	16.7517	16.6281	16.9617	16.9821	16.8848	16.9733	16.7799
15.5716	15.5945	15.7477	15.588	15.5849	15.4406	15.5352	15.4923	15.7172	15.4852	15.6258	15.4126	15.4327	15.5364	15.4505	15.6036	16.7449	16.4335	17.5147	16.7513	16.1633	16.6681	15.5937	15.5727	15.7455	15.7355	15.4038	15.4722	15.5716	15.6719	14.9043	15.4702	15.062	15.7814	15.2369	15.0512	15.711	15.5777	15.655	15.5995	15.9739	15.6217	15.6196	15.3073	15.3596	15.4957	15.4628	15.3231	15.2641	15.2866
20.4303	20.2164	20.3166	20.0986	20.1016	20.2591	20.1742	19.959	20.236	21.1315	20.4475	20.5498	20.5571	20.5054	20.3012	20.7253	20.0529	20.037	20.2648	20.1876	20.2077	20.0104	20.7885	20.7101	20.754	20.6273	20.8097	20.8051	20.5838	20.37	20.5672	20.6833	20.4947	20.71	20.6516	20.8161	20.6145	20.7714	20.3908	20.6356	20.5788	20.3604	20.3519	20.7797	20.8378	20.5835	20.6656	20.8306	20.9056	21.2043
15.8505	15.7796	15.8829	16.0208	14.8843	15.8264	15.9469	15.8086	16.0663	16.0491	16.0008	15.9396	15.9971	14.8938	15.2263	14.8882	15.7385	15.5133	15.2663	15.5098	15.5616	15.8763	15.4227	14.5997	14.372	14.6051	14.5855	15.6501	14.5758	14.6462	15.4235	15.4515	14.4431	15.2915	14.1052	15.4423	14.4345	14.856	14.6914	15.4469	14.8339	14.523	15.4337	15.1925	15.3619	15.2501	15.1347	14.0663	15.1587	13.9652
17.2694	17.0266	16.9183	16.8288	17.2951	17.3351	17.0835	17.0554	15.9254	15.6546	15.6241	15.9462	15.8598	15.88	16.2133	15.6629	17.713	17.7041	17.7393	17.777	17.4915	17.3074	16.9103	17.0645	17.1713	16.982	17.0737	17.204	16.9999	16.4649	16.1919	15.875	16.1858	16.5846	16.5218	16.4543	16.6192	16.5818	16.5234	16.9107	16.5623	16.889	16.8556	16.5863	16.7272	16.6547	16.8794	16.4636	17.2675	16.6314
16.3371	16.4131	16.3581	16.484	16.2677	16.2714	16.2486	16.4575	16.0812	15.8924	16.1224	15.9039	15.8366	16.032	15.7938	15.8023	18.052	18.1974	18.0642	17.813	16.7626	17.6275	16.0712	16.1669	16.2352	16.0511	16.1629	16.0951	16.2753	16.1704	16.2708	16.2213	16.0814	16.3342	16.4231	16.1717	16.2899	16.2575	16.3221	16.0252	16.3545	16.254	16.4017	16.2159	16.0395	16.2566	15.9849	16.1001	16.3077	16.2589
17.3893	17.2399	17.2162	17.3719	17.2225	17.1637	17.2111	17.2984	17.661	17.4939	17.7232	17.5442	17.4196	17.3674	17.4357	17.4329	16.7697	17.2525	16.8578	17.1115	17.1312	17.1269	17.5516	17.253	17.3314	17.4641	17.3007	17.1173	17.4347	17.2603	17.3467	17.0672	17.2755	17.1766	17.4832	17.2159	17.4203	17.4263	17.286	17.326	17.2711	17.3435	17.0624	17.4147	17.2329	17.1326	16.9493	16.9983	17.4343	17.1208
15.1804	15.3641	15.1339	15.1116	15.1785	15.1804	15.3569	15.5465	14.9933	15.1568	15.0369	14.9696	14.8916	14.7394	14.7859	15.0683	15.1693	15.1709	15.1672	15.374	15.0901	15.417	14.801	14.9064	14.594	14.5808	14.7121	15.0905	14.5352	13.9742	14.3651	14.287	14.4736	14.0205	14.3327	15.3218	14.579	14.9224	14.8202	14.9035	15.1235	14.9226	14.5717	14.309	14.4533	14.1492	14.1729	14.0138	14.3159	14.417
16.2366	16.1465	16.146	15.5435	16.1126	16.1119	16.1154	15.8201	16.2467	16.1167	16.1879	16.1824	16.1044	15.9278	15.9304	15.9244	16.5441	16.4923	16.0028	16.1135	15.9097	16.3043	16.0058	15.9191	15.9879	16.2123	15.8383	15.9849	15.9679	15.881	15.2404	15.8586	15.5251	15.8181	15.7719	15.8895	15.7718	15.1059	15.7561	16.0354	15.6548	15.8161	16.0701	15.5064	15.5334	15.6374	15.654	16.0107	15.6729	15.8773
15.0081	15.3467	15.5425	15.928	15.5902	14.9489	15.4709	14.7908	17.651	19.2689	18.188	17.7721	18.0914	18.0449	17.506	18.4449	14.8968	15.4042	14.0949	15.3792	15.3324	15.3673	15.4993	15.124	15.1424	15.5262	15.2615	15.3964	15.5999	15.6575	16.7432	17.8841	17.1552	16.5507	16.0238	17.1621	15.5636	15.8144	15.9184	15.5441	16.0983	15.6389	15.6735	16.5727	16.8083	16.1504	16.3083	17.2617	16.2001	17.4593
18.6106	19.0702	19.0263	19.0578	18.8973	18.9938	18.8446	18.8875	18.4048	19.5792	18.6203	18.7049	18.7316	18.5358	18.719	18.8746	19.6098	19.4204	18.964	19.2587	19.4216	19.5358	15.8614	19.168	16.1444	18.6576	18.927	18.7418	18.5254	18.8151	18.8979	18.7332	18.9245	18.8554	18.5889	18.9913	16.6631	18.8125	18.6163	18.9272	18.8044	18.4618	18.6383	18.9375	19.0831	18.9484	18.9618	19.278	18.981	19.2305
16.0954	16.1205	15.9096	15.8994	16.0093	16.0195	15.9434	16.2404	15.3863	15.5794	15.4826	15.3553	15.5151	15.0255	15.4691	15.4104	15.0493	18.1272	18.0743	18.1645	15.6223	15.8516	15.8115	15.8157	15.8288	15.7252	15.812	15.746	15.3198	14.4719	15.6458	14.7934	15.5896	15.3035	15.5029	15.0761	15.3861	15.7433	15.3935	15.4707	15.5476	15.8571	14.3939	14.6599	15.1384	15.2123	15.1154	14.701	15.4791	15.0974
15.6165	16.6992	16.7307	16.5103	15.9372	15.6665	16.8347	16.0121	16.1904	16.4191	16.8316	16.1472	16.582	16.4366	16.2288	16.7875	14.2577	14.8662	13.9355	14.4817	14.7986	15.0068	15.1661	15.1109	14.806	15.401	14.3366	15.2015	14.765	15.1322	15.1059	15.0758	15.4249	14.5484	14.6603	14.5818	15.2421	15.6033	15.5375	14.8475	15.4388	15.611	14.5119	15.4049	15.1735	15.1884	15.3199	14.9743	15.0208	14.5857
23.2275	23.1761	23.282	23.303	23.3048	23.3592	23.1747	22.9804	23.5506	23.3421	23.5664	23.3481	23.34	23.168	23.4802	23.1987	23.2259	23.5312	23.2835	23.574	23.4681	23.5463	23.2794	23.2933	23.2854	23.282	23.3065	23.4102	23.3746	23.2483	23.2478	23.0317	23.1657	23.3271	23.2998	23.3657	23.0394	23.0447	23.0753	23.2114	23.2388	23.2274	23.2464	23.0795	23.134	23.123	23.0046	23.0168	23.3064	23.3524
16.141	16.5426	16.5119	16.2497	16.1897	16.4618	16.5194	16.7693	16.074	16.5746	15.6861	15.9685	15.8438	16.1332	15.7497	16.3561	17.4681	17.0752	16.9776	17.5178	17.5122	17.8835	16.9724	17.162	16.6955	16.4489	16.7612	16.9963	16.4856	15.7091	15.8201	16.1778	16.1298	15.6845	15.667	15.4907	16.322	16.8048	16.341	16.7569	16.2097	16.5333	16.4547	15.8834	15.8333	15.6863	15.6786	16.0711	15.7117	15.7999
17.6741	17.6519	17.5101	17.5424	17.6832	17.4931	17.5656	17.8827	17.4286	17.6155	17.4906	17.2441	17.3156	17.4011	17.2191	17.3088	16.003	16.2822	16.0479	16.1836	16.3444	16.1225	16.8308	16.9346	16.7712	17.0545	17.0547	17.0395	16.9911	16.9257	16.8642	17.2796	16.9315	16.9996	16.7882	17.407	17.1597	16.7635	17.2784	16.7401	17.1706	16.7984	17.2414	16.3745	16.5858	16.2194	16.1952	16.1556	16.6211	16.679
17.5575	17.3936	17.2514	17.5579	17.4515	17.5075	17.4165	17.3951	17.4241	17.3224	17.4721	17.6394	17.4513	17.4537	17.3127	17.3353	17.0496	17.1087	17.285	17.2205	17.1896	17.0944	17.3664	17.3212	17.4756	17.6087	17.5451	17.47	17.5002	17.5522	17.2219	17.2921	17.2166	17.4755	17.4281	17.369	17.5495	17.4869	17.2741	17.3567	17.4313	17.3451	17.5217	17.0766	17.1146	16.9695	17.1296	17.2072	17.3649	17.1756
20.6225	19.915	20.1546	20.1803	20.2125	20.0958	20.0549	20.4555	19.8435	19.4018	19.4958	19.8585	19.3001	19.4035	19.6965	20.0825	15.4324	15.7025	16.1244	16.875	17.0072	13.1594	19.2419	19.6105	19.1068	18.9687	18.9287	19.0701	19.1623	18.6829	19.5577	19.1966	19.7427	19.165	19.4524	19.0703	19.3909	19.6479	19.5638	19.1205	18.7262	19.2174	19.1198	19.5309	19.5073	19.3343	18.8059	19.3029	19.6471	19.0546
17.3073	16.8603	16.6205	16.9801	16.9126	17.1604	16.7575	16.9901	16.3268	16.3776	16.2434	16.183	16.1603	16.1443	16.289	16.3625	17.0272	17.0853	17.0607	17.3849	17.1093	16.9031	16.6356	16.5227	16.5208	16.5248	16.5464	16.5654	16.4776	16.3672	16.1885	16.0887	16.0304	16.3027	16.1229	16.1392	16.4992	17.0466	16.2598	16.4048	16.4141	16.3121	16.7675	16.3147	16.3651	16.2421	16.319	16.4554	16.4297	16.5489
17.7685	17.1966	17.1267	17.1719	17.1798	17.3587	17.1929	16.9836	16.7207	16.612	16.504	16.5577	16.7177	16.6711	17.2066	16.9884	17.493	17.8312	17.6498	17.8207	17.7738	17.4794	17.1658	16.9011	16.8843	16.9269	16.9928	16.8766	16.8404	17.0239	16.7092	16.7851	16.6635	17.0435	16.913	16.8852	17.5353	17.2513	16.6567	16.8608	16.7742	16.6794	16.7572	16.9089	16.8565	16.9342	16.9536	17.0764	17.1864	17.1127
16.3606	16.4029	16.3359	16.2693	16.4611	16.283	15.8781	17.0295	16.2953	16.1516	16.2128	16.0159	15.8275	16.036	17.3171	16.4426	15.5519	15.4848	15.1839	16.2653	15.7277	16.09	16.2093	16.1836	16.2047	16.2038	16.3017	15.9673	16.397	16.4062	16.102	16.0267	16.1434	16.0449	16.2478	15.8902	16.099	16.2106	15.8945	16.1544	16.2016	16.2185	15.993	16.0556	16.7232	16.3719	15.8263	16.119	16.0554	16.5612
16.8164	16.9548	16.9205	16.9605	16.8597	17.2055	17.1183	17.1889	17.3401	18.0967	17.4152	17.3514	18.2917	17.5088	17.2492	17.0526	16.8088	17.1127	16.7516	17.4451	16.9604	16.9895	16.6203	17.3067	16.3566	17.1907	17.2646	17.3767	17.4254	17.8314	17.7617	18.0743	18.1989	18.542	17.6867	18.1573	17.7865	17.4328	17.3259	17.6098	17.013	17.4921	17.4567	17.6047	17.3056	17.5034	17.6346	17.6043	17.8112	17.7362
16.2382	15.5621	15.5207	15.5077	15.5859	15.5813	15.5153	15.9309	15.8519	15.6832	15.4222	15.3142	15.7151	15.6921	15.663	15.2432	16.3369	15.5696	15.284	15.7517	15.1836	15.7288	15.1464	15.2636	15.2148	15.2665	15.2318	15.3483	15.1296	15.2918	14.7123	14.1271	14.7885	14.2002	14.1473	13.8281	14.9246	15.0588	15.0375	15.1575	14.5208	14.9263	14.5054	15.0167	14.8472	15.9969	15.3122	15.2545	14.728	13.0194
16.2659	16.2222	16.2008	16.3154	16.2474	16.3211	16.3421	16.242	16.1958	16.3573	16.3936	15.5976	16.5921	16.0633	16.4776	16.1801	16.4113	16.3717	16.2618	16.3292	16.306	16.2091	16.2382	16.0897	16.1562	16.2005	16.0632	16.1116	16.0676	16.2584	16.0773	16.1881	16.0931	16.2903	16.2017	16.4048	16.3458	16.1688	16.0802	16.1223	16.1191	16.1304	16.1399	15.1285	16.146	16.1356	16.2024	16.1649	16.145	16.1976
19.651	19.4006	19.222	19.5037	18.5476	18.5398	18.0362	18.0845	17.5566	17.0878	17.1726	17.3817	17.0821	17.3191	17.1284	16.8545	19.0894	18.2806	19.3227	18.5817	18.1394	18.5505	18.6555	18.1678	18.2848	19.1952	19.0847	19.4811	18.8352	18.6181	17.9779	18.5238	17.9425	18.666	18.24	19.1222	19.4784	19.347	19.4256	19.6628	20.0256	19.5164	19.6381	18.6219	18.8572	19.0441	19.1516	19.2201	19.0234	19.0255
20.1118	19.6933	19.7201	19.9873	19.927	19.981	19.9634	19.7197	19.9275	19.6378	19.8777	19.7308	19.8892	19.9109	19.8276	19.7782	20.1975	20.2629	20.4538	20.4175	20.3408	20.0482	20.1638	20.0819	20.1659	20.2294	20.1368	20.0257	20.0905	20.2095	19.8171	19.9133	19.869	20.2996	20.1634	20.1796	20.3162	20.0714	19.938	20.0527	20.0473	19.9188	20.1638	19.8236	19.8817	19.902	19.9452	19.9904	20.2403	20.1048
21.0841	20.6951	20.646	20.8464	21.0895	21.1803	20.9383	20.9457	20.9854	20.9849	20.4319	20.5532	21.3351	20.6589	21.6813	20.9525	20.5619	20.7907	20.6042	20.1375	20.3584	20.4526	21.2192	21.306	21.0983	20.6389	20.9328	20.4733	20.8185	21.8312	22.0018	21.3996	21.9708	22.4054	22.1808	21.6831	21.1452	21.0748	20.811	20.8	20.4681	20.8803	20.7147	21.8434	21.4109	21.2937	21.4991	20.6458	21.5239	20.7929
16.8505	16.7117	16.6544	16.6718	16.8181	16.9186	16.83	16.8068	16.6006	16.9465	16.6294	16.6421	16.7581	16.1912	16.5743	16.632	16.5797	16.861	16.4588	16.6393	16.5558	16.6125	16.6616	16.6491	16.6887	16.5111	16.5202	16.606	16.456	16.5018	16.326	16.2468	16.4006	16.4475	16.3875	16.356	16.3247	16.4605	16.0191	16.3819	16.1552	16.3607	15.869	16.3546	16.3591	16.3028	16.3453	16.2165	16.4863	16.5154
16.1024	15.9354	15.9485	15.9434	15.883	15.8099	15.6213	15.3331	15.7501	15.2909	15.6194	15.6467	15.7553	15.7035	16.0041	15.5567	15.9489	16.335	16.226	16.1773	16.1212	15.9974	16.7245	16.459	16.5122	16.4992	16.6805	16.487	16.7693	17.0099	16.7043	16.3907	16.3162	16.664	16.72	16.8431	16.7927	16.4452	16.2619	16.5798	16.3578	16.5131	16.4935	16.9076	16.6177	16.674	16.4883	16.5036	16.9625	16.6254
16.5988	16.5314	16.5027	16.5239	16.4955	16.4054	16.3861	16.0977	15.8887	16.1306	16.4921	15.952	15.9729	16.0942	15.8511	16.0201	16.7564	16.691	16.4829	16.9372	16.8021	16.8522	15.9914	16.2838	16.1323	16.2479	16.3541	16.5481	16.038	16.2195	15.4166	15.8747	15.8513	16.6115	15.9039	15.7434	16.223	16.2234	16.4045	16.514	16.617	16.263	16.4336	16.1795	16.4508	16.3774	16.5196	16.5786	16.3122	16.3049
17.9179	17.8648	17.9912	17.885	18.0926	18.1849	18.0794	18.0564	17.2402	16.7982	17.0451	16.98	16.997	17.0592	16.9102	16.7714	18.6017	18.6613	18.4061	18.6935	18.3523	18.3524	18.4663	18.4243	18.6271	18.3365	18.5415	18.6477	18.2867	18.0282	17.6457	17.659	17.6128	18.2132	18.2366	17.7221	18.292	18.3596	18.0838	18.1493	18.3162	18.25	18.2113	17.5442	17.5144	17.8265	17.8884	17.6072	18.0227	17.9582
18.5074	18.3706	18.5186	18.1739	18.312	18.4676	18.3082	18.2472	18.7533	18.7094	18.6045	18.5926	18.5285	18.4799	19.1582	18.6331	19.0951	18.2705	18.004	18.2405	18.358	18.4975	19.6662	19.7491	19.8926	19.4413	19.7628	19.4342	19.1411	19.8268	19.4671	19.3072	19.4418	19.03	19.0478	19.1206	19.5393	19.693	19.1366	19.6657	18.3901	19.2538	18.9809	19.8008	18.7604	19.1223	19.3245	18.3296	18.7941	18.0203
16.8652	15.9968	16.3219	16.6062	17.4548	16.5928	16.7621	16.4574	17.0068	17.0357	16.5758	17.7585	15.4518	17.4739	17.1147	16.8535	16.6398	16.7348	16.777	16.5632	16.5617	16.5749	16.0793	15.9736	15.9604	16.0016	16.2726	16.1608	16.3353	17.0643	16.1168	16.8295	16.4621	16.9742	16.3334	16.1619	15.0899	16.0814	16.2727	16.0335	16.2276	16.0873	16.176	15.8126	16.337	16.5652	16.9101	16.4824	16.5715	16.6664
16.5171	15.9464	15.7438	16.148	15.979	16.5376	16.3071	16.182	16.4336	16.858	16.7722	16.7827	16.8484	16.9467	16.0082	15.6636	15.8628	14.6416	14.9836	14.9672	15.5014	14.8987	16.0043	16.3484	16.6651	15.9969	16.1486	15.1229	15.5143	16.2327	14.6846	15.9445	14.7708	16.1776	16.8416	16.2859	16.0576	16.1139	16.2535	15.6452	16.3236	15.825	15.2729	14.8891	15.4007	15.3361	16.0186	15.2823	15.1426	14.9104
15.3981	15.4115	15.3008	15.1986	15.2411	15.0633	15.0897	15.4248	15.0768	12.14	15.3235	15.0122	14.4753	15.397	14.2675	15.0005	15.3306	15.0651	15.4227	15.7909	15.2272	15.4071	14.8492	14.4828	14.7464	14.6382	14.5037	14.5005	14.9105	14.9755	15.035	15.0066	14.3002	14.7961	14.593	14.0023	14.7563	14.8819	15.0559	14.821	14.5334	14.869	14.8048	14.1762	14.102	13.535	14.2317	14.33	14.6819	14.1003
17.4899	17.413	17.4808	17.5259	17.4921	17.5069	17.3603	17.52	17.7621	18.4901	18.0879	17.8815	17.8516	17.7275	17.8564	18.1328	17.7225	17.6487	17.7198	17.8813	17.6417	17.6829	17.5411	17.5099	17.4552	17.534	17.3657	17.4065	17.4141	17.2656	17.2211	16.7895	17.4603	17.1605	17.1469	17.3264	17.5073	17.1897	17.4272	17.4454	17.3845	17.3698	17.4282	17.3844	17.4103	17.1952	17.3486	17.2631	17.2937	17.545
16.5267	16.3268	16.1962	16.2274	16.5216	16.4491	16.219	16.6044	16.4792	17.0577	16.6384	16.5438	16.3891	16.3309	16.2428	16.435	18.4584	17.918	18.0238	18.1646	18.0354	17.6829	16.456	16.2516	16.2918	16.3382	16.4686	16.2605	16.5586	16.2061	16.2069	16.0217	16.2777	16.2668	16.3509	16.0959	16.3955	16.3416	16.3668	16.4461	16.4825	16.4782	16.3066	16.1979	16.1484	16.2508	16.0213	16.2776	16.4276	16.1056
19.9504	19.889	19.9631	20.1474	20.1018	20.0723	20.354	20.1355	20.0539	19.9628	20.1697	19.8803	19.9963	19.968	20.227	20.1255	19.6859	19.4751	19.0379	19.625	19.5795	19.502	20.6235	20.5487	20.5086	20.2548	20.0947	20.2488	20.1605	20.2569	20.2052	19.919	20.2069	19.4494	19.7791	19.7182	20.4291	20.2257	20.0585	20.0193	19.5391	19.9002	19.7358	19.9978	19.743	19.754	19.7935	19.479	19.7262	19.0993
16.0511	15.8456	15.7765	15.9213	16.1844	16.1346	15.9055	15.9619	15.1461	14.5149	15.0005	15.0003	14.8514	14.8281	15.0086	15.0791	15.9195	16.3887	16.0937	15.8865	16.0291	15.9738	16.0837	15.7884	15.8872	16.1671	16.1808	16.1431	15.9829	14.828	14.879	14.9519	14.9914	14.7812	15.3718	14.6236	15.8543	16.0456	15.6676	15.7919	16.042	15.5882	15.5755	14.7707	14.7893	14.8047	14.5045	14.8299	15.0654	14.6586
16.6998	16.2715	15.7964	16.2755	16.3623	16.1068	15.7602	16.4349	15.8079	14.6556	15.3938	15.53	15.109	15.7352	15.6769	15.0015	17.2919	17.0757	17.1712	17.2609	17.1233	17.042	16.5723	16.7031	16.5585	16.2763	16.4857	16.1418	16.6137	16.2221	16.2445	15.9079	16.202	15.8906	16.1902	16.0277	16.7239	16.5221	16.4115	16.4866	16.3215	16.6327	16.371	16.2192	15.8314	16.0595	16.0003	15.8303	16.0956	15.2079
19.1976	19.0936	18.9681	19.0534	19.0045	19.0449	18.9541	18.7464	18.727	18.7783	18.7049	18.6994	18.8173	18.5919	18.7591	18.5662	18.9667	18.7933	18.8924	18.7698	18.7874	18.669	19.0297	19.1211	19.161	19.1424	19.1427	19.0502	19.1088	19.7087	19.0512	19.2017	18.9099	19.3341	19.0996	19.267	19.186	19.0921	19.021	19.0342	19.2176	19.1415	19.1563	19.0319	18.9504	19.1092	19.1911	18.9868	18.9933	19.0938
20.6447	20.4895	20.4961	20.496	20.5587	20.6243	20.5001	20.4049	20.3014	20.9208	20.6267	20.4761	20.5189	20.3926	20.4057	20.5237	19.4381	19.8147	19.6409	19.6804	19.8008	19.7223	20.0077	19.9742	19.8994	19.9655	20.0027	19.9307	19.8917	20.192	19.9465	20.3556	20.0617	20.3841	19.9048	20.2389	19.9645	20.0753	19.885	19.9136	20.2022	19.8257	19.9719	20.0997	20.188	19.9945	20.1904	20.4582	20.1342	20.3621
17.4226	17.2277	17.0483	17.1761	17.3134	17.2232	17.025	17.5982	16.8226	17.0242	16.8662	16.6064	16.8489	17.0796	17.1148	17.2947	17.7558	17.9162	17.7889	18.0522	17.9595	18.0293	17.1957	17.5635	17.2557	17.5407	17.2031	17.071	16.9551	16.9973	17.0806	16.9448	17.0261	16.5527	16.8889	16.6598	17.351	17.2926	17.2296	17.4109	17.0011	17.2203	16.9477	17.0857	17.0591	16.9861	16.9725	16.9629	16.736	16.8288
19.2319	19.0286	19.1592	19.209	19.1168	19.2183	19.1236	18.9947	19.2181	20.1519	19.5975	19.3002	19.4331	19.0789	19.264	19.3188	19.2744	19.2071	18.9605	19.2128	19.0387	19.2344	18.7605	18.9441	18.7816	18.9132	18.7634	18.9559	18.6034	18.3054	18.5841	18.6847	18.7919	19.0343	18.5172	18.805	18.7795	18.9243	18.8989	18.8351	18.7551	18.5076	18.9414	18.4915	18.6921	18.4355	18.6904	19.0104	18.7138	18.9992
17.5515	17.2147	17.32	17.4784	17.0597	17.2332	17.374	17.0821	17.5632	18.3309	17.7227	17.5726	17.5444	17.5326	17.3659	17.6038	17.122	18.1246	17.21	18.4199	18.5644	18.4144	16.472	16.6079	16.5717	16.7644	16.528	16.2597	16.2986	16.4044	16.4977	17.0973	16.8415	16.9714	16.3243	16.8755	16.5371	16.758	16.6238	16.631	16.6721	16.4122	16.4499	16.85	16.5774	16.4606	16.7089	17.0064	16.5235	17.0781
15.1313	14.884	14.8469	14.1236	15.244	14.5846	14.9076	14.7546	14.9456	15.0447	15.2994	15.2097	15.0983	14.7272	15.0835	15.1461	17.5447	18.2144	18.3293	16.0808	15.9802	16.2952	14.5898	14.723	14.7271	14.7692	14.7595	15.0867	14.8495	14.2713	14.7098	14.5658	14.682	14.5029	14.8689	14.8051	14.2227	14.5489	14.9507	14.9051	14.64	15.0923	14.8037	14.2143	14.1194	14.2332	14.0607	14.1057	14.8039	15.0882
17.9386	18.163	18.2312	18.4499	17.7835	17.7875	17.9951	17.6345	19.8149	21.2341	20.2073	20.0789	19.8403	19.6725	19.4377	19.9641	17.6881	17.7026	17.4053	17.7563	17.7539	17.5583	18.0797	17.9453	17.8935	17.7835	17.7847	17.8427	17.7496	18.034	18.625	19.4464	19.1413	18.3046	17.953	19.0326	18.1287	17.8684	17.94	17.9122	18.4658	17.9386	18.0432	19.097	19.322	18.8004	18.8799	19.7013	18.6519	19.7557
16.8171	16.6185	16.6758	16.6438	16.6849	16.4804	16.6001	16.5501	16.8672	17.1763	17.1101	16.8686	17.1568	17.1216	16.9576	16.8062	16.3128	16.533	16.283	16.3737	16.4195	16.4556	16.4203	16.381	16.365	16.4547	16.6462	16.6548	16.4615	16.9555	17.1247	17.5539	16.8211	17.7978	17.0244	17.6864	17.0401	16.687	16.6431	16.5325	16.8519	16.6626	17.1756	16.6197	16.5065	16.7229	16.8236	16.7492	16.3981	17.0408
15.5592	15.5123	15.5441	15.2508	15.8395	15.9412	15.417	15.4475	15.6467	16.172	15.9084	15.6522	15.9077	15.8126	15.6676	15.5982	16.101	16.373	15.9721	16.0766	15.9537	16.1744	15.6108	15.5081	15.7305	15.8419	15.7	15.6986	16.1422	15.9071	15.6941	15.8476	15.5343	16.0597	15.7078	16.0348	15.5804	15.1475	15.3737	15.7794	15.5814	15.5215	15.6347	15.7141	15.8995	15.903	15.9335	15.9863	15.9231	15.9322
15.7148	15.6438	15.4869	15.5325	15.5274	15.5052	15.3063	15.4554	15.5406	15.2357	16.0237	15.5037	15.6944	15.181	15.5098	15.8165	15.4478	15.3553	15.5514	15.6535	15.3023	15.6738	15.6509	15.8261	15.7965	15.8573	15.6231	15.9009	15.5513	15.8871	15.3415	15.8558	15.8111	15.6969	15.4604	15.4734	15.7288	15.767	15.8868	15.8614	15.649	15.8459	15.4792	15.4207	15.6036	13.7281	15.804	15.352	15.76	15.9649
16.778	16.7806	16.6539	17.0332	16.8401	17.076	16.798	16.8882	16.7269	16.9885	16.7689	16.6091	16.7423	16.6364	16.4857	16.4702	18.3979	18.6517	18.3074	18.5958	18.2336	17.7461	16.4298	16.4222	16.5153	16.3732	16.5597	16.6202	16.4239	16.6359	16.7039	16.3939	16.4129	17.2103	16.3039	16.7336	16.3037	16.1942	16.1217	16.3088	16.4849	16.3457	16.6287	16.4409	16.3157	16.3206	16.3381	16.2753	16.3163	16.5082
18.6928	20.0079	19.0691	19.0222	18.9353	18.9342	18.6219	18.6287	19.3099	19.0545	18.8132	18.9921	19.4713	18.9106	18.6972	19.1071	19.6691	19.6115	19.5121	19.8589	19.8742	18.9132	20.2066	19.7817	19.6649	19.8604	20.5023	20.5335	20.6018	21.1308	20.6014	20.0807	20.2454	20.7804	21.0068	21.1071	19.6159	20.0487	20.2575	20.392	20.8433	20.1252	20.2583	21.1751	21.2208	21.1807	21.0682	20.9308	21.0845	21.1699
19.1582	18.9039	19.0535	19.3196	19.29	19.2655	19.3994	18.9266	20.0251	19.8278	20.1353	19.8703	20.0758	20.5191	20.1979	19.9039	18.9985	19.4271	19.6039	18.9102	19.2911	19.293	19.2391	18.7331	19.2022	19.0183	19.7285	19.1027	19.6817	20.4806	20.1581	20.2565	20.0934	20.8322	20.2775	20.8295	19.6906	19.7588	19.3146	19.6645	19.7336	19.5363	20.144	20.3906	20.5426	20.656	20.6659	20.8623	20.5174	20.6652
16.4721	16.4927	16.4362	16.8048	16.5605	16.3712	16.6251	16.486	16.719	17.4756	17.104	16.7284	16.8314	16.6515	16.5474	17.0848	16.291	16.1819	16.0362	16.2303	16.3182	16.2662	16.294	16.3394	16.3798	16.354	16.2986	16.4246	16.1866	15.8977	16.3045	16.6664	16.5368	16.1531	16.187	16.7698	16.5904	16.4434	16.6753	16.5167	16.6193	16.3778	16.2052	16.1572	16.1901	16.0924	16.065	17.1274	15.9795	16.455
17.1525	17.1963	17.0942	17.2621	16.7575	16.9785	16.9173	16.6822	17.1386	16.9113	16.6594	16.7293	16.5809	16.3593	16.93	16.715	15.2968	15.8776	15.0544	15.9955	15.5898	15.6929	16.4701	16.6521	16.3491	16.5254	16.6708	16.5408	16.1257	16.4247	16.4395	16.9735	16.6129	17.1368	16.3378	16.9156	16.9677	17.1552	17.1574	16.9299	17.3036	16.9031	16.7259	16.7575	16.9861	16.8464	16.5038	17.0641	17.0791	17.1819
16.4309	15.8699	15.812	14.9736	15.568	16.2772	15.0717	16.5125	15.347	17.7152	15.8433	15.477	15.2195	15.6939	15.7117	15.5344	17.5484	16.2833	16.7929	18.0237	17.0639	17.5124	15.0228	15.3466	15.6733	15.6357	15.1464	18.1971	14.1405	16.4746	14.9612	15.147	14.6558	15.7109	15.9948	15.7388	15.919	17.0412	14.7457	15.7513	16.1829	16.2257	14.7883	16.4219	15.7204	16.2116	16.352	15.8438	15.247	15.6672
17.6694	17.4405	17.5329	17.5651	16.9688	17.5963	17.447	17.4801	17.9718	19.0208	18.0588	18.1128	17.9434	17.7693	17.7249	18.1125	17.0634	16.7064	16.7336	17.0643	16.8468	16.7982	17.1514	17.4663	17.3137	17.2611	17.3988	17.4876	15.5527	15.2971	16.9837	17.5215	17.3622	17.1375	16.7732	17.3776	17.3472	17.2693	17.2923	17.3892	17.5607	17.3197	17.203	17.4252	17.4017	17.2004	17.1493	17.7482	17.1626	17.761
16.5837	16.7495	16.7973	16.7211	16.6117	16.3727	16.4136	16.4442	16.5752	17.1921	16.6998	16.7295	16.9554	16.7754	16.8445	16.86	17.2356	17.4097	17.0693	17.2039	16.8976	17.1736	16.4461	16.5928	16.4179	16.4749	16.3329	16.4086	16.4191	16.3508	16.9593	16.7898	17.0166	16.8678	16.6467	16.7394	16.37	16.6031	16.6365	16.4931	16.5531	16.2674	16.0357	16.6999	16.8269	16.6007	16.5539	16.8228	16.687	16.9827
17.6423	17.5504	17.7516	17.7693	17.4147	17.2196	17.2105	17.9243	17.8659	17.5522	17.8941	17.8426	17.2304	17.3399	17.3608	17.5891	16.119	14.9005	15.0741	15.5536	15.3155	14.6863	17.4873	17.4589	17.1428	17.4021	17.0916	17.0444	17.3292	17.4659	17.5857	17.447	17.4837	17.2292	17.1245	17.2696	17.3234	17.6921	17.7308	17.4065	17.5725	17.5516	16.5756	17.5648	17.3569	17.4169	17.3497	17.1414	17.0367	17.3523
15.1755	17.2972	17.0982	17.3013	15.1758	15.5211	17.2028	14.4442	17.4126	18.1916	17.5457	17.3044	17.8342	17.6854	17.3071	17.3572	15.3412	15.9214	16.4613	15.7007	16.1758	16.3407	15.8939	16.0093	16.3202	16.5086	16.4849	16.3636	16.5996	18.2227	17.206	18.2256	16.7248	18.0385	17.2433	17.9341	16.6775	16.3383	16.3605	16.3738	16.9925	16.6834	17.3731	17.1637	17.3984	17.7963	17.8939	17.5864	16.666	17.6547
17.6214	17.4434	17.489	17.6556	17.3896	17.3035	17.1635	17.5462	17.1629	16.5248	16.8577	16.8998	16.8	16.8146	17.234	16.6715	18.0007	17.9905	17.8696	17.8822	17.77	17.8299	17.1911	17.2807	17.147	17.3022	17.2637	17.1639	17.102	17.2392	17.0562	17.0042	16.7077	17.1408	17.0074	17.0153	16.9987	17.1915	17.3532	17.1581	17.0213	17.0969	17.1865	16.6058	16.5735	16.6778	16.6886	16.4373	16.5833	16.9166
21.406	21.2351	21.1392	21.1762	21.5437	21.677	21.3835	21.6762	20.9053	19.9986	20.376	20.5939	20.4439	20.3936	20.939	20.3946	21.5938	21.44	21.2817	21.6775	21.3016	20.7724	20.7693	20.8853	20.4374	20.688	19.7949	20.0759	19.6725	20.0459	19.806	19.2954	19.9068	19.811	20.0609	19.9341	21.2718	20.8688	20.7742	20.3872	19.8244	20.1846	20.6	20.34	19.9932	20.2454	20.4435	20.5142	20.6471	20.3349
16.2915	15.9965	16.2249	15.8336	15.9352	15.2564	15.5357	15.6034	14.9467	13.8604	15.3385	16.8725	14.9808	15.1392	15.1217	15.5778	16.8846	16.6032	17.5973	16.9749	16.7822	17.0827	14.4533	15.6274	15.4961	15.6891	15.6363	15.6083	15.2635	15.0511	15.5552	15.502	15.7781	15.4697	15.6557	15.3523	15.4166	15.5924	15.6871	15.7623	15.125	16.163	14.7464	15.483	15.7253	15.2912	15.306	15.6261	15.5432	15.5572
18.7433	18.6209	19.385	19.4085	18.7207	18.3274	18.6244	20.2382	19.795	21.7972	20.3359	20.2872	20.6021	20.602	20.1244	20.5989	20.263	19.8511	20.2052	19.9541	20.2714	20.2236	19.0483	19.031	19.127	18.8596	19.0288	18.7828	18.8553	19.0517	19.4401	19.8161	19.4582	18.6739	19.0506	19.065	18.7247	18.6085	18.368	18.6539	19.7096	18.7649	18.944	18.592	18.8512	19.1971	19.1353	19.1361	18.414	18.8605
16.6116	16.9057	17.0054	16.7778	16.5614	16.5265	16.7377	16.3954	17.2994	17.8556	17.5542	17.3646	17.5491	17.3086	17.1622	17.6047	16.556	16.7187	16.6049	16.4383	16.8712	16.4783	16.9053	16.5973	16.5836	16.8174	16.6726	16.8085	16.9191	17.0172	17.3562	17.5997	17.3325	17.4593	17.2208	17.4556	17.0347	17.0619	17.0377	17.0253	17.3258	17.2415	17.0618	17.3149	17.2866	17.2791	17.2491	17.2757	17.3478	17.5721
15.453	17.4103	17.3309	16.9955	15.9633	15.9446	17.5894	16.2148	17.8112	19.0689	18.0774	17.677	18.1804	17.7422	17.9116	18.2075	16.4206	17.0509	16.4751	16.5067	17.0607	17.1837	15.3642	15.0783	15.0031	16.6552	14.5942	16.6354	15.864	16.1755	16.5804	17.2698	16.5673	17.3882	16.6017	17.2799	15.5511	15.7681	16.539	15.2293	16.7324	16.2019	15.0459	15.7553	16.6364	16.6598	16.9714	16.9579	16.4967	16.729
16.1697	15.8983	16.1383	16.3229	16.0265	15.8073	15.6743	15.4149	15.9965	16.2871	15.7884	15.7285	15.7899	15.6796	16.0653	15.7959	16.1737	16.3002	16.274	16.181	16.2807	15.97	16.008	15.9145	15.7526	15.7547	15.9924	15.9054	15.5075	15.8032	15.6483	15.9921	15.467	15.5287	15.4416	15.7921	15.9789	15.7882	15.5677	15.5785	15.5037	15.6147	14.8019	15.0904	15.3586	15.2072	15.2962	15.3171	15.5154	15.4895
17.0004	16.8906	16.7931	16.7584	16.8767	16.7901	16.496	16.4352	16.1651	16.7256	16.359	16.6723	16.356	16.056	16.635	16.2614	16.7101	16.8509	17.1583	16.6073	17.298	16.9127	16.3526	16.964	16.6597	16.8056	17.2634	16.8189	16.6081	15.0095	14.8545	14.3748	16.4968	15.2944	15.4162	15.4573	17.1264	15.1501	14.9291	16.6165	15.2277	16.5814	15.0334	16.9041	14.9726	15.2373	15.2875	15.5277	15.8055	15.3465
17.2675	17.0643	16.899	17.1148	16.9612	17.1888	17.1078	16.9384	16.9626	16.8527	17.0754	17.0155	17.0747	17.1283	17.1411	17.0763	16.9711	17.0697	17.2161	17.1971	17.1767	16.9623	17.6738	17.5941	17.7276	17.691	17.783	17.8728	17.7037	17.7865	17.301	17.6003	17.4024	18.0504	17.8052	17.9089	17.9129	17.8058	17.363	17.4366	17.5711	17.6222	17.74	17.3282	17.0924	17.2346	17.3177	17.2416	17.4968	17.5992
16.5864	16.428	16.5959	16.4549	16.667	16.428	16.2173	16.705	16.363	15.9002	16.9608	16.548	16.2162	16.4287	16.4053	16.8297	16.5264	16.643	16.5283	16.7587	16.6315	16.5519	16.5179	16.3615	16.3696	16.3943	16.3097	16.058	16.5889	15.9064	16.3266	16.2859	16.4738	16.3768	16.3781	15.9467	16.1524	16.1188	16.3323	16.1926	15.9555	16.3542	15.7062	16.1404	15.9763	15.8774	15.6774	15.782	15.6363	15.86
16.6413	16.5731	16.3912	16.6808	16.7628	16.5881	16.7945	16.9292	16.047	16.0039	16.1441	16.0434	15.7522	15.7317	15.7849	15.6709	16.54	16.2365	16.1852	16.4439	16.3834	16.2766	16.5311	16.6566	16.7156	16.4625	16.9812	16.8144	17.1873	17.4419	17.0938	15.7898	16.9819	17.1025	17.1831	17.6907	16.6939	16.8457	16.293	16.4344	16.7975	17.0049	17.4147	16.0855	16.7852	15.8863	15.1131	16.8866	16.2442	17.3586
23.6688	23.4736	23.3803	23.6426	23.4467	23.3513	23.382	23.5323	23.2645	23.4098	23.3109	23.1776	23.2618	23.0459	23.1593	23.1218	23.6296	22.9995	23.1559	23.4752	23.297	23.0711	23.6535	23.6249	23.6735	23.4498	23.559	23.4853	23.6062	23.0997	22.9845	23.0826	23.25	23.1792	23.2383	23.126	23.6864	23.5019	23.4783	23.3211	23.5492	23.532	23.6483	22.9984	22.955	22.9828	22.9891	23.0001	23.0423	23.0419
15.5759	15.3537	15.4447	15.2051	15.3761	15.6028	15.6893	16.4036	15.6375	14.3639	16.9714	15.5681	15.1105	15.2371	15.0796	15.5963	16.5492	16.455	16.9537	16.4592	16.1588	16.4166	15.9541	15.8302	15.8547	16.0555	16.1074	16.3518	15.9108	13.8341	15.3481	14.4417	16.1883	15.8573	15.7521	15.4658	16.123	15.2238	15.7098	16.0958	15.6841	14.8885	14.8408	15.7821	15.9818	15.7159	15.5944	14.7003	16.5089	13.0457
16.8227	16.6475	16.7086	16.8881	16.8511	16.883	16.974	17.0411	16.7615	17.1499	17.1065	16.8777	16.9175	16.6771	16.4257	17.0549	17.3081	17.0283	16.9187	17.258	16.5603	16.6181	16.5462	16.5322	16.4579	16.5311	16.3822	16.5922	16.516	16.0234	16.4109	16.102	16.6009	16.5935	16.5208	16.6234	16.4753	16.604	16.6176	16.3984	16.7284	16.4794	16.3793	16.3207	16.0251	16.3017	16.3248	16.3601	16.275	16.3759
17.8836	17.805	17.9526	18.0951	17.8988	17.958	18.2831	18.0305	17.9926	17.9829	18.0164	17.8866	17.7745	17.6712	18.0083	18.0619	17.0304	17.1786	16.8898	16.8713	17.4927	17.143	17.6447	17.4937	17.4155	17.3691	17.4102	17.4166	17.4389	16.403	17.214	17.4691	17.4292	17.373	17.1827	17.0041	17.5677	17.8455	17.4187	17.3293	17.5994	17.3309	17.3202	17.4296	17.3598	17.3783	17.2811	17.4699	17.8782	17.4292
18.6571	18.4069	18.3535	18.4435	18.3861	18.4482	18.2509	18.4782	18.2547	18.3201	18.2009	18.1652	18.188	17.9038	18.2615	18.1075	18.1841	18.0428	17.9717	18.1846	18.0036	18.1436	17.6537	17.6952	17.5885	17.5762	17.4109	17.5238	17.3462	17.3334	17.465	17.4295	17.5235	17.2249	17.3482	17.1651	17.7717	17.5699	17.6867	17.5758	17.6119	17.462	17.6417	17.4405	17.462	17.4904	17.3986	17.297	17.2357	17.2309
15.3069	15.5971	15.469	15.4908	15.5846	15.6064	15.8018	15.8547	17.3736	17.9253	15.9813	16.6857	16.5108	16.8507	16.6131	16.9678	17.9269	16.6492	17.0764	17.6606	17.7385	17.0561	16.3878	16.3677	15.7696	15.834	16.3553	16.5113	15.7017	15.8599	16.1938	16.1408	16.3399	17.0385	16.1523	16.4801	16.4359	17.2582	15.9259	16.7854	16.0738	15.771	15.9798	16.2643	15.837	16.1553	16.4192	16.75	16.603	16.9043
18.9829	18.8108	18.7257	18.8283	18.8618	19.0421	18.9396	18.8833	18.3684	18.2543	18.3744	18.1343	18.4554	18.192	18.6083	18.3593	18.8574	18.5452	18.5037	18.6861	18.6817	18.4692	18.9417	18.9559	19.0685	18.9291	18.964	19.0691	18.7135	18.8792	18.4867	18.7862	18.6093	18.9358	18.6573	18.8855	19.0209	18.7959	18.776	18.6959	18.8588	18.8933	19.077	18.6742	18.6918	18.7834	19.0109	18.8949	18.6888	18.7893
16.4643	16.5915	16.3965	16.4472	16.2608	16.2872	16.4193	16.4252	17.5244	19.2852	17.9339	17.8507	18.1369	17.6666	17.7161	18.0954	15.7249	15.8675	15.3007	15.8135	15.6854	15.9981	16.2333	15.8463	15.289	16.296	16.2338	17.2286	16.0476	16.5444	16.3776	17.3128	17.2119	16.1347	15.5828	17.0567	16.4544	16.3425	16.2532	16.1111	16.4073	16.2178	16.6472	16.5873	16.8722	16.4414	16.3441	17.2266	16.1045	17.4346
19.3456	18.9522	18.7697	19.0275	19.1536	19.2221	18.9091	19.0829	18.9352	17.7728	18.4631	18.5862	18.4685	18.396	19.1304	18.3655	17.8491	18.284	18.1251	18.04	18.2181	18.0001	19.3367	19.361	19.3604	19.1748	19.1777	19.2629	18.9044	19.1011	18.8891	18.3248	19.0786	18.6645	18.9362	18.7128	19.4614	19.3547	19.2897	19.2216	19.0225	19.2475	18.7741	19.2011	18.6819	18.7828	18.7723	18.5818	19.4328	18.6053
20.7399	20.3674	20.4396	20.3665	20.4068	20.5311	20.1739	20.2802	20.1873	19.6372	19.9687	19.823	20.0434	19.6711	20.1529	19.7212	19.5654	19.3602	19.3122	19.2702	19.4795	19.2326	19.8681	20.1397	19.9274	19.9618	19.8427	19.8923	19.7216	19.8023	19.9969	19.5957	19.801	19.955	20.0883	19.8654	20.2644	20.1518	20.1309	19.9339	20.0177	19.7979	20.0023	20.0946	19.7965	19.9409	19.8685	19.8706	20.0063	19.9453
17.897	18.0358	18.0207	17.8808	18.1507	18.0547	18.1448	17.8745	17.7837	18.1147	17.9786	18.0266	18.0657	17.8957	17.8673	17.9471	18.0654	18.1167	18.0045	18.0207	17.9801	18.0868	17.5741	17.7135	17.6437	17.637	17.6228	17.768	17.6309	18.0574	17.6852	17.7774	17.637	17.9373	17.6649	17.9657	17.5199	17.4681	17.4441	17.7328	17.6832	17.6669	17.8386	17.9172	17.949	17.9336	17.9646	17.9383	17.7308	18.013
18.894	18.7585	18.7183	18.8009	19.1357	19.0324	18.8127	19.2211	18.0122	17.5083	17.7634	17.8033	18.1295	17.8735	18.2179	17.8451	18.7584	18.912	18.9739	19.0055	18.8014	18.4784	18.4519	18.5605	18.5375	18.3542	18.4982	18.4638	18.1779	17.9067	17.3665	17.3453	17.7852	18.1152	18.2033	17.8269	18.1122	18.1371	18.0132	18.02	18.0259	18.0492	17.8541	17.5337	17.4931	17.5371	17.639	17.4172	17.9641	17.3401
16.9566	16.8769	16.8717	16.6997	17.0675	16.6855	17.1625	17.1267	15.6918	15.603	16.632	15.6056	16.0483	15.5106	15.8597	15.9996	16.8492	16.7018	16.5289	16.7784	16.7347	16.7658	16.968	16.7242	16.7437	16.718	16.5963	16.9113	16.942	16.1107	14.9078	15.6582	14.6205	15.6933	15.1715	15.1578	16.4467	16.4296	16.4203	16.2314	16.41	16.4407	16.4987	15.0158	14.9643	15.3902	15.522	15.6899	15.3258	15.6102
16.6774	16.8329	16.6683	16.7347	16.7065	16.5751	16.4777	16.743	16.509	15.9186	16.5387	16.2461	16.6302	16.3005	15.5841	16.3058	16.3451	16.41	16.1908	16.4468	16.2299	16.2698	15.9722	16.0696	16.0304	16.1076	15.8247	16.1852	15.8374	15.1117	15.9457	15.1744	15.9567	15.1103	16.0888	16.4626	15.3761	16.1932	16.0317	15.8736	15.9939	15.8397	15.84	15.8466	15.9124	14.932	15.3588	15.1057	15.9571	15.3023
17.0556	17.1121	17.072	17.1515	15.6701	15.1803	15.3522	15.8421	17.1722	16.5691	17.3198	17.1249	16.0798	15.1901	15.3047	15.5723	15.7364	15.2178	15.8733	15.5203	15.6235	15.5628	15.7988	15.0232	15.8242	15.6628	15.966	15.787	15.8283	15.3014	15.6358	15.386	15.8225	15.2865	15.5749	15.6629	17.4371	17.0804	17.2552	17.4518	17.2476	17.514	17.5942	17.3655	17.5328	17.6004	17.6718	17.6111	17.514	17.8658
16.6245	16.533	16.6194	16.4297	16.9655	16.9547	16.7152	17.1202	16.7427	16.6485	16.8131	16.8298	17.0517	16.625	16.5558	16.6795	17.0933	16.3091	17.1714	16.6561	16.2603	16.4991	17.1985	17.1415	17.3082	17.2791	17.4725	17.1874	17.7125	16.6268	17.1574	16.9202	16.6999	17.104	17.4705	17.8626	16.9458	16.9229	17.0047	17.2113	17.3635	17.4706	17.8186	16.9647	16.8874	16.9074	16.4146	16.7822	16.7203	16.5099
18.2694	18.4535	18.4174	18.1352	18.2784	18.1995	18.5053	18.1639	17.7995	17.6873	17.5716	17.6006	17.8342	17.8047	17.8685	17.8852	16.5805	16.8092	16.498	17.0828	16.3438	16.3036	17.5666	17.7364	17.914	17.9862	17.8556	18.4183	17.302	16.7006	17.9076	16.5895	17.8841	16.2044	17.884	17.9436	17.7667	17.6717	17.8909	17.6105	18.2311	18.0405	18.0748	17.7424	17.8921	17.9243	18.0715	18.2654	17.8969	17.7364
18.4084	18.5607	18.9478	18.5232	18.7322	18.8127	18.9194	18.5316	19.1881	20.0404	19.2808	19.3499	19.3086	19.3324	19.1563	19.2401	19.7926	19.3193	19.2788	19.3026	19.0614	19.2279	19.1043	19.2777	19.2782	19.0442	19.0692	19.2482	19.1472	18.8635	19.0021	19.1143	19.0563	18.9893	18.8519	18.9694	18.9596	18.1037	18.9453	19.1643	18.3175	19.0185	19.2797	18.9332	18.9613	19.0694	18.9388	19.1117	18.9043	18.9954
16.6166	16.2444	16.2819	16.2458	17.3457	17.5284	16.1116	17.791	16.646	17.285	16.7139	16.5492	16.6779	16.5077	16.5513	17.0929	14.1087	16.0848	14.904	15.742	15.229	15.4337	17.3033	19.0032	18.06	17.9294	18.0137	17.9696	17.6231	18.6158	18.0604	18.3701	18.4488	17.5802	15.8552	14.8764	17.8716	14.7086	17.9029	17.8147	17.6007	17.8246	15.1962	18.5438	17.3811	17.5467	16.2095	17.4618	17.6126	17.2657
15.9074	16.0252	16.1834	16.152	15.537	15.7825	15.6896	15.5866	16.0038	16.1905	16.1746	15.9361	15.9234	15.8159	15.5371	15.8277	15.5835	15.4592	15.4981	15.4189	15.5536	15.4456	15.9134	16.1444	15.9343	15.7437	15.9999	16.0489	15.7143	15.3	15.5006	15.5141	15.479	15.7519	15.3214	15.4468	15.6626	15.8247	15.8337	15.5689	16.0863	15.6702	15.7265	15.7823	15.8444	16.1244	15.7864	16.1336	15.7802	16.1771
15.1468	15.5578	15.5593	15.5607	15.3763	15.1318	15.14	15.491	15.6544	15.9732	15.7675	15.3118	15.503	15.4192	14.8134	15.3199	15.9286	15.8788	16.5745	16.2069	15.7601	15.7057	15.5417	15.5265	15.6168	15.4088	15.4785	15.6202	15.875	15.8194	15.3791	15.5327	15.2488	15.6636	15.1974	15.1391	15.7514	15.3401	15.325	15.4508	15.2697	15.5241	15.3113	15.2099	15.0607	15.1639	15.3723	15.2638	15.1386	15.5308
15.206	15.3613	15.3858	15.3858	15.5653	15.543	15.591	15.5739	15.2412	15.8425	15.5116	15.2243	15.3868	15.3845	15.3321	15.4043	15.907	15.5881	15.6896	15.9119	15.7805	15.5513	15.6471	15.6574	15.6689	15.3752	15.4826	15.5732	15.4353	15.3408	15.2034	15.2033	15.3499	15.3621	15.3009	15.3564	15.4197	15.5229	15.4316	15.3918	15.4037	15.2888	15.4062	15.3087	15.3877	15.3004	15.2831	15.3607	15.4037	15.2916
17.2759	17.1849	17.2462	17.279	17.3211	17.3134	17.3409	17.3256	17.4817	17.3195	17.4946	17.3152	17.427	17.4099	17.443	17.442	17.5143	17.5932	17.2265	17.5039	17.5839	17.6016	17.5292	17.4995	17.4252	17.56	17.3583	17.3262	17.2222	17.1902	17.2748	17.072	17.1207	16.8407	17.103	16.8785	17.3223	17.2395	17.3409	17.3959	17.2334	17.3765	17.1357	17.1674	16.9845	16.9763	16.9321	16.8893	16.9453	16.7208
17.2192	17.3513	17.3417	17.415	17.3263	17.1567	17.2311	17.1712	17.2905	17.4945	17.5063	17.1624	17.4734	17.161	17.149	17.1616	17.2517	17.2821	17.1567	17.1005	17.0597	17.3338	16.5763	16.7564	16.6474	16.8481	16.8025	16.6694	16.5958	16.395	16.3844	16.5931	16.3316	16.3139	16.2343	16.307	16.4887	16.5407	16.7267	16.6907	16.6004	16.5531	16.49	16.2595	16.1829	16.1547	16.162	16.4794	16.2167	16.0578
17.3013	17.3105	17.2397	17.5515	17.4022	17.4807	17.4135	17.1807	17.8851	17.3737	17.4279	17.2796	17.3364	17.1722	17.2891	17.8311	18.0306	17.3684	17.7282	17.587	17.4891	17.3728	17.4927	17.3873	17.3941	17.5111	17.4182	16.9865	17.6917	17.15	17.0767	17.2421	17.0286	17.2853	17.653	17.3145	17.2889	17.2968	17.1989	17.4112	17.2564	17.3758	17.2922	17.0934	17.1236	17.1205	17.2025	17.1996	17.5191	17.2347
20.3835	20.3314	20.5886	20.3541	20.4744	20.4515	20.6837	20.2741	21.4618	22.8838	21.7736	21.5375	21.9309	21.7176	21.5706	22.162	21.2836	21.1819	21.0359	21.0889	21.0839	21.0776	20.8843	20.927	21.0436	20.9171	20.7461	20.7756	20.7868	20.607	21.0698	21.4709	21.3441	20.798	20.7553	21.1023	20.8925	20.479	20.8848	20.9322	20.4816	20.7409	21.0716	21.1777	21.2286	20.8293	21.0108	21.4561	21.1483	21.4523
16.5744	15.3049	15.6876	15.619	15.7856	15.7776	15.9468	15.7136	15.7251	16.0791	16.0574	15.5476	15.7965	15.7486	15.7139	15.8253	15.835	15.6631	15.8991	15.8192	15.6846	15.8181	15.5012	15.4236	15.8092	15.6374	15.6144	15.7356	15.8644	17.5926	15.3111	15.3811	15.381	14.4147	14.9331	14.2215	14.4147	15.0032	15.1381	15.4169	14.4299	15.2219	13.9552	15.0345	14.4345	15.0268	14.3085	19.5874	14.1484	16.8278
17.795	17.8617	17.8132	18.0902	17.7393	17.7355	17.8618	17.8375	20.5739	22.726	21.2836	21.2078	21.218	21.0153	20.7668	21.3793	18.197	17.9149	18.044	17.9422	17.8847	17.8892	17.6738	17.7087	17.6161	17.6154	17.6377	17.6283	17.5124	18.167	19.0301	20.4516	19.8361	18.2119	17.9551	19.5791	17.5677	17.6703	17.5408	17.4985	17.8944	17.5275	17.7726	19.1059	19.4179	18.8428	18.7947	19.8277	18.0624	19.785
17.1278	16.6649	16.8414	16.4949	17.0122	17.0764	17.2796	17.0562	17.1188	17.2746	16.9877	16.3229	16.9474	17.081	17.5419	16.9613	15.213	15.6657	13.8683	14.9353	14.5035	14.4754	16.0218	16.1731	15.9689	16.278	15.6682	14.4729	14.9571	16.2736	16.3231	16.9919	16.1653	16.3988	15.2786	16.8375	16.0737	16.2702	15.7908	15.8696	16.0667	16.0216	15.9523	15.6787	16.1619	16.5435	16.3722	16.1791	15.0842	15.7533
15.8311	16.289	15.8995	15.9139	16.4088	16.4264	15.8831	15.8831	15.4973	15.6116	15.8602	16.2848	15.7193	16.1658	15.642	15.6532	15.5621	15.4326	15.3027	15.2674	15.1021	15.1256	15.8598	15.5683	15.685	15.7475	15.7694	15.7858	15.2584	15.2846	15.5614	16.1316	15.6979	16.5566	16.4571	16.4785	15.6609	16.4658	15.6469	15.8391	16.4317	15.8318	15.7686	15.0274	15.0927	15.1289	15.0658	15.6052	15.2316	15.559
14.7209	14.5707	14.2777	15.663	15.2228	14.6657	14.3295	14.8963	15.5091	16.6666	14.4775	14.596	13.4333	15.9778	15.6527	14.1221	15.4111	14.5458	15.6966	14.3897	14.6664	14.6361	14.0683	14.1418	12.6441	13.5114	13.506	13.3486	14.2599	13.8654	13.1667	14.6362	13.7943	14.4004	14.3046	14.211	14.6988	14.4127	13.9696	14.2243	14.0772	13.7996	13.38	12.2776	13.7803	13.848	12.4378	13.9657	14.3912	13.1021
15.4378	15.2276	15.2185	15.1791	15.3697	15.2968	15.1447	15.4618	14.8174	14.9601	14.9252	14.7136	14.7486	15.0606	14.3954	15.1726	15.3421	15.375	15.7013	15.7581	15.5429	15.2834	15.5046	15.2883	15.2934	15.4125	15.2425	15.1295	15.424	14.9721	15.4022	15.9043	15.2661	15.7182	15.4292	15.4156	15.1849	15.444	15.3737	15.2747	15.0572	15.1883	15.1005	14.7296	14.9098	15.1146	14.7328	14.9754	15.2123	15.5578
17.3464	18.2853	18.863	18.7869	17.2341	16.7479	18.0817	16.7719	18.2056	19.7921	18.4577	19.2713	18.4875	18.5977	18.1178	18.8262	16.7939	18.5983	16.6574	17.0597	18.1205	18.1218	17.6185	17.7438	17.1729	18.2252	17.4949	17.9672	17.3519	18.1791	17.5624	18.2487	18.2805	17.7196	17.1415	18.1806	18.2915	19.1232	19.062	18.5582	19.5235	18.8928	18.4617	18.3065	18.4295	18.3942	18.638	18.5739	18.0955	18.7604
15.2724	14.9593	15.3311	15.2534	15.1799	15.2555	15.0512	14.9499	14.6315	15.4345	14.7856	16.6541	18.4631	14.5716	13.1	14.6424	16.3481	21.3171	16.5668	18.5395	19.1148	16.4447	14.6548	15.8081	14.7195	15.3236	15.5984	15.2171	15.2626	15.9369	15.5161	15.5663	14.8062	16.1101	15.7298	15.8383	15.7987	14.9176	14.4794	14.7693	15.5059	15.4934	15.684	15.8327	15.0567	15.9643	15.7622	15.8824	15.1624	19.2773
15.9285	15.9587	15.8748	15.6578	16.2708	16.1804	16.1169	16.0566	15.3075	15.0765	15.193	15.4565	16.0942	15.6383	16.3751	16.0903	16.8427	16.6823	17.2831	16.656	16.8071	16.6918	16.9386	17.2184	16.9306	16.6152	16.6749	16.5744	16.7076	17.4452	17.4392	16.9761	17.5837	17.9658	17.8551	17.4324	16.6448	16.4864	16.1944	16.1306	16.3341	16.3456	16.2318	17.3423	17.0689	16.874	17.2153	16.5307	17.0895	16.4907
21.0212	20.5655	20.5196	21.2892	20.5915	20.5967	20.6476	20.5554	20.317	20.58	20.2854	20.1783	20.3554	19.972	20.8072	20.1351	21.5779	20.9929	20.9343	21.452	21.1147	20.9283	20.4764	20.4953	20.5828	20.2773	20.438	20.4569	20.3467	20.7828	19.7712	19.8055	20.0371	19.8139	19.7126	20.5285	20.6976	20.4252	20.2767	20.2401	20.601	20.8347	20.4738	19.991	20.0933	19.9959	20.9804	20.252	20.2439	19.985
19.0574	19.1232	19.2062	19.1875	19.5828	19.6444	20.3001	20.1718	18.7367	18.8623	18.7029	18.6936	18.9215	19.2106	18.9008	19.1114	16.1574	16.5627	16.4473	16.273	16.5787	16.4762	18.4281	18.6632	18.4235	18.2701	18.4758	19.1609	18.2352	18.2794	18.1073	18.0846	18.5316	18.1347	18.6836	18.4974	18.3104	18.4432	18.3393	17.9355	17.6314	17.995	17.8173	17.68	17.8468	17.8803	17.781	18.0818	18.1744	17.5306
15.9233	16.3034	16.356	16.482	16.2682	16.2983	16.6227	16.3833	16.2653	16.5592	16.4804	16.189	16.4044	16.4238	16.3305	16.495	16.2292	16.5323	16.48	16.7048	17.1147	16.5919	15.8644	15.6431	15.8695	15.7953	16.1384	15.7443	15.9911	15.7435	15.5309	15.8838	15.7085	15.8162	15.7754	15.5997	15.9648	15.7843	15.7473	15.8535	15.9649	15.6906	15.6186	15.7579	15.7054	15.5409	15.8115	15.8768	15.8945	15.8175
19.8658	19.7517	19.4544	19.6671	19.7551	19.8631	19.6455	19.7569	18.7702	18.8556	18.4673	18.6019	18.68	18.8743	19.0922	18.7565	20.4799	20.3468	20.6391	20.493	20.4948	20.0899	19.9249	19.9642	19.9134	19.8941	19.8583	19.8552	19.7729	19.616	19.3275	19.2613	19.2738	19.555	19.5887	19.4828	20.129	20.051	19.9204	19.9526	19.8668	19.782	19.8263	19.6415	19.2983	19.3426	19.4501	19.4229	19.7683	19.6208
17.7323	17.3431	17.611	17.394	17.3466	17.6312	17.5401	17.4105	17.0772	16.3992	16.4461	17.0337	17.2636	17.179	17.5649	16.1533	17.1395	17.1088	16.7927	17.2681	17.345	17.0684	15.7175	16.665	16.5209	16.748	16.622	16.6343	15.8851	16.8051	16.6982	16.8792	16.8936	17.854	16.6632	17.4677	16.6658	16.7171	16.5407	16.6502	16.805	16.3728	16.5161	16.6342	16.8799	16.6895	16.6793	17.1165	16.7846	16.5906
18.5074	18.8001	18.5912	18.2378	18.5114	18.7265	18.7353	18.9138	18.2887	18.4946	18.2572	17.9859	18.355	18.2826	18.318	18.1382	18.1036	18.2214	18.0722	18.33	18.1776	18.2052	17.476	17.6607	17.6174	17.5857	17.3631	17.34	17.5557	17.7948	17.8207	17.6306	17.6979	17.7826	17.8338	17.5487	17.5687	17.7053	17.5356	17.5243	17.3736	17.4046	17.3946	17.4384	17.4125	17.4943	17.5375	17.3557	17.7111	17.3261
18.1396	17.991	17.9321	18.2234	17.8977	17.9361	17.7694	18.0253	18.7089	18.7739	18.7905	18.558	18.824	19.2194	18.6908	18.7349	18.6113	18.2722	19.1697	18.0454	18.5685	18.386	18.5343	18.5402	18.3933	18.739	18.8067	18.4653	18.9092	19.7144	19.4328	19.5166	19.1689	19.4854	19.2999	19.77	18.9651	18.9697	18.6814	18.9177	19.2656	18.9249	19.5816	19.3088	19.3102	19.5924	19.4612	19.4681	18.828	19.5318
15.8201	16.1554	16.2444	16.431	15.969	15.5201	16.0006	15.9131	16.1257	15.7601	15.9591	15.7421	15.5599	16.1074	15.8536	15.8153	15.988	15.6178	16.2753	15.5322	16.374	15.3163	16.0145	16.1116	15.8277	16.3055	16.0811	16.2954	16.3432	15.7104	15.9873	16.0011	16.0144	16.1877	15.8127	15.8571	16.2391	16.4799	16.7344	16.5146	17.0485	16.4482	16.1787	15.8004	16.0701	15.9113	16.059	15.8309	15.9709	16.0251
13.9271	14.0009	15.3354	14.1984	14.0065	14.2227	15.6533	15.4448	14.4587	15.5502	14.6454	14.5437	15.7797	14.6577	15.6225	15.7191	15.2655	15.0707	14.8649	14.8497	14.9718	15.2001	15.5569	14.4741	15.5356	15.2221	15.1343	13.8646	14.5776	15.4989	15.2298	15.3188	15.4125	15.1544	14.4412	13.8806	15.4191	13.7652	13.5115	14.0416	13.655	13.8521	13.7996	15.01	13.9802	13.5244	14.587	13.8405	14.114	12.7125
16.38	16.5887	16.3705	16.4773	15.3552	16.3034	16.2169	16.3317	16.6322	17.2516	16.8692	16.6628	16.9715	16.3785	16.3666	16.6952	18.0803	18.2071	18.6779	18.0248	18.3283	17.6029	15.3087	15.241	15.0957	14.9627	15.1683	15.7311	16.3404	14.9815	15.6785	15.1482	15.9956	15.3443	15.1623	15.5811	15.1997	15.9218	15.3142	16.1685	15.4492	15.0076	15.24	14.9137	15.3179	14.5178	16.2534	16.0197	14.9233	16.406
19.8916	19.7131	19.7501	19.8328	19.9038	19.9309	19.8598	19.9555	19.793	19.813	19.6557	19.605	19.6766	19.7365	19.7783	19.7669	20.1915	20.2736	20.0625	20.1672	19.965	20.1983	20.0202	19.9668	19.8754	19.9946	19.9431	19.8429	19.7606	19.7288	19.7466	19.7121	19.7359	19.6728	19.6895	19.6495	19.8285	19.9988	19.9792	19.8425	19.9559	19.8465	19.8701	19.5646	19.531	19.539	19.5379	19.5033	19.4736	19.5902
21.0032	20.9114	20.9393	20.933	20.9388	20.8473	20.982	20.6205	20.6235	20.2043	20.4062	20.5798	20.3107	20.3422	20.61	19.9554	20.0036	20.0806	20.524	20.2487	20.4109	20.2402	19.659	19.7148	19.6425	19.5632	19.7044	19.5495	19.5517	19.2896	19.5425	19.2624	19.1693	19.5799	19.4492	19.2244	20.6375	19.6564	19.2729	19.5564	19.5007	19.5242	19.2619	19.8277	19.4157	19.6234	19.5911	19.4848	19.5216	19.6301
19.4351	19.1937	19.2982	19.4165	19.4667	19.539	19.2914	19.2211	19.6888	20.0338	19.8813	19.74	19.8063	19.8052	19.648	19.6977	19.3193	19.5662	19.5917	19.3778	19.4411	19.3857	19.4124	19.1137	19.3576	19.3879	19.3987	19.2378	19.2707	19.6926	19.3542	19.6932	19.4925	19.6852	19.5968	19.8737	19.4865	19.3092	19.1012	19.2392	19.2722	19.1094	19.3349	19.2959	19.3701	19.343	19.4765	19.5481	19.6846	19.7484
15.7995	15.8398	15.6272	15.6722	16.2794	16.0728	15.8243	16.2542	15.734	15.4752	15.7707	15.5606	15.547	16.562	15.3974	15.5579	15.918	15.9504	15.8437	16.1817	16.0318	15.9713	17.2968	15.8263	15.9773	16.3883	16.3797	15.9584	17.049	17.2986	17.2827	17.4904	17.2009	17.6888	17.4465	17.2958	17.4524	17.4787	17.5041	17.4143	16.868	17.3647	17.6775	15.8125	15.014	17.2064	17.0816	16.9167	17.1744	17.249
15.6852	15.9541	15.9005	16.1383	16.0546	16.0109	15.9449	16.0168	16.6005	18.2726	16.9805	16.8627	17.6791	16.8625	16.6339	17.2226	15.6598	15.5267	15.3706	15.1886	15.5247	15.3671	14.2324	14.3857	14.6888	14.6147	14.5403	16.5197	15.0209	14.0517	15.3789	16.1685	15.6878	15.0568	14.3164	15.6266	13.9493	13.616	14.4336	14.2575	14.3337	15.0399	13.8883	15.0568	15.1062	15.1393	14.8224	15.6928	14.8781	15.9406
15.5252	15.3316	15.3667	15.346	15.4315	15.5099	15.3106	15.6373	15.6278	12.889	15.7366	15.3887	15.4339	15.4279	15.2513	14.4142	15.2274	15.9909	16.1145	16.6255	16.195	15.9389	15.4441	16.0416	15.5125	15.9062	15.9824	15.9269	15.6449	13.4226	14.9659	15.4358	14.8827	15.648	15.3226	14.8609	15.4886	15.4275	15.6445	15.2821	15.3905	16.072	15.2906	14.827	14.889	14.7246	14.6946	15.0117	14.9717	14.8543
17.5346	17.3792	17.4865	17.2423	17.3527	17.1848	17.5421	17.3771	17.7845	17.4055	17.636	17.7375	17.744	17.7861	17.9876	17.7672	16.7105	17.112	17.0277	17.3	17.1697	17.1902	16.6084	16.5668	16.5708	16.7552	16.3201	16.5072	16.3707	16.9957	16.7233	16.5772	17.1384	17.0932	17.2844	17.1179	16.5789	17.0343	16.7094	16.9319	16.5651	16.8133	16.5634	16.7654	16.9201	17.0327	17.0765	17.2082	17.3031	16.9175
17.2138	16.9922	16.9453	17.0642	17.001	17.0843	17.0984	16.9892	16.7573	16.6977	16.626	16.6226	16.6405	16.4976	16.6472	16.5885	17.1011	17.7764	16.9931	17.4532	17.1628	17.0247	17.0357	16.9823	17.0499	16.9056	17.0184	17.0207	16.9907	16.5047	16.3851	16.357	16.5548	16.6556	16.4788	16.6573	17.0928	17.0078	16.8283	16.896	17.0394	16.8652	16.754	16.583	16.5148	16.4798	16.5469	16.6922	16.8144	16.6046
14.0889	14.372	13.8148	13.9326	13.3197	13.9569	13.7157	14.3606	14.6474	15.3391	15.0044	15.3087	15.301	15.4847	14.731	14.7785	15.5092	14.3344	15.7752	14.1149	14.5324	14.0379	14.0418	14.3402	14.5312	15.0571	15.0823	15.1594	15.2489	15.8542	15.5927	15.726	14.8973	16.4203	15.5764	16.0932	15.5104	15.1689	15.6832	15.4642	16.1292	15.3136	16.5019	16.0495	15.9246	16.7968	16.4978	16.4257	15.6441	16.6304
22.8755	22.5183	22.4148	22.8451	22.8203	22.8658	22.7041	23.0024	22.1009	21.9263	22.0245	21.9073	21.8925	21.7252	21.8369	21.8827	20.7991	20.8105	20.6716	21.0341	20.9453	20.8476	22.0627	22.1123	22.1985	22.0302	22.203	22.3752	22.1865	21.7622	21.4932	21.6812	22.0844	21.728	21.9247	21.9683	22.3637	22.2087	22.4066	22.1421	22.1002	22.0158	22.1217	21.7699	21.8384	21.723	21.8313	22.1424	22.2212	21.9029
16.7931	16.8602	16.8126	17.1247	16.8334	16.7953	16.7875	16.9802	17.0999	17.1688	17.2228	17.3231	17.4885	16.8223	16.7363	17.141	15.7444	15.7606	15.7731	15.7927	15.9869	15.8773	16.6453	16.9783	16.2965	16.1572	16.1572	16.1799	16.3739	15.5334	16.6046	16.4608	15.5794	15.6054	15.9853	16.6833	16.9233	16.0554	16.2176	16.6681	16.037	15.9431	15.9798	14.3818	15.306	16.0429	15.1734	14.5763	15.5102	13.3411
15.4636	15.4125	15.4629	15.3675	15.1828	15.3114	15.457	15.2043	14.6747	15.1576	15.344	14.5922	14.9077	14.952	14.9745	15.1811	16.5024	15.463	13.723	16.6397	16.0453	16.2631	14.3125	15.0117	14.2768	14.4153	14.8866	14.9544	14.9211	14.9202	14.3986	15.5158	14.6739	15.4018	15.2598	14.6941	14.5765	14.3939	14.3557	14.7942	14.2977	15.0683	13.6298	14.5603	14.6787	14.766	12.8822	14.0366	14.8573	15.1715
16.6175	16.5931	16.5696	16.6368	16.3341	16.4539	16.2285	16.5881	16.6986	16.4677	16.6523	16.4655	16.3043	16.4542	15.9087	16.3409	16.3966	15.772	15.5246	15.9429	16.0192	15.7135	16.0606	16.1603	16.2288	16.0954	16.0669	16.1184	16.1224	16.2641	16.1643	15.4081	15.9462	16.3749	16.2684	16.1635	16.2963	16.1208	16.3313	16.2012	16.3434	16.2044	16.4154	16.1625	16.1196	16.256	16.3669	16.3971	16.3587	16.2986
18.9317	18.8696	18.9379	18.9862	18.8847	18.6775	18.5664	18.948	18.9557	18.4969	18.8757	18.8442	18.7931	18.7102	18.7623	18.7297	17.0333	17.3427	17.2221	17.2961	17.268	17.3728	18.2874	18.2212	18.206	18.1832	17.8853	17.8343	18.1554	18.0462	18.3053	17.9786	18.3576	18.0558	18.3557	18.153	18.2591	18.3574	18.4039	18.2336	18.2203	18.2615	17.9591	18.1788	18.1138	18.0227	18.007	17.9881	18.2201	18.08
17.2035	17.0979	17.0332	17.1232	17.1364	17.2046	16.9616	17.0695	17.2406	16.7025	17.2919	17.1303	16.9868	16.9811	17.1067	16.8684	16.6095	16.6464	16.6263	16.4961	16.5287	16.5444	16.7148	16.6753	16.7045	16.7325	16.5446	16.5979	16.9347	16.5102	16.6945	16.4029	16.7313	16.5022	16.6985	16.6065	16.8516	16.8737	16.7247	16.9112	16.7149	16.8815	16.4655	16.7395	16.5657	16.5919	16.4515	16.2568	16.7541	16.2697
18.9711	18.5099	18.5161	18.7084	18.6942	18.5677	18.3895	18.4841	18.7983	18.373	18.8104	18.541	18.7441	18.7474	18.4919	18.5761	18.7413	18.8981	18.9646	18.7932	19.0002	18.8821	17.7233	17.6935	17.5827	18.07	17.5645	17.5971	17.7	17.7776	17.8038	17.8333	17.9201	18.0855	18.2145	17.9476	18.0734	17.942	18.1559	17.8724	17.9829	17.666	17.9612	17.5283	17.7594	17.7234	17.9081	18.0693	17.9846	17.9116
18.2734	18.1884	18.262	18.299	18.3575	18.1802	18.3285	18.0429	18.3552	18.5158	18.4917	18.2988	18.399	18.2319	18.288	18.282	17.9742	18.1363	17.6093	17.963	17.8713	18.1297	17.7299	17.6467	17.7004	17.8447	17.6176	17.6142	17.4957	17.811	17.4271	17.6809	17.4887	17.7906	17.5465	17.7573	18.0148	17.5321	17.6954	17.6045	17.6372	17.5509	17.6915	17.4084	17.5343	17.4473	17.5241	17.6262	17.4254	17.5793
16.7922	16.409	16.9161	15.8461	17.0398	17.0956	16.9016	17.3545	17.1929	17.4606	17.2882	16.6164	16.9986	16.9517	16.5498	16.8761	16.7638	16.8393	17.2333	17.0702	16.4985	16.9893	15.5948	16.2862	16.4536	16.6573	16.3533	16.2563	16.3038	18.0459	16.5707	18.0044	16.3294	16.5226	17.5052	14.701	16.4341	16.3636	16.3423	16.2724	16.3449	15.2909	16.6951	16.4629	16.6928	17.8729	16.6693	17.4703	17.0618	17.5981
18.4071	18.4983	18.4641	18.3629	18.4	18.4395	18.3787	18.6828	18.1703	18.6984	18.3254	18.3201	18.247	18.3565	18.2669	18.3541	18.6057	18.7039	18.7212	18.6525	18.6302	18.398	18.0375	18.1495	18.0155	17.9954	17.9282	17.8624	17.9611	18.4274	18.0622	18.2533	17.9154	17.8729	17.7788	17.8995	17.9559	17.8679	18.0878	18.0842	18.0914	17.9365	18.0008	18.1632	18.1983	18.2362	18.1897	17.9609	17.89	18.0061
17.0186	16.6212	16.5299	16.6162	16.541	16.6499	16.591	16.6977	17.3347	18.5296	17.6984	17.4259	17.7613	17.4995	17.2832	17.7268	17.6393	17.5553	17.5973	17.3723	17.801	17.6273	16.7512	16.9208	16.2489	16.5178	16.6233	16.616	16.5775	16.2352	16.9358	17.5664	16.5431	17.3283	17.1723	16.7973	16.3948	16.764	16.6116	16.9844	16.6901	16.6947	16.3045	16.9395	17.18	16.6783	16.4691	16.7815	16.941	15.9228
21.8463	21.9376	22.0477	21.8188	22.191	22.1051	22.1825	21.9218	23.865	25.7148	24.4356	24.2609	24.3717	24.2554	23.9468	24.6772	22.818	22.4544	22.5342	22.4564	22.3655	22.2421	22.2508	22.2673	22.2865	22.2257	21.9663	22.2868	21.8047	21.6847	22.5237	23.7968	23.0334	21.6731	21.6561	22.6027	21.7939	21.7982	21.8716	21.9067	21.871	21.8898	22.053	22.6783	22.8084	22.4241	22.4497	23.0385	21.7686	23.0338
17.4837	17.3573	17.3867	17.334	17.2336	17.6982	17.5074	17.585	17.4105	17.5485	17.4754	17.496	17.3705	17.1186	17.3682	17.2471	16.6027	16.0643	16.3134	16.5511	16.6538	16.2849	16.8784	16.8061	16.7749	17.0006	16.5997	16.91	16.7316	16.5619	16.4397	16.6595	16.5837	16.7155	16.4935	16.6835	16.9575	16.8012	16.6013	16.723	16.638	16.5226	16.5106	16.6099	16.6598	16.537	16.6201	16.6777	16.6972	16.6826
16.0106	15.9354	15.8445	15.9963	16.0393	16.0936	16.1055	16.2166	15.4235	15.5309	15.2765	15.2542	15.6662	15.2969	15.2798	15.2769	16.1673	15.3996	15.1185	16.001	15.9055	15.1539	16.1795	16.2043	16.2939	16.1955	16.3653	16.1997	16.223	16.5745	16.4326	16.7146	16.0631	16.1728	15.9547	16.0193	16.6171	15.9334	15.9876	16.1571	16.2637	16.2786	16.5212	15.9716	16.3067	16.423	16.7478	15.9144	15.5773	16.1949
17.6097	17.4164	17.347	17.4115	17.3812	17.4054	17.3085	17.3521	16.957	16.8284	16.807	16.6391	16.9613	16.7921	17.0694	16.5117	17.3412	16.9421	16.8639	17.051	17.0807	17.0591	16.8357	16.8643	16.6761	16.7465	16.6222	16.7815	16.5472	17.1385	16.436	16.5709	16.7049	16.5828	16.478	16.3598	16.8032	16.7	16.7277	16.5947	16.558	16.4883	16.42	16.3935	16.2287	16.6417	16.18	16.2513	16.5827	16.3724
17.0589	17.2202	17.0262	17.2445	16.9022	16.7821	17.068	16.9644	17.0878	18.4264	17.6994	17.654	17.2907	17.0654	17.089	17.789	15.6608	16.2277	15.5945	16.0945	16.0369	16.0914	16.6273	16.4029	16.7916	16.6451	16.6529	16.6915	15.287	16.1646	15.8628	16.42	16.6458	16.4653	15.6376	16.1441	16.9509	16.7442	16.7838	16.2922	16.8805	16.5657	15.422	15.8751	16.101	15.7727	15.7653	16.2999	15.6168	16.3691
17.0419	16.625	16.5484	16.6498	16.8127	16.8338	16.5598	16.4918	16.2094	15.772	15.7941	15.8647	16.1644	15.8109	16.3198	15.7371	17.2938	17.1513	17.2548	17.325	17.1128	16.7128	16.9971	16.9834	17.0287	16.819	17.0469	16.8258	17.089	16.7194	16.1518	16.0205	15.9339	16.6167	16.3933	16.8778	16.9248	16.501	16.4603	16.823	16.6158	16.8438	17.2348	16.4359	16.4328	16.6416	16.5821	16.7118	16.6048	16.588
19.2657	19.7336	19.5522	19.7443	19.2723	20.3367	19.9352	20.2349	19.5251	19.2095	19.3505	19.5053	19.3614	18.9286	19.48	19.4638	19.8473	17.4938	18.768	17.1695	17.3546	17.674	17.9279	19.1841	17.8985	19.7235	20.0884	19.7617	19.9993	20.5504	20.4662	20.238	20.2548	20.6519	20.281	20.3143	20.2538	19.5622	19.1813	19.665	19.0165	19.6989	20.8251	20.3048	20.1495	20.4841	20.2218	20.2875	20.3569	20.3185
16.7907	16.4031	16.7511	16.7306	16.7544	16.8527	16.8658	16.7031	16.9251	17.0938	16.0698	16.5083	16.575	16.4042	16.6093	16.5466	16.5807	16.578	16.4781	16.5424	16.4168	16.3045	16.6463	16.7126	16.6458	16.7094	16.7357	16.9609	16.5581	16.3496	16.3491	16.4966	16.3229	16.572	16.4769	16.3799	16.9231	16.8288	16.7686	16.6124	16.6845	16.6113	16.7436	16.4281	16.0911	16.3515	16.0447	16.4522	16.6458	16.645
16.5711	16.457	16.3788	16.4904	16.5074	16.3577	16.1618	16.4992	16.4489	16.3642	16.76	16.4547	16.3384	16.2394	16.628	16.8605	15.5393	15.9952	15.5935	15.4861	15.5042	15.727	16.0667	16.0024	15.9055	15.9966	15.9515	15.8447	14.954	14.626	15.8578	16.0096	15.9732	15.6782	15.9735	14.8078	16.2923	16.1338	16.1026	16.0219	16.6312	16.0579	15.9474	15.2882	15.47	15.6081	14.8374	15.6505	16.0806	15.0827
18.7865	18.6473	17.5989	18.3636	18.1168	18.3108	17.8416	19.3725	16.8698	16.9001	16.6867	16.6439	16.9353	16.6997	16.43	16.7035	15.8547	16.5022	16.1709	16.546	16.3837	16.5816	15.6511	15.5887	15.6665	15.7491	15.967	16.3359	15.9879	11.9912	12.6972	12.6346	14.074	13.6644	13.6216	11.6816	14.3126	13.6935	14.5757	15.5316	14.5798	15.0012	12.8183	12.8375	12.7915	12.3669	12.5432	11.7103	15.0309	11.851
19.4641	19.3163	19.5355	19.4795	18.9768	19.2826	19.3376	18.8177	19.0906	19.4148	19.2485	19.242	18.9541	19.0803	19.34	19.3645	20.1603	19.4296	19.0393	19.7432	19.9924	19.8434	20.0045	20.2941	20.1583	19.8805	20.4696	20.8786	19.974	20.4806	20.0786	19.9302	20.5955	20.4612	20.0663	20.4361	19.8713	20.7945	20.0443	20.8026	20.0612	20.5484	20.1625	20.4922	20.4231	20.1644	20.7178	20.9945	20.4549	20.5115
16.4733	16.6094	16.483	16.2459	16.7637	16.6723	16.6399	16.9536	15.6316	14.9488	15.9292	15.724	15.6493	15.7304	15.746	15.6703	17.0206	17.031	17.195	17.008	17.0317	16.8525	16.3957	16.2721	16.3938	16.2497	16.3776	16.2914	16.5323	15.8613	15.8164	15.2861	15.6456	15.1684	15.7272	15.196	15.911	15.9764	16.1256	16.4804	16.4846	16.6204	16.4769	15.8617	15.7334	15.8069	15.6813	15.4752	15.8693	15.3841
[truncated: 215 more rows]
[truncated: 52 more columns]
