# Supplementary material for: Identification of novel proteins and mechanistic pathways associated with early-onset hypertension by deep proteomic mapping of resistance arteries
Source: J Biol Chem. 2021 Dec 18;298(1):101512. doi: 10.1016/j.jbc.2021.101512 (PMC8760518; doi:10.1016/j.jbc.2021.101512)
Supplement: Supplemental Table S5 [file mmc5.xls]

## Sheet: ClueGO Results
GOID	GOTerm	Ontology Source	Term PValue	Term PValue Corrected with Bonferroni step down	Group PValue	Group PValue Corrected with Bonferroni step down	GOLevels	GOGroups	% Associated Genes	Nr. Genes	Associated Genes Found
GO:0002526	acute inflammatory response	GO_BiologicalProcess-EBI-UniProt-GOA-ACAP-ARAP_15.01.2021_00h00	1.78537e-05	0.00341005	1.78537e-05	0.000142829	[5]	Group00	7.29927	10	[Ahsg, Apoa2, F2, Icam1, Itih4, Kng1, Kng2, Park7, Pla2g4a, Serpinb9]
GO:0016877	ligase activity, forming carbon-sulfur bonds	GO_MolecularFunction-EBI-UniProt-GOA-ACAP-ARAP_15.01.2021_00h00	0.00017365	0.0300415	0.00017365	0.000520951	[3]	Group01	12.8205	5	[Acsl5, Acss1, Slc27a1, Slc27a4, Uba3]
KEGG:04611	Platelet activation	KEGG_15.01.2021	7.53787e-05	0.0135682	7.53787e-05	0.000452272	[-1]	Group02	6.87023	9	[Col3a1, F2, Gucy1a2, Itpr1, Mapk14, Mylk, Pla2g4a, Ppp1cc, Rock1]
KEGG:05410	Hypertrophic cardiomyopathy	KEGG_15.01.2021	0.000254503	0.0427566	0.000254503	0.000254503	[-1]	Group03	7.6087	7	[Agt, Atp2a2, Itga7, Itga9, Prkag2, Ryr2, Sgca]
GO:0006091	generation of precursor metabolites and energy	GO_BiologicalProcess-EBI-UniProt-GOA-ACAP-ARAP_15.01.2021_00h00	2.53405e-06	0.000506811	2.53405e-06	2.53405e-05	[3]	Group04	4.55581	20	[Adh1, Agl, Aldoc, Apoc3, Atp5po, Coq9, Crot, Cyb5a, Cyc1, Eno2, Idh1, Ndufa5, Oxct1, Park7, Pgam2, Pgd, Por, Ppp1cc, Prkag2, Tkt]
GO:0019693	ribose phosphate metabolic process	GO_BiologicalProcess-EBI-UniProt-GOA-ACAP-ARAP_15.01.2021_00h00	9.3054e-05	0.0166567	9.3054e-05	0.00046527	[4, 5]	Group05	4.09207	16	[Acsl5, Acss1, Aldoc, Atp5po, Coasy, Crot, Ctps1, Cyc1, Eno2, Gucy1a2, Mcee, Pde4d, Pgam2, Prkag2, Tkt, Uprt]
GO:0031099	regeneration	GO_BiologicalProcess-EBI-UniProt-GOA-ACAP-ARAP_15.01.2021_00h00	2.35024e-06	0.000472399	2.35024e-06	2.58527e-05	[3]	Group06	5.23077	17	[Adh1, Ahsg, Aldoc, Apoa2, Apoa4, Cers2, Cpb2, Cpq, Gas6, Grn, Itpr1, Lamb2, Mapk14, Mustn1, Neo1, Ptgfrn, Sgca]
GO:0044282	small molecule catabolic process	GO_BiologicalProcess-EBI-UniProt-GOA-ACAP-ARAP_15.01.2021_00h00	0.000253188	0.0427888	0.000253188	0.000506376	[3]	Group07	4.09357	14	[Acaa1a, Adh1, Ces1d, Crot, Ddah1, Eno2, Esd, Gnpda2, Gpd2, Kyat1, Oxct1, Park7, Pgd, Slc27a4]
GO:0070062	extracellular exosome	GO_CellularComponent-EBI-UniProt-GOA-ACAP-ARAP_15.01.2021_00h00	0.000155376	0.0270355	0.000155376	0.000621506	[3, 4, 5, 6]	Group08	8.23529	7	[Alb, Hspd1, Icam1, Park7, Pdcd6ip, Sdcbp, Sri]
KEGG:00010	Glycolysis / Gluconeogenesis	KEGG_15.01.2021	5.38414e-05	0.00996067	5.38414e-05	0.00037689	[-1]	Group09	9.72222	7	[Acss1, Adh1, Aldh7a1, Aldh9a1, Aldoc, Eno2, Pgam2]
GO:0006575	cellular modified amino acid metabolic process	GO_BiologicalProcess-EBI-UniProt-GOA-ACAP-ARAP_15.01.2021_00h00	5.54735e-07	0.000113166	5.54735e-07	6.65682e-06	[3, 4]	Group10	7.07071	14	[Aldh7a1, Aldh9a1, Ckb, Cpq, Crot, Gstm5, Gstt1, Gstt3, Idh1, Kyat1, Park7, Por, Slc27a1, Tmlhe]
GO:0006577	amino-acid betaine metabolic process	GO_BiologicalProcess-EBI-UniProt-GOA-ACAP-ARAP_15.01.2021_00h00	3.26048e-06	0.000648836	5.54735e-07	6.65682e-06	[4, 5]	Group10	27.7778	5	[Aldh7a1, Aldh9a1, Crot, Por, Tmlhe]
GO:0042398	cellular modified amino acid biosynthetic process	GO_BiologicalProcess-EBI-UniProt-GOA-ACAP-ARAP_15.01.2021_00h00	1.5244e-05	0.00294209	5.54735e-07	6.65682e-06	[5]	Group10	15	6	[Aldh7a1, Aldh9a1, Ckb, Park7, Slc27a1, Tmlhe]
GO:0006578	amino-acid betaine biosynthetic process	GO_BiologicalProcess-EBI-UniProt-GOA-ACAP-ARAP_15.01.2021_00h00	4.77099e-05	0.00892176	5.54735e-07	6.65682e-06	[5, 6]	Group10	50	3	[Aldh7a1, Aldh9a1, Tmlhe]
KEGG:04610	Complement and coagulation cascades	KEGG_15.01.2021	3.03653e-05	0.00570867	6.42978e-06	5.7868e-05	[-1]	Group11	8.88889	8	[C1qc, Cpb2, F2, Kng1, Kng2, Proc, Serpind1, Thbd]
GO:0042060	wound healing	GO_BiologicalProcess-EBI-UniProt-GOA-ACAP-ARAP_15.01.2021_00h00	6.25389e-05	0.0114446	6.42978e-06	5.7868e-05	[4]	Group11	4.05728	17	[Cask, Col3a1, Cpb2, F2, Gas6, Itga9, Kank1, Kng1, Kng2, Mustn1, Mylk, Phldb2, Pla2g4a, Proc, Rab3a, Serpind1, Thbd]
GO:1903034	regulation of response to wounding	GO_BiologicalProcess-EBI-UniProt-GOA-ACAP-ARAP_15.01.2021_00h00	6.6504e-07	0.000135003	6.42978e-06	5.7868e-05	[4, 5]	Group11	7.55814	13	[Cask, Cers2, Cpb2, F2, Grn, Kank1, Kng1, Kng2, Mylk, Neo1, Phldb2, Proc, Thbd]
GO:1903035	negative regulation of response to wounding	GO_BiologicalProcess-EBI-UniProt-GOA-ACAP-ARAP_15.01.2021_00h00	4.31719e-07	8.85023e-05	6.42978e-06	5.7868e-05	[3, 4, 5, 6]	Group11	10.989	10	[Cask, Cers2, Cpb2, F2, Kng1, Kng2, Neo1, Phldb2, Proc, Thbd]
GO:0030195	negative regulation of blood coagulation	GO_BiologicalProcess-EBI-UniProt-GOA-ACAP-ARAP_15.01.2021_00h00	5.01515e-05	0.00932819	6.42978e-06	5.7868e-05	[3, 4, 5, 6, 7, 8]	Group11	12.2449	6	[Cpb2, F2, Kng1, Kng2, Proc, Thbd]
GO:0061041	regulation of wound healing	GO_BiologicalProcess-EBI-UniProt-GOA-ACAP-ARAP_15.01.2021_00h00	1.05258e-05	0.00205254	6.42978e-06	5.7868e-05	[5, 6]	Group11	7.75194	10	[Cask, Cpb2, F2, Kank1, Kng1, Kng2, Mylk, Phldb2, Proc, Thbd]
GO:0061045	negative regulation of wound healing	GO_BiologicalProcess-EBI-UniProt-GOA-ACAP-ARAP_15.01.2021_00h00	5.20134e-06	0.00101946	6.42978e-06	5.7868e-05	[4, 5, 6, 7]	Group11	11.2676	8	[Cask, Cpb2, F2, Kng1, Kng2, Phldb2, Proc, Thbd]
GO:0004866	endopeptidase inhibitor activity	GO_BiologicalProcess-EBI-UniProt-GOA-ACAP-ARAP_15.01.2021_00h00	6.10898e-10	1.2951e-07	8.81627e-10	1.23428e-08	[7, 8, 9, 10, 11, 12, 13]	Group12	8.57143	18	[Agt, Ahsg, Crim1, Gas6, Itih2, Itih3, Itih4, Kng1, Kng2, LOC297568, LOC299282, Mug2, Pcsk1n, Rock1, Serpina3c, Serpina6, Serpinb9, Serpind1]
GO:0004867	serine-type endopeptidase inhibitor activity	GO_BiologicalProcess-EBI-UniProt-GOA-ACAP-ARAP_15.01.2021_00h00	6.49495e-08	1.35095e-05	8.81627e-10	1.23428e-08	[8, 9, 10, 11, 12, 13, 14]	Group12	10.2564	12	[Agt, Crim1, Itih2, Itih3, Itih4, LOC297568, LOC299282, Mug2, Serpina3c, Serpina6, Serpinb9, Serpind1]
GO:0043086	negative regulation of catalytic activity	GO_BiologicalProcess-EBI-UniProt-GOA-ACAP-ARAP_15.01.2021_00h00	2.44352e-09	5.13139e-07	8.81627e-10	1.23428e-08	[4]	Group12	4.22705	35	[Agt, Ahsg, Apoa2, Apoc1, Apoc3, Ccar2, Cnn3, Crim1, Ddx3x, Farp1, Fbxo7, Fkbp1a, Gas6, Itih2, Itih3, Itih4, Kng1, Kng2, LOC297568, LOC299282, Mug2, Park7, Pcsk1n, Por, Ppp1r14a, Prkag2, Prkar1a, Rock1, Serpina3c, Serpina6, Serpinb9, Serpind1, Slc27a4, Sort1, Tmlhe]
GO:0004857	enzyme inhibitor activity	GO_BiologicalProcess-EBI-UniProt-GOA-ACAP-ARAP_15.01.2021_00h00	1.02276e-10	2.19892e-08	8.81627e-10	1.23428e-08	[5]	Group12	6.51042	25	[Agt, Ahsg, Apoa2, Apoc1, Apoc3, Ccar2, Crim1, Gas6, Itih2, Itih3, Itih4, Kng1, Kng2, LOC297568, LOC299282, Mug2, Pcsk1n, Ppp1r14a, Prkag2, Prkar1a, Rock1, Serpina3c, Serpina6, Serpinb9, Serpind1]
GO:0051346	negative regulation of hydrolase activity	GO_BiologicalProcess-EBI-UniProt-GOA-ACAP-ARAP_15.01.2021_00h00	2.5068e-12	5.43976e-10	8.81627e-10	1.23428e-08	[5]	Group12	6.32911	30	[Agt, Ahsg, Apoa2, Apoc1, Apoc3, Cnn3, Crim1, Ddx3x, Farp1, Fkbp1a, Gas6, Itih2, Itih3, Itih4, Kng1, Kng2, LOC297568, LOC299282, Mug2, Park7, Pcsk1n, Por, Ppp1r14a, Rock1, Serpina3c, Serpina6, Serpinb9, Serpind1, Slc27a4, Sort1]
GO:0030162	regulation of proteolysis	GO_BiologicalProcess-EBI-UniProt-GOA-ACAP-ARAP_15.01.2021_00h00	1.66169e-10	3.55602e-08	8.81627e-10	1.23428e-08	[5, 6]	Group12	4.57433	36	[Agt, Ahsg, Ccar2, Cfl1, Cpb2, Crim1, Ddx3x, F2, Gas6, Grn, Hspbp1, Hspd1, Itih2, Itih3, Itih4, Kng1, Kng2, LOC297568, LOC299282, Lgmn, Mapk14, Mug2, Park7, Pcolce, Pcsk1n, Pdcl3, Por, Psmc1, Rock1, Sdcbp, Serpina3c, Serpina6, Serpinb9, Serpind1, Spon1, Zer1]
GO:0045861	negative regulation of proteolysis	GO_BiologicalProcess-EBI-UniProt-GOA-ACAP-ARAP_15.01.2021_00h00	2.11225e-11	4.56247e-09	8.81627e-10	1.23428e-08	[5, 6, 7, 8]	Group12	6.71835	26	[Agt, Ahsg, Ccar2, Cpb2, Crim1, Ddx3x, F2, Gas6, Itih2, Itih3, Itih4, Kng1, Kng2, LOC297568, LOC299282, Mug2, Park7, Pcsk1n, Pdcl3, Por, Rock1, Sdcbp, Serpina3c, Serpina6, Serpinb9, Serpind1]
GO:0052547	regulation of peptidase activity	GO_BiologicalProcess-EBI-UniProt-GOA-ACAP-ARAP_15.01.2021_00h00	3.54908e-09	7.41758e-07	8.81627e-10	1.23428e-08	[5, 6, 7, 9, 10]	Group12	5.29532	26	[Agt, Ahsg, Crim1, Ddx3x, Gas6, Grn, Hspd1, Itih2, Itih3, Itih4, Kng1, Kng2, LOC297568, LOC299282, Lgmn, Mapk14, Mug2, Park7, Pcolce, Pcsk1n, Por, Rock1, Serpina3c, Serpina6, Serpinb9, Serpind1]
GO:0061134	peptidase regulator activity	GO_BiologicalProcess-EBI-UniProt-GOA-ACAP-ARAP_15.01.2021_00h00	1.44013e-09	3.03867e-07	8.81627e-10	1.23428e-08	[5, 6, 7, 8, 9, 10, 11]	Group12	7.63052	19	[Agt, Ahsg, Crim1, Gas6, Itih2, Itih3, Itih4, Kng1, Kng2, LOC297568, LOC299282, Mug2, Pcolce, Pcsk1n, Rock1, Serpina3c, Serpina6, Serpinb9, Serpind1]
GO:0052548	regulation of endopeptidase activity	GO_BiologicalProcess-EBI-UniProt-GOA-ACAP-ARAP_15.01.2021_00h00	1.02214e-07	2.10561e-05	8.81627e-10	1.23428e-08	[6, 7, 8, 10, 11]	Group12	4.94624	23	[Agt, Ahsg, Crim1, Ddx3x, Gas6, Hspd1, Itih2, Itih3, Itih4, Kng1, Kng2, LOC297568, LOC299282, Lgmn, Mug2, Park7, Pcsk1n, Por, Rock1, Serpina3c, Serpina6, Serpinb9, Serpind1]
GO:0004252	serine-type endopeptidase activity	GO_BiologicalProcess-EBI-UniProt-GOA-ACAP-ARAP_15.01.2021_00h00	0.000131713	0.0230498	8.81627e-10	1.23428e-08	[7, 8, 10, 11]	Group12	4.36137	14	[Agt, Crim1, F2, Itih2, Itih3, Itih4, LOC297568, LOC299282, Mug2, Proc, Serpina3c, Serpina6, Serpinb9, Serpind1]
GO:0010951	negative regulation of endopeptidase activity	GO_BiologicalProcess-EBI-UniProt-GOA-ACAP-ARAP_15.01.2021_00h00	3.41346e-10	7.27066e-08	8.81627e-10	1.23428e-08	[7, 8, 9, 10, 11, 12]	Group12	7.39437	21	[Agt, Ahsg, Crim1, Ddx3x, Gas6, Itih2, Itih3, Itih4, Kng1, Kng2, LOC297568, LOC299282, Mug2, Park7, Pcsk1n, Por, Rock1, Serpina3c, Serpina6, Serpinb9, Serpind1]
GO:0042180	cellular ketone metabolic process	GO_BiologicalProcess-EBI-UniProt-GOA-ACAP-ARAP_15.01.2021_00h00	5.81905e-05	0.0107071	1.06813e-07	1.38857e-06	[3]	Group13	5.35714	12	[Agt, Apoa4, Apoc1, Apoc3, Ces1d, Coq9, Kyat1, Kyat3, Oxct1, Park7, Pla2g4a, Prkag2]
GO:0006066	alcohol metabolic process	GO_BiologicalProcess-EBI-UniProt-GOA-ACAP-ARAP_15.01.2021_00h00	2.86514e-05	0.00541512	1.06813e-07	1.38857e-06	[3, 4]	Group13	4.51977	16	[Adh1, Apoa2, Apoa4, Apoc1, Apoc3, Ces1d, Dhcr7, Ephx1, Gpd2, Idh1, Lss, Park7, Pla2g4a, Plcd1, Por, Slc27a4]
GO:0008202	steroid metabolic process	GO_BiologicalProcess-EBI-UniProt-GOA-ACAP-ARAP_15.01.2021_00h00	0.00012338	0.0217149	1.06813e-07	1.38857e-06	[4]	Group13	4.38871	14	[Acaa1a, Acbd3, Agt, Apoa2, Apoa4, Apoc1, Apoc3, Ces1d, Dhcr7, Lss, Por, Serpina6, Sgpl1, Tecr]
GO:0071827	plasma lipoprotein particle organization	GO_BiologicalProcess-EBI-UniProt-GOA-ACAP-ARAP_15.01.2021_00h00	0.00017365	0.0300415	1.06813e-07	1.38857e-06	[2, 6]	Group13	12.8205	5	[Apoa2, Apoa4, Apoc1, Apoc3, Ces1d]
GO:0019216	regulation of lipid metabolic process	GO_BiologicalProcess-EBI-UniProt-GOA-ACAP-ARAP_15.01.2021_00h00	1.17413e-05	0.0022778	1.06813e-07	1.38857e-06	[4, 5]	Group13	4.63215	17	[Acsl5, Agt, Apoa2, Apoa4, Apoc1, Apoc3, Avil, Capn2, Ces1d, Dhcr7, Eef1a2, F2, Idh1, Pla2g4a, Por, Prkag2, Slc27a1]
GO:0044242	cellular lipid catabolic process	GO_BiologicalProcess-EBI-UniProt-GOA-ACAP-ARAP_15.01.2021_00h00	0.000224523	0.0381689	1.06813e-07	1.38857e-06	[4, 5]	Group13	4.97738	11	[Acaa1a, Apoa2, Apoa4, Apoc1, Apoc3, Ces1d, Crot, Idh1, Pla2g4a, Sgpl1, Slc27a4]
GO:0045834	positive regulation of lipid metabolic process	GO_BiologicalProcess-EBI-UniProt-GOA-ACAP-ARAP_15.01.2021_00h00	3.90315e-06	0.000772823	1.06813e-07	1.38857e-06	[3, 4, 5, 6]	Group13	7.01754	12	[Acsl5, Agt, Apoa2, Apoa4, Apoc3, Capn2, Ces1d, Eef1a2, F2, Pla2g4a, Por, Slc27a1]
GO:1902652	secondary alcohol metabolic process	GO_BiologicalProcess-EBI-UniProt-GOA-ACAP-ARAP_15.01.2021_00h00	0.000222489	0.0380457	1.06813e-07	1.38857e-06	[4, 5]	Group13	5.96026	9	[Apoa2, Apoa4, Apoc1, Apoc3, Ces1d, Dhcr7, Idh1, Lss, Por]
GO:0046890	regulation of lipid biosynthetic process	GO_BiologicalProcess-EBI-UniProt-GOA-ACAP-ARAP_15.01.2021_00h00	1.81635e-06	0.000366903	1.06813e-07	1.38857e-06	[4, 5, 6]	Group13	6.91489	13	[Acsl5, Agt, Apoa4, Apoc1, Apoc3, Avil, Capn2, Ces1d, Dhcr7, Idh1, Pla2g4a, Por, Slc27a1]
GO:0060191	regulation of lipase activity	GO_BiologicalProcess-EBI-UniProt-GOA-ACAP-ARAP_15.01.2021_00h00	1.5326e-05	0.0029426	1.06813e-07	1.38857e-06	[5]	Group13	9.7561	8	[Agt, Apoa2, Apoa4, Apoc1, Apoc3, Plcd1, Por, Sort1]
GO:0006631	fatty acid metabolic process	GO_BiologicalProcess-EBI-UniProt-GOA-ACAP-ARAP_15.01.2021_00h00	1.97253e-05	0.0037478	1.06813e-07	1.38857e-06	[4, 5, 7]	Group13	4.2654	18	[Acaa1a, Acsl5, Acss1, Agt, Apoa4, Apoc1, Apoc3, Ces1d, Crot, Ephx1, Mapk14, Pla2g4a, Por, Prkag2, Sgpl1, Slc27a1, Slc27a4, Tecr]
GO:0006639	acylglycerol metabolic process	GO_BiologicalProcess-EBI-UniProt-GOA-ACAP-ARAP_15.01.2021_00h00	0.000112563	0.0199237	1.06813e-07	1.38857e-06	[5, 6]	Group13	6.52174	9	[Acsl5, Apoa2, Apoa4, Apoc1, Apoc3, Avil, Ces1d, Pla2g4a, Slc27a1]
GO:0034361	very-low-density lipoprotein particle	GO_CellularComponent-EBI-UniProt-GOA-ACAP-ARAP_15.01.2021_00h00	0.000108748	0.0193572	1.06813e-07	1.38857e-06	[5, 6]	Group13	21.0526	4	[Apoa2, Apoa4, Apoc1, Apoc3]
GO:0046889	positive regulation of lipid biosynthetic process	GO_BiologicalProcess-EBI-UniProt-GOA-ACAP-ARAP_15.01.2021_00h00	6.96543e-05	0.0126074	1.06813e-07	1.38857e-06	[4, 5, 6, 7]	Group13	7.92079	8	[Acsl5, Agt, Apoa4, Apoc3, Capn2, Pla2g4a, Por, Slc27a1]
GO:0046470	phosphatidylcholine metabolic process	GO_BiologicalProcess-EBI-UniProt-GOA-ACAP-ARAP_15.01.2021_00h00	0.000292048	0.0484801	1.06813e-07	1.38857e-06	[4, 6, 7]	Group13	8.95522	6	[Apoa2, Apoa4, Apoc1, Capn2, Pla2g4a, Slc27a1]
GO:0032787	monocarboxylic acid metabolic process	GO_BiologicalProcess-EBI-UniProt-GOA-ACAP-ARAP_15.01.2021_00h00	8.48689e-08	1.75679e-05	1.06813e-07	1.38857e-06	[6]	Group13	4.39739	27	[Acaa1a, Acsl5, Acss1, Adh1, Agt, Aldoc, Apoa4, Apoc1, Apoc3, Ces1d, Crot, Eno2, Ephx1, Hyi, Idh1, Kyat1, Mapk14, Park7, Pgam2, Pgd, Pla2g4a, Por, Prkag2, Sgpl1, Slc27a1, Slc27a4, Tecr]
GO:0051004	regulation of lipoprotein lipase activity	GO_BiologicalProcess-EBI-UniProt-GOA-ACAP-ARAP_15.01.2021_00h00	6.82163e-05	0.0124154	1.06813e-07	1.38857e-06	[6]	Group13	23.5294	4	[Apoa4, Apoc1, Apoc3, Sort1]
GO:0060192	negative regulation of lipase activity	GO_BiologicalProcess-EBI-UniProt-GOA-ACAP-ARAP_15.01.2021_00h00	4.37608e-06	0.000862088	1.06813e-07	1.38857e-06	[6]	Group13	26.3158	5	[Apoa2, Apoc1, Apoc3, Por, Sort1]
GO:0034372	very-low-density lipoprotein particle remodeling	GO_BiologicalProcess-EBI-UniProt-GOA-ACAP-ARAP_15.01.2021_00h00	0.000274958	0.045918	1.06813e-07	1.38857e-06	[5, 6, 9]	Group13	30	3	[Apoa2, Apoa4, Apoc3]
GO:0010873	positive regulation of cholesterol esterification	GO_BiologicalProcess-EBI-UniProt-GOA-ACAP-ARAP_15.01.2021_00h00	0.000194417	0.0334397	1.06813e-07	1.38857e-06	[4, 5, 6, 7, 8, 9, 10]	Group13	33.3333	3	[Agt, Apoa2, Apoa4]
