# Supplementary material for: Identification of novel proteins and mechanistic pathways associated with early-onset hypertension by deep proteomic mapping of resistance arteries
Source: J Biol Chem. 2021 Dec 18;298(1):101512. doi: 10.1016/j.jbc.2021.101512 (PMC8760518; doi:10.1016/j.jbc.2021.101512)
Supplement: Supplemental Table S6 [file mmc6.xls]

## Sheet: ClueGO Results
GOID	GOTerm	Ontology Source	Term PValue	Term PValue Corrected with Bonferroni step down	Group PValue	Group PValue Corrected with Bonferroni step down	GOLevels	GOGroups	% Associated Genes	Nr. Genes	Associated Genes Found
GO:0016529	sarcoplasmic reticulum	GO_CellularComponent-EBI-UniProt-GOA-ACAP-ARAP_15.01.2021_00h00	0.00306487	0.0275838	0.00306487	0.00612973	[4, 5, 6]	Group0	7.35294	5	[Agl, Atp2a2, Fkbp1a, Itpr1, Ryr2]
GO:0030055	cell-substrate junction	GO_CellularComponent-EBI-UniProt-GOA-ACAP-ARAP_15.01.2021_00h00	0.00193613	0.0193613	0.00193613	0.00580839	[4]	Group1	4.71204	9	[Afap1, Avil, Capn2, Cfl1, Enah, Itga7, Lpp, Phldb2, Sdcbp]
GO:0070062	extracellular exosome	GO_CellularComponent-EBI-UniProt-GOA-ACAP-ARAP_15.01.2021_00h00	0.00023519	0.00305747	0.00023519	0.00141114	[3, 4, 5, 6]	Group2	8.23529	7	[Alb, Hspd1, Icam1, Park7, Pdcd6ip, Sdcbp, Sri]
GO:0034364	high-density lipoprotein particle	GO_CellularComponent-EBI-UniProt-GOA-ACAP-ARAP_15.01.2021_00h00	0.000430872	0.00517047	0.000881822	0.00352729	[4, 5]	Group3	16	4	[Apoa2, Apoa4, Apoc1, Apoc3]
GO:0034361	very-low-density lipoprotein particle	GO_CellularComponent-EBI-UniProt-GOA-ACAP-ARAP_15.01.2021_00h00	0.000141373	0.00197922	0.000881822	0.00352729	[5, 6]	Group3	21.0526	4	[Apoa2, Apoa4, Apoc1, Apoc3]
GO:0062023	collagen-containing extracellular matrix	GO_CellularComponent-EBI-UniProt-GOA-ACAP-ARAP_15.01.2021_00h00	0.000791931	0.00871124	0.000791931	0.00395966	[4, 5]	Group4	4.58333	11	[Ahsg, Alb, Cask, Col3a1, Efemp1, F2, Fbln5, Fcna, Lamb2, Smoc1, Vwa1]
GO:0005604	basement membrane	GO_CellularComponent-EBI-UniProt-GOA-ACAP-ARAP_15.01.2021_00h00	0.00561116	0.0392781	0.000791931	0.00395966	[5, 6]	Group4	5.40541	6	[Alb, Cask, Efemp1, Lamb2, Smoc1, Vwa1]
GO:0005686	U2 snRNP	GO_CellularComponent-EBI-UniProt-GOA-ACAP-ARAP_15.01.2021_00h00	0.00330947	0.0264758	0.0498186	0.0498186	[5, 9]	Group5	14.2857	3	[Phf5a, Sf3a1, Sf3b1]
GO:0071005	U2-type precatalytic spliceosome	GO_CellularComponent-EBI-UniProt-GOA-ACAP-ARAP_15.01.2021_00h00	0.0415812	0.0415812	0.0498186	0.0498186	[5, 9]	Group5	5.66038	3	[Phf5a, Sf3a1, Sf3b1]
