# Supplementary material for: Identification of novel proteins and mechanistic pathways associated with early-onset hypertension by deep proteomic mapping of resistance arteries
Source: J Biol Chem. 2021 Dec 18;298(1):101512. doi: 10.1016/j.jbc.2021.101512 (PMC8760518; doi:10.1016/j.jbc.2021.101512)
Supplement: Supplemental Table S7 [file mmc7.xls]

## Sheet: ClueGO Results
GOID	GOTerm	Ontology Source	Term PValue	Term PValue Corrected with Bonferroni step down	Group PValue	Group PValue Corrected with Bonferroni step down	GOLevels	GOGroups	% Associated Genes	Nr. Genes	Associated Genes Found
KEGG:00511	Other glycan degradation	KEGG_15.01.2021	9.26067e-05	0.0120389	9.26067e-05	0.000926067	[-1]	Group00	21.0526	4	[Fuca1, Glb1, Hexa, Hexb]
KEGG:00561	Glycerolipid metabolism	KEGG_15.01.2021	0.00018131	0.0213946	0.00018131	0.00054393	[-1]	Group01	9.375	6	[Agk, Akr1b8, Aldh9a1, Gpat4, Plpp1, Tkfc]
KEGG:05162	Measles	KEGG_15.01.2021	0.000180227	0.021447	0.000180227	0.000720909	[-1]	Group02	5.88235	9	[Bcl2l1, Csnk2a1, Ddx58, Eif2s1, Eif3h, Jak1, Mx2, Myd88, Stat1]
GO:0006839	mitochondrial transport	GO_BiologicalProcess-EBI-UniProt-GOA-ACAP-ARAP_15.01.2021_00h00	0.000113183	0.0140347	0.000113183	0.000679097	[4]	Group03	5.16432	11	[Agk, Atp5pb, Bcap31, Bcl2l1, Fbxo7, Mpc1, Nol3, Samm50, Slc9a1, Tst, Vps35]
GO:0019902	phosphatase binding	GO_MolecularFunction-EBI-UniProt-GOA-ACAP-ARAP_15.01.2021_00h00	0.000238658	0.0276843	0.000238658	0.000477315	[4]	Group04	4.74138	11	[Ap3b1, Iqgap1, Jak1, Lgals3, Nol3, Ppp6r3, Ptk2, Slc9a1, Stat1, Vcan, Ywhae]
GO:0005838	proteasome regulatory particle	GO_CellularComponent-EBI-UniProt-GOA-ACAP-ARAP_15.01.2021_00h00	0.000169493	0.0203392	0.000169493	0.000847465	[2, 3, 4, 5, 7]	Group05	18.1818	4	[Psmd14, Psmd2, Psmd4, Psmd6]
GO:0038024	cargo receptor activity	GO_BiologicalProcess-EBI-UniProt-GOA-ACAP-ARAP_15.01.2021_00h00	0.000111496	0.013937	0.000111496	0.000780471	[4, 6]	Group06	8.33333	7	[Cd163, Cd5l, Dab2, Ldlr, Mrc1, Stab1, Tfrc]
GO:1900038	negative regulation of cellular response to hypoxia	GO_BiologicalProcess-EBI-UniProt-GOA-ACAP-ARAP_15.01.2021_00h00	0.000437527	0.0494406	0.000437527	0.000437527	[3, 4, 5, 6, 7, 8]	Group07	25	3	[Cd34, Hyou1, Nol3]
GO:0007033	vacuole organization	GO_BiologicalProcess-EBI-UniProt-GOA-ACAP-ARAP_15.01.2021_00h00	0.000100992	0.012927	0.000100992	0.000908931	[5]	Group08	5.71429	10	[Ap3b1, Atg16l1, Grn, Hexa, Hexb, Lamtor1, Pik3c3, Scfd1, Ubqln1, Vps35]
GO:0007040	lysosome organization	GO_BiologicalProcess-EBI-UniProt-GOA-ACAP-ARAP_15.01.2021_00h00	0.000297166	0.0338769	0.000100992	0.000908931	[7]	Group08	8.57143	6	[Ap3b1, Grn, Hexa, Hexb, Lamtor1, Vps35]
GO:0006790	sulfur compound metabolic process	GO_BiologicalProcess-EBI-UniProt-GOA-ACAP-ARAP_15.01.2021_00h00	9.36855e-05	0.0120854	3.14384e-06	3.45822e-05	[3]	Group09	4.32099	14	[Acot9, Acsl3, Btd, Eef1g, Ethe1, Gpat4, Gsto1, Gstt1, Gstt3, Idh1, Mpc1, Nubp1, Tpk1, Tst]
GO:0006575	cellular modified amino acid metabolic process	GO_BiologicalProcess-EBI-UniProt-GOA-ACAP-ARAP_15.01.2021_00h00	5.89078e-05	0.00789364	3.14384e-06	3.45822e-05	[3, 4]	Group09	5.55556	11	[Aldh9a1, Cpq, Ctsl, Eef1g, Ethe1, Gsto1, Gstt1, Gstt3, Idh1, Kyat1, Mthfd2]
GO:0008380	RNA splicing	GO_BiologicalProcess-EBI-UniProt-GOA-ACAP-ARAP_15.01.2021_00h00	0.000107706	0.0136787	0.000107706	0.000861649	[6, 7, 8]	Group10	4.05405	15	[Cirbp, Clk2, Ddx17, Fxr1, Htatsf1, Lgals3, Mbnl1, Nol3, Plrg1, Pspc1, Rbm39, Sf3b1, Snrnp200, Snrpb2, Spen]
GO:0000398	mRNA splicing, via spliceosome	GO_BiologicalProcess-EBI-UniProt-GOA-ACAP-ARAP_15.01.2021_00h00	8.13033e-05	0.010732	0.000107706	0.000861649	[7, 8, 9, 10, 11]	Group10	4.64286	13	[Cirbp, Ddx17, Fxr1, Htatsf1, Mbnl1, Nol3, Plrg1, Pspc1, Rbm39, Sf3b1, Snrnp200, Snrpb2, Spen]
GO:0006897	endocytosis	GO_BiologicalProcess-EBI-UniProt-GOA-ACAP-ARAP_15.01.2021_00h00	1.20088e-07	1.71725e-05	1.20088e-07	1.56114e-06	[3, 5]	Group11	4.39367	25	[Ankrd13a, Ap3m1, Arfgap1, Bcl2l1, Cd163, Cd5l, Ctsl, Dab2, Eef2k, Eps15l1, Flot1, Gak, Grn, Igh-6, Ldlr, Lgals3, Lrpap1, Mrc1, Mx2, Nol3, Pacsin1, Pik3c3, Rab4b, Stab1, Tfrc]
GO:0006898	receptor-mediated endocytosis	GO_BiologicalProcess-EBI-UniProt-GOA-ACAP-ARAP_15.01.2021_00h00	0.000120231	0.0146682	1.20088e-07	1.56114e-06	[4, 6]	Group11	4.7619	12	[Ankrd13a, Ctsl, Dab2, Flot1, Gak, Ldlr, Lrpap1, Mrc1, Mx2, Nol3, Pacsin1, Tfrc]
GO:0030100	regulation of endocytosis	GO_BiologicalProcess-EBI-UniProt-GOA-ACAP-ARAP_15.01.2021_00h00	0.000247657	0.0284806	1.20088e-07	1.56114e-06	[4, 5, 6]	Group11	4.72103	11	[Ankrd13a, Arfgap1, Bcl2l1, Dab2, Eef2k, Flot1, Lgals3, Lrpap1, Nol3, Pacsin1, Rab4b]
GO:0009117	nucleotide metabolic process	GO_BiologicalProcess-EBI-UniProt-GOA-ACAP-ARAP_15.01.2021_00h00	2.71974e-06	0.000380764	2.90377e-06	3.48453e-05	[5, 6, 7]	Group12	4.34783	20	[Acot9, Acsl3, Adpgk, Ak3, Aldoc, Atp5mc2, Atp5pb, Bcl2l1, Cad, Dcakd, Dguok, Enpp3, Gmpr, Gpat4, Gtpbp1, Mpc1, Naprt, Pank4, Pfkl, Pgam1]
GO:0009141	nucleoside triphosphate metabolic process	GO_BiologicalProcess-EBI-UniProt-GOA-ACAP-ARAP_15.01.2021_00h00	0.000130306	0.015767	2.90377e-06	3.48453e-05	[5, 6, 7]	Group12	6.95652	8	[Ak3, Atp5mc2, Atp5pb, Bcl2l1, Cad, Dguok, Enpp3, Gtpbp1]
GO:0006163	purine nucleotide metabolic process	GO_BiologicalProcess-EBI-UniProt-GOA-ACAP-ARAP_15.01.2021_00h00	1.14694e-05	0.00155984	2.90377e-06	3.48453e-05	[5, 6, 7, 8]	Group12	4.45026	17	[Acot9, Acsl3, Adpgk, Ak3, Aldoc, Atp5mc2, Atp5pb, Bcl2l1, Dcakd, Dguok, Gmpr, Gpat4, Gtpbp1, Mpc1, Pank4, Pfkl, Pgam1]
GO:0009259	ribonucleotide metabolic process	GO_BiologicalProcess-EBI-UniProt-GOA-ACAP-ARAP_15.01.2021_00h00	1.07147e-05	0.00146791	2.90377e-06	3.48453e-05	[5, 6, 7, 8]	Group12	4.47368	17	[Acot9, Acsl3, Adpgk, Ak3, Aldoc, Atp5mc2, Atp5pb, Bcl2l1, Cad, Dcakd, Dguok, Gpat4, Gtpbp1, Mpc1, Pank4, Pfkl, Pgam1]
GO:0070993	translation preinitiation complex	GO_CellularComponent-EBI-UniProt-GOA-ACAP-ARAP_15.01.2021_00h00	7.38625e-05	0.00982371	4.57317e-08	6.40244e-07	[3, 4]	Group13	22.2222	4	[Dhx29, Eif2s1, Eif3b, Eif3h]
GO:0022618	ribonucleoprotein complex assembly	GO_BiologicalProcess-EBI-UniProt-GOA-ACAP-ARAP_15.01.2021_00h00	0.000108564	0.0136791	4.57317e-08	6.40244e-07	[5, 6, 7]	Group13	5.18868	11	[Dhx29, Eif3b, Eif3h, Eif5, Mbnl1, Nol3, Nudt21, Rps27, Ruvbl1, Sf3b1, Snrnp200]
GO:0045182	translation regulator activity	GO_BiologicalProcess-EBI-UniProt-GOA-ACAP-ARAP_15.01.2021_00h00	3.00678e-07	4.26963e-05	4.57317e-08	6.40244e-07	[6, 7, 8, 9]	Group13	8.57143	12	[Cirbp, Dhx29, Eef1d, Eef1g, Eif2s1, Eif3b, Eif3h, Eif3l, Eif5, Fxr1, Gtpbp1, Rps23]
GO:0008135	translation factor activity, RNA binding	GO_BiologicalProcess-EBI-UniProt-GOA-ACAP-ARAP_15.01.2021_00h00	2.84858e-06	0.000395953	4.57317e-08	6.40244e-07	[6, 7, 8, 9, 10, 11]	Group13	9.89011	9	[Dhx29, Eef1d, Eef1g, Eif2s1, Eif3b, Eif3h, Eif3l, Eif5, Gtpbp1]
GO:0003743	translation initiation factor activity	GO_BiologicalProcess-EBI-UniProt-GOA-ACAP-ARAP_15.01.2021_00h00	0.000115021	0.0141476	4.57317e-08	6.40244e-07	[4, 7, 8, 9, 10, 11, 12]	Group13	10.1695	6	[Dhx29, Eif2s1, Eif3b, Eif3h, Eif3l, Eif5]
KEGG:04141	Protein processing in endoplasmic reticulum	KEGG_15.01.2021	9.18012e-05	0.012026	2.06321e-09	3.09482e-08	[-1]	Group14	5.78035	10	[Bcap31, Eif2s1, Erlec1, Hyou1, Lman2, Nploc4, Sar1a, Sec24d, Txndc5, Ubqln1]
GO:0030117	membrane coat	GO_CellularComponent-EBI-UniProt-GOA-ACAP-ARAP_15.01.2021_00h00	0.000184483	0.0215845	2.06321e-09	3.09482e-08	[3, 4]	Group14	7.69231	7	[Ap3b1, Ap3m1, Copz1, Dab2, Eps15l1, Sar1a, Sec24d]
GO:0048193	Golgi vesicle transport	GO_BiologicalProcess-EBI-UniProt-GOA-ACAP-ARAP_15.01.2021_00h00	1.09484e-07	1.57658e-05	2.06321e-09	3.09482e-08	[3, 5]	Group14	6.25	17	[Acsl3, Bcap31, Cog5, Copz1, Ergic1, Gak, Hyou1, Lman2, Nbas, Sar1a, Scfd1, Sec24d, Stx18, Tmed1, Tmed10, Tmed4, Zw10]
GO:0006888	endoplasmic reticulum to Golgi vesicle-mediated transport	GO_BiologicalProcess-EBI-UniProt-GOA-ACAP-ARAP_15.01.2021_00h00	5.47137e-08	7.93348e-06	2.06321e-09	3.09482e-08	[4, 5, 6]	Group14	10	12	[Bcap31, Ergic1, Hyou1, Lman2, Sar1a, Scfd1, Sec24d, Stx18, Tmed1, Tmed10, Tmed4, Zw10]
GO:0006890	retrograde vesicle-mediated transport, Golgi to endoplasmic reticulum	GO_BiologicalProcess-EBI-UniProt-GOA-ACAP-ARAP_15.01.2021_00h00	2.69638e-06	0.00038019	2.06321e-09	3.09482e-08	[4, 6]	Group14	14.5833	7	[Copz1, Ergic1, Lman2, Nbas, Scfd1, Stx18, Tmed10]
GO:0030135	coated vesicle	GO_CellularComponent-EBI-UniProt-GOA-ACAP-ARAP_15.01.2021_00h00	3.00277e-06	0.000414382	2.06321e-09	3.09482e-08	[4, 5, 7]	Group14	6.34146	13	[Ap3b1, Bcap31, Copz1, Dab2, Ergic1, Lman2, Lyz2, Pacsin1, Sar1a, Sec24d, Tmed1, Tmed10, Tmed4]
GO:0030134	COPII-coated ER to Golgi transport vesicle	GO_CellularComponent-EBI-UniProt-GOA-ACAP-ARAP_15.01.2021_00h00	1.38382e-05	0.00186816	2.06321e-09	3.09482e-08	[5, 6, 8]	Group14	11.4754	7	[Ergic1, Lman2, Sar1a, Sec24d, Tmed1, Tmed10, Tmed4]
